# Supplementary material for: Mechanism of Hyaluronic Acid Hydrolysis Catalyzed by Snake Venom Hyaluronidase
Source: J Chem Inf Model. 2026 Jan 27;66(7):4033–48. doi: 10.1021/acs.jcim.5c02594 (PMC13080975; doi:10.1021/acs.jcim.5c02594)
Supplement: Supplementary file 1 [file ci5c02594_si_001.zip]

Archive with 9 entries (8 files):
- SI_files/
- SI_files/HYA_ASH_docked_octa.prmtop
- SI_files/HYA_ASH_docked_octa.rst7
- SI_files/HYA_ASH_docked_octa_ee.prmtop
- SI_files/HYA_ASH_forceeval_qmmm.inc
- SI_files/HYA_ASP_docked_octa.prmtop
- SI_files/HYA_ASP_docked_octa.rst7
- SI_files/HYA_ASP_docked_octa_ee.prmtop
- SI_files/HYA_ASP_forceeval_qmmm.inc
