# Supplementary material for: Mechanism of Hyaluronic Acid Hydrolysis Catalyzed by Snake Venom Hyaluronidase
Source: J Chem Inf Model. 2026 Jan 27;66(7):4033–48. doi: 10.1021/acs.jcim.5c02594 (PMC13080975; doi:10.1021/acs.jcim.5c02594)
Supplement: Supplementary file 1 [file ci5c02594_si_001.zip › SI_files/HYA_ASH_docked_octa.prmtop]

%VERSION  VERSION_STAMP = V0001.000  DATE = 11/12/24  19:20:26
%FLAG TITLE
%FORMAT(20a4)

%FLAG POINTERS
%FORMAT(10I8)
  112673      42   73885    3707   43217    5037   28961   17858       0       0
  180259   35626    3707    5037   17858      46      65   45363       1       0
       0       0       0       0       0       0       0       1      27       0
       0
%FLAG ATOM_NAME
%FORMAT(20a4)
N   H1  H2  H3  CA  HA  CB  HB2 HB3 CG  HG2 HG3 SD  CE  HE1 HE2 HE3 C   O   N   
CD  HD2 HD3 CG  HG2 HG3 CB  HB2 HB3 CA  HA  C   O   N   H   CA  HA  CB  HB1 HB2 
HB3 C   O   N   H   CA  HA  CB  HB2 HB3 CG  HG2 HG3 CD  HD2 HD3 CE  HE2 HE3 NZ  
HZ1 HZ2 HZ3 C   O   N   H   CA  HA  CB  HB1 HB2 HB3 C   O   N   CD  HD2 HD3 CG  
HG2 HG3 CB  HB2 HB3 CA  HA  C   O   N   H   CA  HA  CB  HB2 HB3 CG  HG2 HG3 SD  
CE  HE1 HE2 HE3 C   O   N   H   CA  HA  CB  HB2 HB3 CG  CD1 HD1 CE1 HE1 CZ  OH  
HH  CE2 HE2 CD2 HD2 C   O   N   CD  HD2 HD3 CG  HG2 HG3 CB  HB2 HB3 CA  HA  C   
O   N   H   CA  HA  CB  HB2 HB3 CG  OD1 ND2 HD21HD22C   O   N   H   CA  HA  CB  
HB2 HB3 CG  HG2 HG3 CD  OE1 OE2 C   O   N   CD  HD2 HD3 CG  HG2 HG3 CB  HB2 HB3 
CA  HA  C   O   N   H   CA  HA  CB  HB2 HB3 CG  CD1 HD1 CE1 HE1 CZ  HZ  CE2 HE2 
CD2 HD2 C   O   N   H   CA  HA  CB  HB  CG2 HG21HG22HG23CG1 HG12HG13CD1 HD11HD12
HD13C   O   N   H   CA  HA  CB  HB  CG1 HG11HG12HG13CG2 HG21HG22HG23C   O   N   
H   CA  HA  CB  HB2 HB3 CG  HG  CD1 HD11HD12HD13CD2 HD21HD22HD23C   O   N   H   
CA  HA  CB  HB2 HB3 CG  CD1 HD1 NE1 HE1 CE2 CZ2 HZ2 CH2 HH2 CZ3 HZ3 CE3 HE3 CD2 
C   O   N   H   CA  HA  CB  HB2 HB3 CG  OD1 ND2 HD21HD22C   O   N   H   CA  HA  
CB  HB1 HB2 HB3 C   O   N   CD  HD2 HD3 CG  HG2 HG3 CB  HB2 HB3 CA  HA  C   O   
N   H   CA  HA  CB  HB  CG2 HG21HG22HG23OG1 HG1 C   O   N   H   CA  HA  CB  HB  
CG2 HG21HG22HG23OG1 HG1 C   O   N   H   CA  HA  CB  HB2 HB3 CG  HG2 HG3 CD  OE1 
NE2 HE21HE22C   O   N   H   CA  HA  CB  HB2 HB3 SG  C   O   N   CD  HD2 HD3 CG  
HG2 HG3 CB  HB2 HB3 CA  HA  C   O   N   H   CA  HA  CB  HB2 HB3 CG  HG  CD1 HD11
HD12HD13CD2 HD21HD22HD23C   O   N   H   CA  HA  CB  HB2 HB3 CG  HG2 HG3 CD  HD2 
HD3 NE  HE  CZ  NH1 HH11HH12NH2 HH21HH22C   O   N   H   CA  HA  CB  HB2 HB3 CG  
CD1 HD1 CE1 HE1 CZ  OH  HH  CE2 HE2 CD2 HD2 C   O   N   H   CA  HA  CB  HB2 HB3 
CG  HG2 HG3 CD  HD2 HD3 CE  HE2 HE3 NZ  HZ1 HZ2 HZ3 C   O   N   H   CA  HA  CB  
HB  CG1 HG11HG12HG13CG2 HG21HG22HG23C   O   N   H   CA  HA  CB  HB2 HB3 CG  OD1 
OD2 C   O   N   H   CA  HA  CB  HB2 HB3 CG  HG  CD1 HD11HD12HD13CD2 HD21HD22HD23
C   O   N   H   CA  HA  CB  HB2 HB3 CG  OD1 OD2 C   O   N   H   CA  HA  CB  HB2 
HB3 CG  HG  CD1 HD11HD12HD13CD2 HD21HD22HD23C   O   N   H   CA  HA  CB  HB2 HB3 
CG  HG2 HG3 CD  HD2 HD3 CE  HE2 HE3 NZ  HZ1 HZ2 HZ3 C   O   N   H   CA  HA  CB  
HB  CG2 HG21HG22HG23OG1 HG1 C   O   N   H   CA  HA  CB  HB2 HB3 CG  CD1 HD1 CE1 
HE1 CZ  HZ  CE2 HE2 CD2 HD2 C   O   N   H   CA  HA  CB  HB2 HB3 CG  ND1 HD1 CE1 
HE1 NE2 CD2 HD2 C   O   N   H   CA  HA  CB  HB  CG2 HG21HG22HG23CG1 HG12HG13CD1 
HD11HD12HD13C   O   N   H   CA  HA  CB  HB  CG1 HG11HG12HG13CG2 HG21HG22HG23C   
O   N   H   CA  HA  CB  HB1 HB2 HB3 C   O   N   H   CA  HA  CB  HB2 HB3 CG  OD1 
ND2 HD21HD22C   O   N   CD  HD2 HD3 CG  HG2 HG3 CB  HB2 HB3 CA  HA  C   O   N   
H   CA  HA  CB  HB2 HB3 CG  OD1 ND2 HD21HD22C   O   N   H   CA  HA  CB  HB2 HB3 
CG  OD1 OD2 C   O   N   H   CA  HA  CB  HB2 HB3 OG  HG  C   O   N   H   CA  HA  
CB  HB2 HB3 CG  HG  CD1 HD11HD12HD13CD2 HD21HD22HD23C   O   N   H   CA  HA  CB  
HB2 HB3 OG  HG  C   O   N   H   CA  HA2 HA3 C   O   N   H   CA  HA  CB  HB2 HB3 
OG  HG  C   O   N   H   CA  HA  CB  HB  CG1 HG11HG12HG13CG2 HG21HG22HG23C   O   
N   H   CA  HA  CB  HB  CG1 HG11HG12HG13CG2 HG21HG22HG23C   O   N   H   CA  HA  
CB  HB  CG2 HG21HG22HG23OG1 HG1 C   O   N   H   CA  HA  CB  HB  CG2 HG21HG22HG23
CG1 HG12HG13CD1 HD11HD12HD13C   O   N   H   CA  HA  CB  HB2 HB3 CG  CD1 HD1 CE1 
HE1 CZ  HZ  CE2 HE2 CD2 HD2 C   O   N   H   CA  HA  CB  HB2 HB3 CG  CD1 HD1 CE1 
HE1 CZ  OH  HH  CE2 HE2 CD2 HD2 C   O   N   CD  HD2 HD3 CG  HG2 HG3 CB  HB2 HB3 
CA  HA  C   O   N   H   CA  HA  CB  HB2 HB3 CG  OD1 ND2 HD21HD22C   O   N   H   
CA  HA  CB  HB2 HB3 CG  ND1 HD1 CE1 HE1 NE2 CD2 HD2 C   O   N   H   CA  HA  CB  
HB2 HB3 CG  HG  CD1 HD11HD12HD13CD2 HD21HD22HD23C   O   N   H   CA  HA2 HA3 C   
O   N   H   CA  HA  CB  HB  CG1 HG11HG12HG13CG2 HG21HG22HG23C   O   N   H   CA  
HA  CB  HB2 HB3 CG  CD1 HD1 CE1 HE1 CZ  OH  HH  CE2 HE2 CD2 HD2 C   O   N   CD  
HD2 HD3 CG  HG2 HG3 CB  HB2 HB3 CA  HA  C   O   N   H   CA  HA  CB  HB2 HB3 CG  
ND1 HD1 CE1 HE1 NE2 CD2 HD2 C   O   N   H   CA  HA  CB  HB  CG2 HG21HG22HG23CG1 
HG12HG13CD1 HD11HD12HD13C   O   N   H   CA  HA  CB  HB2 HB3 CG  OD1 OD2 C   O   
N   H   CA  HA  CB  HB2 HB3 CG  HG2 HG3 CD  OE1 OE2 C   O   N   H   CA  HA  CB  
HB2 HB3 CG  HG2 HG3 CD  HD2 HD3 NE  HE  CZ  NH1 HH11HH12NH2 HH21HH22C   O   N   
H   CA  HA2 HA3 C   O   N   H   CA  HA  CB  HB2 HB3 CG  ND1 HD1 CE1 HE1 NE2 HE2 
CD2 HD2 C   O   N   H   CA  HA  CB  HB2 HB3 CG  CD1 HD1 CE1 HE1 CZ  HZ  CE2 HE2 
CD2 HD2 C   O   N   H   CA  HA  CB  HB2 HB3 CG  CD1 HD1 CE1 HE1 CZ  HZ  CE2 HE2 
CD2 HD2 C   O   N   H   CA  HA  CB  HB2 HB3 CG  ND1 HD1 CE1 HE1 NE2 CD2 HD2 C   
O   N   H   CA  HA2 HA3 C   O   N   H   CA  HA  CB  HB  CG2 HG21HG22HG23CG1 HG12
HG13CD1 HD11HD12HD13C   O   N   H   CA  HA  CB  HB  CG2 HG21HG22HG23CG1 HG12HG13
CD1 HD11HD12HD13C   O   N   CD  HD2 HD3 CG  HG2 HG3 CB  HB2 HB3 CA  HA  C   O   
N   H   CA  HA  CB  HB2 HB3 CG  HG2 HG3 CD  OE1 NE2 HE21HE22C   O   N   H   CA  
HA  CB  HB2 HB3 CG  OD1 ND2 HD21HD22C   O   N   H   CA  HA  CB  HB2 HB3 CG  HG2 
HG3 CD  OE1 OE2 C   O   N   H   CA  HA  CB  HB2 HB3 OG  HG  C   O   N   H   CA  
HA  CB  HB2 HB3 CG  HG  CD1 HD11HD12HD13CD2 HD21HD22HD23C   O   N   H   CA  HA  
CB  HB  CG2 HG21HG22HG23OG1 HG1 C   O   N   H   CA  HA  CB  HB2 HB3 CG  HG2 HG3 
CD  HD2 HD3 CE  HE2 HE3 NZ  HZ1 HZ2 HZ3 C   O   N   H   CA  HA  CB  HB2 HB3 CG  
ND1 HD1 CE1 HE1 NE2 CD2 HD2 C   O   N   H   CA  HA  CB  HB2 HB3 CG  HG  CD1 HD11
HD12HD13CD2 HD21HD22HD23C   O   N   H   CA  HA  CB  HB2 HB3 CG  OD1 ND2 HD21HD22
C   O   N   H   CA  HA  CB  HB2 HB3 CG  HG2 HG3 CD  HD2 HD3 CE  HE2 HE3 NZ  HZ1 
HZ2 HZ3 C   O   N   H   CA  HA  CB  HB2 HB3 OG  HG  C   O   N   H   CA  HA  CB  
HB2 HB3 CG  HG2 HG3 CD  HD2 HD3 CE  HE2 HE3 NZ  HZ1 HZ2 HZ3 C   O   N   H   CA  
HA  CB  HB2 HB3 OG  HG  C   O   N   H   CA  HA  CB  HB2 HB3 CG  OD1 OD2 C   O   
N   H   CA  HA  CB  HB  CG2 HG21HG22HG23CG1 HG12HG13CD1 HD11HD12HD13C   O   N   
H   CA  HA  CB  HB2 HB3 CG  OD1 ND2 HD21HD22C   O   N   H   CA  HA  CB  HB2 HB3 
CG  HG2 HG3 CD  HD2 HD3 NE  HE  CZ  NH1 HH11HH12NH2 HH21HH22C   O   N   H   CA  
HA  CB  HB2 HB3 CG  HG2 HG3 SD  CE  HE1 HE2 HE3 C   O   N   H   CA  HA  CB  HB  
CG2 HG21HG22HG23CG1 HG12HG13CD1 HD11HD12HD13C   O   N   CD  HD2 HD3 CG  HG2 HG3 
CB  HB2 HB3 CA  HA  C   O   N   H   CA  HA  CB  HB2 HB3 CG  HG  CD1 HD11HD12HD13
CD2 HD21HD22HD23C   O   N   H   CA  HA  CB  HB2 HB3 CG  HG2 HG3 CD  HD2 HD3 CE  
HE2 HE3 NZ  HZ1 HZ2 HZ3 C   O   N   H   CA  HA  CB  HB  CG2 HG21HG22HG23OG1 HG1 
C   O   N   H   CA  HA  CB  HB2 HB3 CG  CD1 HD1 CE1 HE1 CZ  HZ  CE2 HE2 CD2 HD2 
C   O   N   H   CA  HA  CB  HB2 HB3 CG  ND1 HD1 CE1 HE1 NE2 CD2 HD2 C   O   N   
H   CA  HA2 HA3 C   O   N   H   CA  HA  CB  HB2 HB3 CG  HG  CD1 HD11HD12HD13CD2 
HD21HD22HD23C   O   N   H   CA  HA2 HA3 C   O   N   H   CA  HA  CB  HB  CG1 HG11
HG12HG13CG2 HG21HG22HG23C   O   N   H   CA  HA  CB  HB  CG2 HG21HG22HG23CG1 HG12
HG13CD1 HD11HD12HD13C   O   N   H   CA  HA  CB  HB2 HB3 CG  OD1 OD2 HD2 C   O   
N   H   CA  HA  CB  HB2 HB3 CG  CD1 HD1 NE1 HE1 CE2 CZ2 HZ2 CH2 HH2 CZ3 HZ3 CE3 
HE3 CD2 C   O   N   H   CA  HA  CB  HB2 HB3 CG  HG2 HG3 CD  OE1 OE2 HE2 C   O   
N   H   CA  HA  CB  HB2 HB3 CG  OD1 ND2 HD21HD22C   O   N   H   CA  HA  CB  HB2 
HB3 CG  CD1 HD1 NE1 HE1 CE2 CZ2 HZ2 CH2 HH2 CZ3 HZ3 CE3 HE3 CD2 C   O   N   H   
CA  HA  CB  HB2 HB3 CG  HG2 HG3 CD  HD2 HD3 NE  HE  CZ  NH1 HH11HH12NH2 HH21HH22
C   O   N   CD  HD2 HD3 CG  HG2 HG3 CB  HB2 HB3 CA  HA  C   O   N   H   CA  HA  
CB  HB2 HB3 CG  HG2 HG3 CD  OE1 NE2 HE21HE22C   O   N   H   CA  HA  CB  HB2 HB3 
CG  CD1 HD1 NE1 HE1 CE2 CZ2 HZ2 CH2 HH2 CZ3 HZ3 CE3 HE3 CD2 C   O   N   H   CA  
HA  CB  HB2 HB3 CG  OD1 OD2 C   O   N   H   CA  HA  CB  HB2 HB3 CG  HG2 HG3 CD  
HD2 HD3 NE  HE  CZ  NH1 HH11HH12NH2 HH21HH22C   O   N   H   CA  HA  CB  HB2 HB3 
CG  OD1 ND2 HD21HD22C   O   N   H   CA  HA  CB  HB2 HB3 CG  CD1 HD1 NE1 HE1 CE2 
CZ2 HZ2 CH2 HH2 CZ3 HZ3 CE3 HE3 CD2 C   O   N   H   CA  HA2 HA3 C   O   N   H   
CA  HA  CB  HB2 HB3 OG  HG  C   O   N   H   CA  HA  CB  HB2 HB3 CG  HG2 HG3 CD  
HD2 HD3 CE  HE2 HE3 NZ  HZ1 HZ2 HZ3 C   O   N   H   CA  HA  CB  HB2 HB3 CG  OD1 
ND2 HD21HD22C   O   N   H   CA  HA  CB  HB  CG1 HG11HG12HG13CG2 HG21HG22HG23C   
O   N   H   CA  HA  CB  HB2 HB3 CG  CD1 HD1 CE1 HE1 CZ  OH  HH  CE2 HE2 CD2 HD2 
C   O   N   H   CA  HA  CB  HB2 HB3 CG  HG2 HG3 CD  HD2 HD3 NE  HE  CZ  NH1 HH11
HH12NH2 HH21HH22C   O   N   H   CA  HA  CB  HB2 HB3 CG  OD1 ND2 HD21HD22C   O   
N   H   CA  HA  CB  HB2 HB3 CG  HG2 HG3 CD  HD2 HD3 NE  HE  CZ  NH1 HH11HH12NH2 
HH21HH22C   O   N   H   CA  HA  CB  HB2 HB3 OG  HG  C   O   N   H   CA  HA  CB  
HB  CG2 HG21HG22HG23CG1 HG12HG13CD1 HD11HD12HD13C   O   N   H   CA  HA  CB  HB2 
HB3 CG  HG2 HG3 CD  OE1 NE2 HE21HE22C   O   N   H   CA  HA  CB  HB2 HB3 CG  CD1 
HD1 CE1 HE1 CZ  HZ  CE2 HE2 CD2 HD2 C   O   N   H   CA  HA  CB  HB1 HB2 HB3 C   
O   N   H   CA  HA  CB  HB2 HB3 CG  HG2 HG3 CD  HD2 HD3 CE  HE2 HE3 NZ  HZ1 HZ2 
HZ3 C   O   N   H   CA  HA  CB  HB2 HB3 CG  HG2 HG3 CD  OE1 OE2 C   O   N   H   
CA  HA  CB  HB2 HB3 CG  HG  CD1 HD11HD12HD13CD2 HD21HD22HD23C   O   N   H   CA  
HA  CB  HB2 HB3 CG  ND1 HD1 CE1 HE1 NE2 HE2 CD2 HD2 C   O   N   CD  HD2 HD3 CG  
HG2 HG3 CB  HB2 HB3 CA  HA  C   O   N   H   CA  HA  CB  HB2 HB3 CG  HG2 HG3 CD  
OE1 OE2 C   O   N   H   CA  HA  CB  HB2 HB3 CG  HG  CD1 HD11HD12HD13CD2 HD21HD22
HD23C   O   N   H   CA  HA  CB  HB2 HB3 OG  HG  C   O   N   H   CA  HA  CB  HB2 
HB3 CG  HG2 HG3 CD  OE1 OE2 C   O   N   H   CA  HA  CB  HB2 HB3 CG  OD1 OD2 C   
O   N   H   CA  HA  CB  HB2 HB3 CG  HG2 HG3 CD  HD2 HD3 CE  HE2 HE3 NZ  HZ1 HZ2 
HZ3 C   O   N   H   CA  HA  CB  HB  CG2 HG21HG22HG23CG1 HG12HG13CD1 HD11HD12HD13
C   O   N   H   CA  HA  CB  HB2 HB3 CG  HG2 HG3 CD  HD2 HD3 CE  HE2 HE3 NZ  HZ1 
HZ2 HZ3 C   O   N   H   CA  HA  CB  HB2 HB3 CG  HG2 HG3 CD  HD2 HD3 NE  HE  CZ  
NH1 HH11HH12NH2 HH21HH22C   O   N   H   CA  HA  CB  HB2 HB3 CG  HG  CD1 HD11HD12
HD13CD2 HD21HD22HD23C   O   N   H   CA  HA  CB  HB1 HB2 HB3 C   O   N   H   CA  
HA  CB  HB2 HB3 CG  HG2 HG3 CD  HD2 HD3 CE  HE2 HE3 NZ  HZ1 HZ2 HZ3 C   O   N   
H   CA  HA  CB  HB2 HB3 CG  HG2 HG3 CD  HD2 HD3 CE  HE2 HE3 NZ  HZ1 HZ2 HZ3 C   
O   N   H   CA  HA  CB  HB2 HB3 CG  HG2 HG3 CD  OE1 OE2 C   O   N   H   CA  HA  
CB  HB2 HB3 CG  CD1 HD1 CE1 HE1 CZ  OH  HH  CE2 HE2 CD2 HD2 C   O   N   H   CA  
HA  CB  HB2 HB3 CG  HG2 HG3 CD  OE1 OE2 C   O   N   H   CA  HA  CB  HB2 HB3 CG  
HG2 HG3 CD  HD2 HD3 CE  HE2 HE3 NZ  HZ1 HZ2 HZ3 C   O   N   H   CA  HA  CB  HB1 
HB2 HB3 C   O   N   H   CA  HA  CB  HB1 HB2 HB3 C   O   N   H   CA  HA  CB  HB2 
HB3 CG  HG2 HG3 CD  HD2 HD3 CE  HE2 HE3 NZ  HZ1 HZ2 HZ3 C   O   N   H   CA  HA  
CB  HB2 HB3 OG  HG  C   O   N   H   CA  HA  CB  HB2 HB3 CG  CD1 HD1 CE1 HE1 CZ  
HZ  CE2 HE2 CD2 HD2 C   O   N   H   CA  HA  CB  HB2 HB3 CG  HG2 HG3 SD  CE  HE1 
HE2 HE3 C   O   N   H   CA  HA  CB  HB2 HB3 CG  HG2 HG3 CD  HD2 HD3 NE  HE  CZ  
NH1 HH11HH12NH2 HH21HH22C   O   N   H   CA  HA  CB  HB2 HB3 CG  OD1 OD2 C   O   
N   H   CA  HA  CB  HB  CG2 HG21HG22HG23OG1 HG1 C   O   N   H   CA  HA  CB  HB2 
HB3 CG  HG  CD1 HD11HD12HD13CD2 HD21HD22HD23C   O   N   H   CA  HA  CB  HB2 HB3 
CG  HG  CD1 HD11HD12HD13CD2 HD21HD22HD23C   O   N   H   CA  HA  CB  HB2 HB3 CG  
HG  CD1 HD11HD12HD13CD2 HD21HD22HD23C   O   N   H   CA  HA  CB  HB1 HB2 HB3 C   
O   N   H   CA  HA  CB  HB2 HB3 CG  HG2 HG3 CD  OE1 OE2 C   O   N   H   CA  HA  
CB  HB2 HB3 CG  HG2 HG3 CD  OE1 OE2 C   O   N   H   CA  HA  CB  HB2 HB3 CG  HG2 
HG3 SD  CE  HE1 HE2 HE3 C   O   N   H   CA  HA  CB  HB2 HB3 CG  HG2 HG3 CD  HD2 
HD3 NE  HE  CZ  NH1 HH11HH12NH2 HH21HH22C   O   N   CD  HD2 HD3 CG  HG2 HG3 CB  
HB2 HB3 CA  HA  C   O   N   H   CA  HA  CB  HB2 HB3 CG  OD1 ND2 HD21HD22C   O   
N   H   CA  HA2 HA3 C   O   N   H   CA  HA  CB  HB2 HB3 CG  CD1 HD1 CE1 HE1 CZ  
OH  HH  CE2 HE2 CD2 HD2 C   O   N   H   CA  HA  CB  HB2 HB3 CG  CD1 HD1 NE1 HE1 
CE2 CZ2 HZ2 CH2 HH2 CZ3 HZ3 CE3 HE3 CD2 C   O   N   H   CA  HA2 HA3 C   O   N   
H   CA  HA  CB  HB2 HB3 CG  CD1 HD1 CE1 HE1 CZ  OH  HH  CE2 HE2 CD2 HD2 C   O   
N   H   CA  HA  CB  HB2 HB3 CG  CD1 HD1 CE1 HE1 CZ  OH  HH  CE2 HE2 CD2 HD2 C   
O   N   H   CA  HA  CB  HB2 HB3 CG  HG  CD1 HD11HD12HD13CD2 HD21HD22HD23C   O   
N   H   CA  HA  CB  HB2 HB3 CG  CD1 HD1 CE1 HE1 CZ  OH  HH  CE2 HE2 CD2 HD2 C   
O   N   CD  HD2 HD3 CG  HG2 HG3 CB  HB2 HB3 CA  HA  C   O   N   H   CA  HA  CB  
HB2 HB3 CG  OD1 OD2 C   O   N   H   CA  HA  CB  HB2 HB3 SG  C   O   N   H   CA  
HA  CB  HB2 HB3 CG  HG2 HG3 CD  OE1 NE2 HE21HE22C   O   N   H   CA  HA  CB  HB2 
HB3 CG  OD1 ND2 HD21HD22C   O   N   H   CA  HA  CB  HB2 HB3 CG  CD1 HD1 CE1 HE1 
CZ  OH  HH  CE2 HE2 CD2 HD2 C   O   N   H   CA  HA  CB  HB2 HB3 CG  OD1 OD2 C   
O   N   H   CA  HA  CB  HB2 HB3 CG  CD1 HD1 CE1 HE1 CZ  OH  HH  CE2 HE2 CD2 HD2 
C   O   N   H   CA  HA  CB  HB2 HB3 CG  HG2 HG3 CD  HD2 HD3 CE  HE2 HE3 NZ  HZ1 
HZ2 HZ3 C   O   N   H   CA  HA  CB  HB  CG2 HG21HG22HG23OG1 HG1 C   O   N   H   
CA  HA  CB  HB2 HB3 CG  HG2 HG3 CD  HD2 HD3 CE  HE2 HE3 NZ  HZ1 HZ2 HZ3 C   O   
N   H   CA  HA2 HA3 C   O   N   H   CA  HA  CB  HB2 HB3 CG  OD1 OD2 C   O   N   
H   CA  HA  CB  HB2 HB3 CG  HG2 HG3 CD  OE1 NE2 HE21HE22C   O   N   H   CA  HA  
CB  HB2 HB3 CG  CD1 HD1 CE1 HE1 CZ  OH  HH  CE2 HE2 CD2 HD2 C   O   N   H   CA  
HA  CB  HB  CG2 HG21HG22HG23OG1 HG1 C   O   N   H   CA  HA2 HA3 C   O   N   H   
CA  HA  CB  HB2 HB3 CG  HG2 HG3 CD  HD2 HD3 CE  HE2 HE3 NZ  HZ1 HZ2 HZ3 C   O   
N   H   CA  HA  CB  HB2 HB3 SG  C   O   N   CD  HD2 HD3 CG  HG2 HG3 CB  HB2 HB3 
CA  HA  C   O   N   H   CA  HA  CB  HB2 HB3 CG  OD1 OD2 C   O   N   H   CA  HA  
CB  HB  CG2 HG21HG22HG23CG1 HG12HG13CD1 HD11HD12HD13C   O   N   H   CA  HA  CB  
HB2 HB3 CG  HG2 HG3 CD  OE1 OE2 C   O   N   H   CA  HA  CB  HB2 HB3 CG  HG2 HG3 
SD  CE  HE1 HE2 HE3 C   O   N   H   CA  HA  CB  HB2 HB3 OG  HG  C   O   N   H   
CA  HA  CB  HB2 HB3 CG  HG2 HG3 CD  HD2 HD3 NE  HE  CZ  NH1 HH11HH12NH2 HH21HH22
C   O   N   H   CA  HA  CB  HB2 HB3 CG  OD1 ND2 HD21HD22C   O   N   H   CA  HA  
CB  HB2 HB3 CG  OD1 OD2 C   O   N   H   CA  HA  CB  HB2 HB3 CG  HG2 HG3 CD  OE1 
NE2 HE21HE22C   O   N   H   CA  HA  CB  HB2 HB3 CG  HG  CD1 HD11HD12HD13CD2 HD21
HD22HD23C   O   N   H   CA  HA  CB  HB2 HB3 CG  HG  CD1 HD11HD12HD13CD2 HD21HD22
HD23C   O   N   H   CA  HA  CB  HB2 HB3 CG  CD1 HD1 NE1 HE1 CE2 CZ2 HZ2 CH2 HH2 
CZ3 HZ3 CE3 HE3 CD2 C   O   N   H   CA  HA  CB  HB2 HB3 CG  HG  CD1 HD11HD12HD13
CD2 HD21HD22HD23C   O   N   H   CA  HA  CB  HB2 HB3 CG  CD1 HD1 NE1 HE1 CE2 CZ2 
HZ2 CH2 HH2 CZ3 HZ3 CE3 HE3 CD2 C   O   N   H   CA  HA  CB  HB2 HB3 CG  HG2 HG3 
CD  HD2 HD3 NE  HE  CZ  NH1 HH11HH12NH2 HH21HH22C   O   N   H   CA  HA  CB  HB2 
HB3 CG  OD1 OD2 C   O   N   H   CA  HA  CB  HB2 HB3 OG  HG  C   O   N   H   CA  
HA  CB  HB  CG2 HG21HG22HG23OG1 HG1 C   O   N   H   CA  HA  CB  HB1 HB2 HB3 C   
O   N   H   CA  HA  CB  HB2 HB3 CG  HG  CD1 HD11HD12HD13CD2 HD21HD22HD23C   O   
N   H   CA  HA  CB  HB2 HB3 CG  CD1 HD1 CE1 HE1 CZ  HZ  CE2 HE2 CD2 HD2 C   O   
N   CD  HD2 HD3 CG  HG2 HG3 CB  HB2 HB3 CA  HA  C   O   N   H   CA  HA  CB  HB2 
HB3 CG  OD1 ND2 HD21HD22C   O   N   H   CA  HA  CB  HB  CG1 HG11HG12HG13CG2 HG21
HG22HG23C   O   N   H   CA  HA  CB  HB2 HB3 CG  CD1 HD1 CE1 HE1 CZ  OH  HH  CE2 
HE2 CD2 HD2 C   O   N   H   CA  HA  CB  HB2 HB3 CG  HG  CD1 HD11HD12HD13CD2 HD21
HD22HD23C   O   N   H   CA  HA  CB  HB2 HB3 CG  HG2 HG3 CD  OE1 OE2 C   O   N   
H   CA  HA  CB  HB  CG2 HG21HG22HG23CG1 HG12HG13CD1 HD11HD12HD13C   O   N   H   
CA  HA  CB  HB  CG2 HG21HG22HG23CG1 HG12HG13CD1 HD11HD12HD13C   O   N   H   CA  
HA  CB  HB2 HB3 CG  HG  CD1 HD11HD12HD13CD2 HD21HD22HD23C   O   N   H   CA  HA  
CB  HB2 HB3 CG  HG2 HG3 CD  HD2 HD3 NE  HE  CZ  NH1 HH11HH12NH2 HH21HH22C   O   
N   H   CA  HA  CB  HB2 HB3 OG  HG  C   O   N   H   CA  HA  CB  HB2 HB3 OG  HG  
C   O   N   H   CA  HA  CB  HB2 HB3 CG  OD1 OD2 C   O   N   H   CA  HA  CB  HB2 
HB3 CG  OD1 ND2 HD21HD22C   O   N   H   CA  HA  CB  HB1 HB2 HB3 C   O   N   H   
CA  HA  CB  HB2 HB3 CG  HG  CD1 HD11HD12HD13CD2 HD21HD22HD23C   O   N   H   CA  
HA  CB  HB2 HB3 CG  HG2 HG3 CD  HD2 HD3 CE  HE2 HE3 NZ  HZ1 HZ2 HZ3 C   O   N   
H   CA  HA  CB  HB2 HB3 CG  CD1 HD1 CE1 HE1 CZ  HZ  CE2 HE2 CD2 HD2 C   O   N   
H   CA  HA  CB  HB  CG1 HG11HG12HG13CG2 HG21HG22HG23C   O   N   H   CA  HA  CB  
HB2 HB3 CG  ND1 HD1 CE1 HE1 NE2 HE2 CD2 HD2 C   O   N   H   CA  HA  CB  HB2 HB3 
CG  ND1 HD1 CE1 HE1 NE2 CD2 HD2 C   O   N   H   CA  HA  CB  HB2 HB3 CG  HG2 HG3 
CD  HD2 HD3 NE  HE  CZ  NH1 HH11HH12NH2 HH21HH22C   O   N   H   CA  HA  CB  HB2 
HB3 CG  HG  CD1 HD11HD12HD13CD2 HD21HD22HD23C   O   N   H   CA  HA  CB  HB2 HB3 
CG  HG2 HG3 CD  HD2 HD3 CE  HE2 HE3 NZ  HZ1 HZ2 HZ3 C   O   N   H   CA  HA  CB  
HB2 HB3 CG  HG2 HG3 CD  OE1 OE2 C   O   N   H   CA  HA  CB  HB2 HB3 OG  HG  C   
O   N   H   CA  HA  CB  HB2 HB3 CG  HG2 HG3 SD  CE  HE1 HE2 HE3 C   O   N   H   
CA  HA  CB  HB2 HB3 CG  HG2 HG3 CD  HD2 HD3 NE  HE  CZ  NH1 HH11HH12NH2 HH21HH22
C   O   N   H   CA  HA  CB  HB  CG2 HG21HG22HG23CG1 HG12HG13CD1 HD11HD12HD13C   
O   N   H   CA  HA  CB  HB1 HB2 HB3 C   O   N   H   CA  HA  CB  HB2 HB3 OG  HG  
C   O   N   H   CA  HA  CB  HB2 HB3 CG  HG2 HG3 SD  CE  HE1 HE2 HE3 C   O   N   
H   CA  HA  CB  HB1 HB2 HB3 C   O   N   H   CA  HA  CB  HB2 HB3 CG  HG2 HG3 CD  
HD2 HD3 NE  HE  CZ  NH1 HH11HH12NH2 HH21HH22C   O   N   H   CA  HA  CB  HB2 HB3 
CG  HG2 HG3 CD  OE1 OE2 C   O   N   H   CA  HA  CB  HB2 HB3 CG  OD1 OD2 C   O   
N   H   CA  HA  CB  HB2 HB3 CG  CD1 HD1 CE1 HE1 CZ  OH  HH  CE2 HE2 CD2 HD2 C   
O   N   H   CA  HA  CB  HB1 HB2 HB3 C   O   N   H   CA  HA  CB  HB2 HB3 CG  HG  
CD1 HD11HD12HD13CD2 HD21HD22HD23C   O   N   CD  HD2 HD3 CG  HG2 HG3 CB  HB2 HB3 
CA  HA  C   O   N   H   CA  HA  CB  HB  CG1 HG11HG12HG13CG2 HG21HG22HG23C   O   
N   H   CA  HA  CB  HB2 HB3 CG  CD1 HD1 CE1 HE1 CZ  HZ  CE2 HE2 CD2 HD2 C   O   
N   H   CA  HA  CB  HB  CG1 HG11HG12HG13CG2 HG21HG22HG23C   O   N   H   CA  HA  
CB  HB2 HB3 CG  CD1 HD1 CE1 HE1 CZ  OH  HH  CE2 HE2 CD2 HD2 C   O   N   H   CA  
HA  CB  HB1 HB2 HB3 C   O   N   H   CA  HA  CB  HB2 HB3 CG  HG2 HG3 CD  HD2 HD3 
NE  HE  CZ  NH1 HH11HH12NH2 HH21HH22C   O   N   CD  HD2 HD3 CG  HG2 HG3 CB  HB2 
HB3 CA  HA  C   O   N   H   CA  HA  CB  HB2 HB3 CG  CD1 HD1 CE1 HE1 CZ  HZ  CE2 
HE2 CD2 HD2 C   O   N   H   CA  HA  CB  HB2 HB3 CG  CD1 HD1 CE1 HE1 CZ  OH  HH  
CE2 HE2 CD2 HD2 C   O   N   H   CA  HA  CB  HB1 HB2 HB3 C   O   N   H   CA  HA  
CB  HB2 HB3 CG  CD1 HD1 CE1 HE1 CZ  OH  HH  CE2 HE2 CD2 HD2 C   O   N   H   CA  
HA  CB  HB  CG2 HG21HG22HG23OG1 HG1 C   O   N   H   CA  HA  CB  HB2 HB3 CG  CD1 
HD1 CE1 HE1 CZ  HZ  CE2 HE2 CD2 HD2 C   O   N   H   CA  HA  CB  HB2 HB3 CG  HG2 
HG3 CD  OE1 OE2 C   O   N   CD  HD2 HD3 CG  HG2 HG3 CB  HB2 HB3 CA  HA  C   O   
N   H   CA  HA  CB  HB2 HB3 CG  HG  CD1 HD11HD12HD13CD2 HD21HD22HD23C   O   N   
H   CA  HA  CB  HB  CG2 HG21HG22HG23OG1 HG1 C   O   N   H   CA  HA  CB  HB2 HB3 
CG  HG2 HG3 CD  OE1 NE2 HE21HE22C   O   N   H   CA  HA  CB  HB2 HB3 CG  HG2 HG3 
CD  OE1 OE2 C   O   N   H   CA  HA  CB  HB2 HB3 CG  OD1 OD2 C   O   N   H   CA  
HA  CB  HB2 HB3 CG  HG  CD1 HD11HD12HD13CD2 HD21HD22HD23C   O   N   H   CA  HA  
CB  HB  CG1 HG11HG12HG13CG2 HG21HG22HG23C   O   N   H   CA  HA  CB  HB  CG2 HG21
HG22HG23OG1 HG1 C   O   N   H   CA  HA  CB  HB  CG2 HG21HG22HG23OG1 HG1 C   O   
N   H   CA  HA  CB  HB  CG1 HG11HG12HG13CG2 HG21HG22HG23C   O   N   H   CA  HA2 
HA3 C   O   N   H   CA  HA  CB  HB2 HB3 CG  HG2 HG3 CD  OE1 OE2 C   O   N   H   
CA  HA  CB  HB  CG2 HG21HG22HG23OG1 HG1 C   O   N   H   CA  HA  CB  HB1 HB2 HB3 
C   O   N   H   CA  HA  CB  HB1 HB2 HB3 C   O   N   H   CA  HA  CB  HB2 HB3 CG  
HG2 HG3 SD  CE  HE1 HE2 HE3 C   O   N   H   CA  HA2 HA3 C   O   N   H   CA  HA  
CB  HB1 HB2 HB3 C   O   N   H   CA  HA  CB  HB1 HB2 HB3 C   O   N   H   CA  HA2 
HA3 C   O   N   H   CA  HA  CB  HB  CG2 HG21HG22HG23CG1 HG12HG13CD1 HD11HD12HD13
C   O   N   H   CA  HA  CB  HB  CG1 HG11HG12HG13CG2 HG21HG22HG23C   O   N   H   
CA  HA  CB  HB2 HB3 CG  CD1 HD1 CE1 HE1 CZ  HZ  CE2 HE2 CD2 HD2 C   O   N   H   
CA  HA  CB  HB2 HB3 CG  CD1 HD1 NE1 HE1 CE2 CZ2 HZ2 CH2 HH2 CZ3 HZ3 CE3 HE3 CD2 
C   O   N   H   CA  HA2 HA3 C   O   N   H   CA  HA  CB  HB2 HB3 OG  HG  C   O   
N   H   CA  HA  CB  HB2 HB3 CG  HG2 HG3 SD  CE  HE1 HE2 HE3 C   O   N   H   CA  
HA  CB  HB2 HB3 CG  HG2 HG3 CD  OE1 NE2 HE21HE22C   O   N   H   CA  HA  CB  HB2 
HB3 CG  CD1 HD1 CE1 HE1 CZ  OH  HH  CE2 HE2 CD2 HD2 C   O   N   H   CA  HA  CB  
HB1 HB2 HB3 C   O   N   H   CA  HA  CB  HB2 HB3 OG  HG  C   O   N   H   CA  HA  
CB  HB  CG2 HG21HG22HG23OG1 HG1 C   O   N   H   CA  HA  CB  HB  CG1 HG11HG12HG13
CG2 HG21HG22HG23C   O   N   H   CA  HA  CB  HB2 HB3 CG  OD1 OD2 C   O   N   H   
CA  HA  CB  HB2 HB3 OG  HG  C   O   N   H   CA  HA  CB  HB2 HB3 SG  C   O   N   
H   CA  HA  CB  HB2 HB3 CG  HG2 HG3 CD  OE1 NE2 HE21HE22C   O   N   H   CA  HA  
CB  HB2 HB3 CG  HG2 HG3 CD  HD2 HD3 CE  HE2 HE3 NZ  HZ1 HZ2 HZ3 C   O   N   H   
CA  HA  CB  HB  CG1 HG11HG12HG13CG2 HG21HG22HG23C   O   N   H   CA  HA  CB  HB2 
HB3 CG  HG2 HG3 CD  HD2 HD3 CE  HE2 HE3 NZ  HZ1 HZ2 HZ3 C   O   N   H   CA  HA  
CB  HB  CG2 HG21HG22HG23OG1 HG1 C   O   N   H   CA  HA  CB  HB2 HB3 CG  CD1 HD1 
CE1 HE1 CZ  OH  HH  CE2 HE2 CD2 HD2 C   O   N   H   CA  HA  CB  HB2 HB3 CG  HG2 
HG3 SD  CE  HE1 HE2 HE3 C   O   N   H   CA  HA  CB  HB2 HB3 CG  OD1 ND2 HD21HD22
C   O   N   H   CA  HA2 HA3 C   O   N   CD  HD2 HD3 CG  HG2 HG3 CB  HB2 HB3 CA  
HA  C   O   N   H   CA  HA  CB  HB2 HB3 CG  HG  CD1 HD11HD12HD13CD2 HD21HD22HD23
C   O   N   H   CA  HA2 HA3 C   O   N   H   CA  HA  CB  HB2 HB3 CG  HG2 HG3 CD  
HD2 HD3 NE  HE  CZ  NH1 HH11HH12NH2 HH21HH22C   O   N   H   CA  HA  CB  HB2 HB3 
CG  CD1 HD1 CE1 HE1 CZ  OH  HH  CE2 HE2 CD2 HD2 C   O   N   H   CA  HA  CB  HB  
CG2 HG21HG22HG23CG1 HG12HG13CD1 HD11HD12HD13C   O   N   H   CA  HA  CB  HB  CG1 
HG11HG12HG13CG2 HG21HG22HG23C   O   N   H   CA  HA  CB  HB2 HB3 CG  OD1 ND2 HD21
HD22C   O   N   H   CA  HA  CB  HB  CG1 HG11HG12HG13CG2 HG21HG22HG23C   O   N   
H   CA  HA  CB  HB  CG2 HG21HG22HG23OG1 HG1 C   O   N   H   CA  HA  CB  HB  CG2 
HG21HG22HG23OG1 HG1 C   O   N   H   CA  HA  CB  HB1 HB2 HB3 C   O   N   H   CA  
HA  CB  HB1 HB2 HB3 C   O   N   H   CA  HA  CB  HB2 HB3 CG  HG2 HG3 CD  HD2 HD3 
CE  HE2 HE3 NZ  HZ1 HZ2 HZ3 C   O   N   H   CA  HA  CB  HB  CG2 HG21HG22HG23CG1 
HG12HG13CD1 HD11HD12HD13C   O   N   H   CA  HA  CB  HB2 HB3 SG  C   O   N   H   
CA  HA  CB  HB2 HB3 OG  HG  C   O   N   H   CA  HA  CB  HB2 HB3 CG  ND1 HD1 CE1 
HE1 NE2 CD2 HD2 C   O   N   H   CA  HA  CB  HB1 HB2 HB3 C   O   N   H   CA  HA  
CB  HB2 HB3 CG  HG  CD1 HD11HD12HD13CD2 HD21HD22HD23C   O   N   H   CA  HA  CB  
HB2 HB3 SG  C   O   N   H   CA  HA  CB  HB2 HB3 CG  HG2 HG3 CD  HD2 HD3 NE  HE  
CZ  NH1 HH11HH12NH2 HH21HH22C   O   N   H   CA  HA  CB  HB2 HB3 CG  HG2 HG3 CD  
HD2 HD3 CE  HE2 HE3 NZ  HZ1 HZ2 HZ3 C   O   N   H   CA  HA  CB  HB2 HB3 CG  OD1 
ND2 HD21HD22C   O   N   H   CA  HA2 HA3 C   O   N   H   CA  HA  CB  HB2 HB3 CG  
HG2 HG3 CD  HD2 HD3 NE  HE  CZ  NH1 HH11HH12NH2 HH21HH22C   O   N   H   CA  HA  
CB  HB2 HB3 SG  C   O   N   H   CA  HA  CB  HB  CG1 HG11HG12HG13CG2 HG21HG22HG23
C   O   N   H   CA  HA  CB  HB2 HB3 CG  HG2 HG3 CD  HD2 HD3 NE  HE  CZ  NH1 HH11
HH12NH2 HH21HH22C   O   N   H   CA  HA  CB  HB2 HB3 CG  HG2 HG3 CD  HD2 HD3 CE  
HE2 HE3 NZ  HZ1 HZ2 HZ3 C   O   N   H   CA  HA  CB  HB2 HB3 CG  ND1 HD1 CE1 HE1 
NE2 CD2 HD2 C   O   N   H   CA  HA  CB  HB2 HB3 OG  HG  C   O   N   H   CA  HA  
CB  HB2 HB3 CG  OD1 OD2 C   O   N   H   CA  HA  CB  HB2 HB3 OG  HG  C   O   N   
H   CA  HA  CB  HB2 HB3 CG  OD1 ND2 HD21HD22C   O   N   H   CA  HA  CB  HB1 HB2 
HB3 C   O   N   H   CA  HA  CB  HB2 HB3 CG  CD1 HD1 CE1 HE1 CZ  HZ  CE2 HE2 CD2 
HD2 C   O   N   H   CA  HA  CB  HB2 HB3 CG  HG  CD1 HD11HD12HD13CD2 HD21HD22HD23
C   O   N   H   CA  HA  CB  HB2 HB3 CG  ND1 HD1 CE1 HE1 NE2 CD2 HD2 C   O   N   
H   CA  HA  CB  HB2 HB3 CG  HG  CD1 HD11HD12HD13CD2 HD21HD22HD23C   O   N   H   
CA  HA  CB  HB2 HB3 CG  CD1 HD1 CE1 HE1 CZ  HZ  CE2 HE2 CD2 HD2 C   O   N   CD  
HD2 HD3 CG  HG2 HG3 CB  HB2 HB3 CA  HA  C   O   N   H   CA  HA  CB  HB2 HB3 CG  
HG2 HG3 CD  OE1 OE2 C   O   N   H   CA  HA  CB  HB2 HB3 OG  HG  C   O   N   H   
CA  HA  CB  HB2 HB3 CG  CD1 HD1 CE1 HE1 CZ  HZ  CE2 HE2 CD2 HD2 C   O   N   H   
CA  HA  CB  HB2 HB3 CG  HG2 HG3 CD  HD2 HD3 NE  HE  CZ  NH1 HH11HH12NH2 HH21HH22
C   O   N   H   CA  HA  CB  HB  CG2 HG21HG22HG23CG1 HG12HG13CD1 HD11HD12HD13C   
O   N   H   CA  HA  CB  HB2 HB3 CG  HG2 HG3 SD  CE  HE1 HE2 HE3 C   O   N   H   
CA  HA  CB  HB  CG1 HG11HG12HG13CG2 HG21HG22HG23C   O   N   H   CA  HA  CB  HB2 
HB3 CG  ND1 HD1 CE1 HE1 NE2 CD2 HD2 C   O   N   H   CA  HA  CB  HB1 HB2 HB3 C   
O   N   H   CA  HA  CB  HB2 HB3 CG  OD1 ND2 HD21HD22C   O   N   H   CA  HA  CB  
HB1 HB2 HB3 C   O   N   H   CA  HA  CB  HB  CG2 HG21HG22HG23OG1 HG1 C   O   N   
H   CA  HA  CB  HB2 HB3 CG  HG2 HG3 CD  OE1 OE2 C   O   N   H   CA  HA  CB  HB2 
HB3 CG  HG2 HG3 CD  HD2 HD3 CE  HE2 HE3 NZ  HZ1 HZ2 HZ3 C   O   N   H   CA  HA  
CB  HB2 HB3 CG  HG2 HG3 CD  HD2 HD3 CE  HE2 HE3 NZ  HZ1 HZ2 HZ3 C   O   N   H   
CA  HA  CB  HB1 HB2 HB3 C   O   N   H   CA  HA  CB  HB  CG2 HG21HG22HG23CG1 HG12
HG13CD1 HD11HD12HD13C   O   N   H   CA  HA  CB  HB  CG1 HG11HG12HG13CG2 HG21HG22
HG23C   O   N   H   CA  HA  CB  HB2 HB3 CG  HG2 HG3 CD  HD2 HD3 CE  HE2 HE3 NZ  
HZ1 HZ2 HZ3 C   O   N   H   CA  HA2 HA3 C   O   N   H   CA  HA  CB  HB2 HB3 CG  
HG2 HG3 CD  HD2 HD3 CE  HE2 HE3 NZ  HZ1 HZ2 HZ3 C   O   N   H   CA  HA  CB  HB2 
HB3 CG  HG  CD1 HD11HD12HD13CD2 HD21HD22HD23C   O   N   H   CA  HA  CB  HB2 HB3 
CG  HG2 HG3 CD  OE1 OE2 C   O   N   H   CA  HA  CB  HB2 HB3 CG  HG  CD1 HD11HD12
HD13CD2 HD21HD22HD23C   O   N   H   CA  HA  CB  HB2 HB3 CG  HG2 HG3 CD  HD2 HD3 
CE  HE2 HE3 NZ  HZ1 HZ2 HZ3 C   O   N   H   CA  HA  CB  HB2 HB3 CG  OD1 OD2 C   
O   N   H   CA  HA  CB  HB2 HB3 CG  HG  CD1 HD11HD12HD13CD2 HD21HD22HD23C   O   
N   H   CA  HA  CB  HB  CG2 HG21HG22HG23CG1 HG12HG13CD1 HD11HD12HD13C   O   N   
H   CA  HA  CB  HB2 HB3 CG  CD1 HD1 CE1 HE1 CZ  OH  HH  CE2 HE2 CD2 HD2 C   O   
N   H   CA  HA  CB  HB2 HB3 CG  HG  CD1 HD11HD12HD13CD2 HD21HD22HD23C   O   N   
H   CA  HA  CB  HB2 HB3 CG  HG2 HG3 CD  HD2 HD3 NE  HE  CZ  NH1 HH11HH12NH2 HH21
HH22C   O   N   H   CA  HA  CB  HB2 HB3 CG  HG2 HG3 CD  HD2 HD3 CE  HE2 HE3 NZ  
HZ1 HZ2 HZ3 C   O   N   H   CA  HA  CB  HB2 HB3 CG  OD1 ND2 HD21HD22C   O   N   
H   CA  HA  CB  HB2 HB3 CG  CD1 HD1 CE1 HE1 CZ  HZ  CE2 HE2 CD2 HD2 C   O   N   
H   CA  HA  CB  HB2 HB3 CG  HG2 HG3 SD  CE  HE1 HE2 HE3 C   O   N   H   CA  HA  
CB  HB2 HB3 SG  C   O   N   H   CA  HA  CB  HB2 HB3 CG  HG2 HG3 CD  OE1 NE2 HE21
HE22C   O   N   H   CA  HA  CB  HB2 HB3 SG  C   O   N   H   CA  HA  CB  HB2 HB3 
CG  CD1 HD1 CE1 HE1 CZ  OH  HH  CE2 HE2 CD2 HD2 C   O   N   H   CA  HA  CB  HB2 
HB3 CG  HG2 HG3 CD  OE1 NE2 HE21HE22C   O   N   H   CA  HA2 HA3 C   O   N   H   
CA  HA  CB  HB2 HB3 CG  CD1 HD1 NE1 HE1 CE2 CZ2 HZ2 CH2 HH2 CZ3 HZ3 CE3 HE3 CD2 
C   O   N   H   CA  HA  CB  HB2 HB3 CG  HG2 HG3 CD  HD2 HD3 CE  HE2 HE3 NZ  HZ1 
HZ2 HZ3 C   O   N   H   CA  HA2 HA3 C   O   N   H   CA  HA  CB  HB2 HB3 CG  HG  
CD1 HD11HD12HD13CD2 HD21HD22HD23C   O   N   H   CA  HA  CB  HB2 HB3 CG  CD1 HD1 
CE1 HE1 CZ  OH  HH  CE2 HE2 CD2 HD2 C   O   N   H   CA  HA  CB  HB2 HB3 SG  C   
O   N   H   CA  HA  CB  HB2 HB3 CG  HG2 HG3 CD  OE1 OE2 C   O   N   H   CA  HA  
CB  HB2 HB3 CG  HG2 HG3 CD  OE1 OE2 C   O   N   H   CA  HA  CB  HB2 HB3 CG  CD1 
HD1 CE1 HE1 CZ  OH  HH  CE2 HE2 CD2 HD2 C   O   N   H   CA  HA  CB  HB2 HB3 OG  
HG  C   O   N   H   CA  HA  CB  HB  CG2 HG21HG22HG23CG1 HG12HG13CD1 HD11HD12HD13
C   O   N   H   CA  HA  CB  HB2 HB3 CG  HG2 HG3 CD  HD2 HD3 CE  HE2 HE3 NZ  HZ1 
HZ2 HZ3 C   O   N   H   CA  HA  CB  HB2 HB3 CG  OD1 OD2 C   O   N   H   CA  HA  
CB  HB  CG2 HG21HG22HG23CG1 HG12HG13CD1 HD11HD12HD13C   O   N   H   CA  HA  CB  
HB2 HB3 CG  HG2 HG3 CD  HD2 HD3 NE  HE  CZ  NH1 HH11HH12NH2 HH21HH22C   O   N   
H   CA  HA  CB  HB2 HB3 CG  HG2 HG3 CD  HD2 HD3 CE  HE2 HE3 NZ  HZ1 HZ2 HZ3 C   
O   N   H   CA  HA  CB  HB  CG2 HG21HG22HG23CG1 HG12HG13CD1 HD11HD12HD13C   O   
OXT HO1 O1  C1  H1  C2  H2  N2  H2N C2N CME H3M H2M H1M O2N C3  H3  C4  H4  C5  
H5  C6  H62 H61 O6  H6O O5  O4  H4O O3  C1  H1  O5  C5  H5  C6  O6B O6A C4  H4  
C3  H3  O3  H3O C2  H2  O2  H2O O4  C1  H1  O5  C5  H5  C6  H62 H61 O6  H6O C4  
H4  O4  H4O C3  H3  C2  H2  N2  H2N C2N O2N CME H3M H2M H1M O3  C1  H1  O5  C5  
H5  C6  O6B O6A C4  H4  C3  H3  O3  H3O C2  H2  O2  H2O O4  C1  H1  O5  C5  H5  
C6  H62 H61 O6  H6O C4  H4  O4  H4O C3  H3  C2  H2  N2  H2N C2N O2N CME H3M H2M 
H1M O3  C1  H1  O5  C5  H5  C6  O6B O6A C4  H4  C3  H3  O3  H3O C2  H2  O2  H2O 
O4  C1  H1  O5  C5  H5  C6  H62 H61 O6  H6O C4  H4  O4  H4O C3  H3  C2  H2  N2  
H2N C2N O2N CME H3M H2M H1M O3  C1  H1  O5  C5  H5  C6  O6B O6A C4  H4  O4  H4O 
C3  H3  O3  H3O C2  H2  O2  H2O OW  HW1 HW2 OW  HW1 HW2 OW  HW1 HW2 OW  HW1 HW2 
OW  HW1 HW2 OW  HW1 HW2 OW  HW1 HW2 OW  HW1 HW2 OW  HW1 HW2 OW  HW1 HW2 OW  HW1 
HW2 OW  HW1 HW2 OW  HW1 HW2 OW  HW1 HW2 OW  HW1 HW2 OW  HW1 HW2 OW  HW1 HW2 OW  
HW1 HW2 OW  HW1 HW2 OW  HW1 HW2 OW  HW1 HW2 OW  HW1 HW2 OW  HW1 HW2 OW  HW1 HW2 
OW  HW1 HW2 OW  HW1 HW2 OW  HW1 HW2 OW  HW1 HW2 OW  HW1 HW2 OW  HW1 HW2 OW  HW1 
HW2 OW  HW1 HW2 OW  HW1 HW2 OW  HW1 HW2 OW  HW1 HW2 OW  HW1 HW2 OW  HW1 HW2 OW  
HW1 HW2 OW  HW1 HW2 OW  HW1 HW2 OW  HW1 HW2 OW  HW1 HW2 OW  HW1 HW2 OW  HW1 HW2 
OW  HW1 HW2 OW  HW1 HW2 OW  HW1 HW2 OW  HW1 HW2 OW  HW1 HW2 OW  HW1 HW2 OW  HW1 
HW2 OW  HW1 HW2 OW  HW1 HW2 OW  HW1 HW2 OW  HW1 HW2 OW  HW1 HW2 OW  HW1 HW2 OW  
HW1 HW2 OW  HW1 HW2 OW  HW1 HW2 OW  HW1 HW2 OW  HW1 HW2 OW  HW1 HW2 OW  HW1 HW2 
OW  HW1 HW2 OW  HW1 HW2 OW  HW1 HW2 OW  HW1 HW2 OW  HW1 HW2 OW  HW1 HW2 OW  HW1 
HW2 OW  HW1 HW2 OW  HW1 HW2 OW  HW1 HW2 OW  HW1 HW2 OW  HW1 HW2 OW  HW1 HW2 OW  
HW1 HW2 OW  HW1 HW2 OW  HW1 HW2 OW  HW1 HW2 OW  HW1 HW2 OW  HW1 HW2 OW  HW1 HW2 
OW  HW1 HW2 OW  HW1 HW2 OW  HW1 HW2 OW  HW1 HW2 OW  HW1 HW2 OW  HW1 HW2 OW  HW1 
HW2 OW  HW1 HW2 OW  HW1 HW2 OW  HW1 HW2 OW  HW1 HW2 OW  HW1 HW2 OW  HW1 HW2 OW  
HW1 HW2 OW  HW1 HW2 OW  HW1 HW2 OW  HW1 HW2 OW  HW1 HW2 OW  HW1 HW2 OW  HW1 HW2 
OW  HW1 HW2 OW  HW1 HW2 OW  HW1 HW2 OW  HW1 HW2 OW  HW1 HW2 OW  HW1 HW2 OW  HW1 
HW2 OW  HW1 HW2 OW  HW1 HW2 OW  HW1 HW2 OW  HW1 HW2 OW  HW1 HW2 OW  HW1 HW2 OW  
HW1 HW2 OW  HW1 HW2 OW  HW1 HW2 OW  HW1 HW2 OW  HW1 HW2 OW  HW1 HW2 OW  HW1 HW2 
OW  HW1 HW2 OW  HW1 HW2 OW  HW1 HW2 OW  HW1 HW2 OW  HW1 HW2 OW  HW1 HW2 OW  HW1 
HW2 OW  HW1 HW2 OW  HW1 HW2 OW  HW1 HW2 OW  HW1 HW2 OW  HW1 HW2 OW  HW1 HW2 OW  
HW1 HW2 OW  HW1 HW2 OW  HW1 HW2 OW  HW1 HW2 OW  HW1 HW2 OW  HW1 HW2 OW  HW1 HW2 
OW  HW1 HW2 OW  HW1 HW2 OW  HW1 HW2 OW  HW1 HW2 OW  HW1 HW2 OW  HW1 HW2 OW  HW1 
HW2 OW  HW1 HW2 OW  HW1 HW2 OW  HW1 HW2 OW  HW1 HW2 OW  HW1 HW2 OW  HW1 HW2 OW  
HW1 HW2 OW  HW1 HW2 OW  HW1 HW2 OW  HW1 HW2 OW  HW1 HW2 OW  HW1 HW2 OW  HW1 HW2 
OW  HW1 HW2 OW  HW1 HW2 OW  HW1 HW2 OW  HW1 HW2 OW  HW1 HW2 OW  HW1 HW2 OW  HW1 
HW2 OW  HW1 HW2 OW  HW1 HW2 OW  HW1 HW2 OW  HW1 HW2 OW  HW1 HW2 OW  HW1 HW2 OW  
HW1 HW2 OW  HW1 HW2 OW  HW1 HW2 OW  HW1 HW2 OW  HW1 HW2 OW  HW1 HW2 OW  HW1 HW2 
OW  HW1 HW2 OW  HW1 HW2 OW  HW1 HW2 OW  HW1 HW2 OW  HW1 HW2 OW  HW1 HW2 OW  HW1 
HW2 OW  HW1 HW2 OW  HW1 HW2 OW  HW1 HW2 OW  HW1 HW2 OW  HW1 HW2 OW  HW1 HW2 OW  
HW1 HW2 OW  HW1 HW2 OW  HW1 HW2 OW  HW1 HW2 OW  HW1 HW2 OW  HW1 HW2 OW  HW1 HW2 
OW  HW1 HW2 OW  HW1 HW2 OW  HW1 HW2 OW  HW1 HW2 OW  HW1 HW2 OW  HW1 HW2 OW  HW1 
HW2 OW  HW1 HW2 OW  HW1 HW2 OW  HW1 HW2 OW  HW1 HW2 OW  HW1 HW2 OW  HW1 HW2 OW  
HW1 HW2 OW  HW1 HW2 OW  HW1 HW2 OW  HW1 HW2 OW  HW1 HW2 OW  HW1 HW2 OW  HW1 HW2 
OW  HW1 HW2 OW  HW1 HW2 OW  HW1 HW2 OW  HW1 HW2 OW  HW1 HW2 OW  HW1 HW2 OW  HW1 
HW2 OW  HW1 HW2 OW  HW1 HW2 OW  HW1 HW2 OW  HW1 HW2 OW  HW1 HW2 OW  HW1 HW2 OW  
HW1 HW2 OW  HW1 HW2 OW  HW1 HW2 OW  HW1 HW2 OW  HW1 HW2 OW  HW1 HW2 OW  HW1 HW2 
OW  HW1 HW2 OW  HW1 HW2 OW  HW1 HW2 OW  HW1 HW2 OW  HW1 HW2 OW  HW1 HW2 OW  HW1 
HW2 OW  HW1 HW2 OW  HW1 HW2 OW  HW1 HW2 OW  HW1 HW2 OW  HW1 HW2 OW  HW1 HW2 OW  
HW1 HW2 OW  HW1 HW2 OW  HW1 HW2 OW  HW1 HW2 OW  HW1 HW2 OW  HW1 HW2 OW  HW1 HW2 
OW  HW1 HW2 OW  HW1 HW2 OW  HW1 HW2 OW  HW1 HW2 OW  HW1 HW2 OW  HW1 HW2 OW  HW1 
HW2 OW  HW1 HW2 OW  HW1 HW2 OW  HW1 HW2 OW  HW1 HW2 OW  HW1 HW2 OW  HW1 HW2 OW  
HW1 HW2 OW  HW1 HW2 OW  HW1 HW2 OW  HW1 HW2 OW  HW1 HW2 OW  HW1 HW2 OW  HW1 HW2 
OW  HW1 HW2 OW  HW1 HW2 OW  HW1 HW2 OW  HW1 HW2 OW  HW1 HW2 OW  HW1 HW2 OW  HW1 
HW2 OW  HW1 HW2 OW  HW1 HW2 OW  HW1 HW2 OW  HW1 HW2 OW  HW1 HW2 OW  HW1 HW2 OW  
HW1 HW2 OW  HW1 HW2 OW  HW1 HW2 OW  HW1 HW2 OW  HW1 HW2 OW  HW1 HW2 OW  HW1 HW2 
OW  HW1 HW2 OW  HW1 HW2 OW  HW1 HW2 OW  HW1 HW2 OW  HW1 HW2 OW  HW1 HW2 OW  HW1 
HW2 OW  HW1 HW2 OW  HW1 HW2 OW  HW1 HW2 OW  HW1 HW2 OW  HW1 HW2 OW  HW1 HW2 OW  
HW1 HW2 OW  HW1 HW2 OW  HW1 HW2 OW  HW1 HW2 OW  HW1 HW2 OW  HW1 HW2 OW  HW1 HW2 
OW  HW1 HW2 OW  HW1 HW2 OW  HW1 HW2 OW  HW1 HW2 OW  HW1 HW2 OW  HW1 HW2 OW  HW1 
HW2 OW  HW1 HW2 OW  HW1 HW2 OW  HW1 HW2 OW  HW1 HW2 OW  HW1 HW2 OW  HW1 HW2 OW  
HW1 HW2 OW  HW1 HW2 OW  HW1 HW2 OW  HW1 HW2 OW  HW1 HW2 OW  HW1 HW2 OW  HW1 HW2 
OW  HW1 HW2 OW  HW1 HW2 OW  HW1 HW2 OW  HW1 HW2 OW  HW1 HW2 OW  HW1 HW2 OW  HW1 
HW2 OW  HW1 HW2 OW  HW1 HW2 OW  HW1 HW2 OW  HW1 HW2 OW  HW1 HW2 OW  HW1 HW2 OW  
HW1 HW2 OW  HW1 HW2 OW  HW1 HW2 OW  HW1 HW2 OW  HW1 HW2 OW  HW1 HW2 OW  HW1 HW2 
OW  HW1 HW2 OW  HW1 HW2 OW  HW1 HW2 OW  HW1 HW2 OW  HW1 HW2 OW  HW1 HW2 OW  HW1 
HW2 OW  HW1 HW2 OW  HW1 HW2 OW  HW1 HW2 OW  HW1 HW2 OW  HW1 HW2 OW  HW1 HW2 OW  
HW1 HW2 OW  HW1 HW2 OW  HW1 HW2 OW  HW1 HW2 OW  HW1 HW2 OW  HW1 HW2 OW  HW1 HW2 
OW  HW1 HW2 OW  HW1 HW2 OW  HW1 HW2 OW  HW1 HW2 OW  HW1 HW2 OW  HW1 HW2 OW  HW1 
HW2 OW  HW1 HW2 OW  HW1 HW2 OW  HW1 HW2 OW  HW1 HW2 OW  HW1 HW2 OW  HW1 HW2 OW  
HW1 HW2 OW  HW1 HW2 OW  HW1 HW2 OW  HW1 HW2 OW  HW1 HW2 OW  HW1 HW2 OW  HW1 HW2 
OW  HW1 HW2 OW  HW1 HW2 OW  HW1 HW2 OW  HW1 HW2 OW  HW1 HW2 OW  HW1 HW2 OW  HW1 
HW2 OW  HW1 HW2 OW  HW1 HW2 OW  HW1 HW2 OW  HW1 HW2 OW  HW1 HW2 OW  HW1 HW2 OW  
HW1 HW2 OW  HW1 HW2 OW  HW1 HW2 OW  HW1 HW2 OW  HW1 HW2 OW  HW1 HW2 OW  HW1 HW2 
OW  HW1 HW2 OW  HW1 HW2 OW  HW1 HW2 OW  HW1 HW2 OW  HW1 HW2 OW  HW1 HW2 OW  HW1 
HW2 OW  HW1 HW2 OW  HW1 HW2 OW  HW1 HW2 OW  HW1 HW2 OW  HW1 HW2 OW  HW1 HW2 OW  
HW1 HW2 OW  HW1 HW2 OW  HW1 HW2 OW  HW1 HW2 OW  HW1 HW2 OW  HW1 HW2 OW  HW1 HW2 
OW  HW1 HW2 OW  HW1 HW2 OW  HW1 HW2 OW  HW1 HW2 OW  HW1 HW2 OW  HW1 HW2 OW  HW1 
HW2 OW  HW1 HW2 OW  HW1 HW2 OW  HW1 HW2 OW  HW1 HW2 OW  HW1 HW2 OW  HW1 HW2 OW  
HW1 HW2 OW  HW1 HW2 OW  HW1 HW2 OW  HW1 HW2 OW  HW1 HW2 OW  HW1 HW2 OW  HW1 HW2 
OW  HW1 HW2 OW  HW1 HW2 OW  HW1 HW2 OW  HW1 HW2 OW  HW1 HW2 OW  HW1 HW2 OW  HW1 
HW2 OW  HW1 HW2 OW  HW1 HW2 OW  HW1 HW2 OW  HW1 HW2 OW  HW1 HW2 OW  HW1 HW2 OW  
HW1 HW2 OW  HW1 HW2 OW  HW1 HW2 OW  HW1 HW2 OW  HW1 HW2 OW  HW1 HW2 OW  HW1 HW2 
OW  HW1 HW2 OW  HW1 HW2 OW  HW1 HW2 OW  HW1 HW2 OW  HW1 HW2 OW  HW1 HW2 OW  HW1 
HW2 OW  HW1 HW2 OW  HW1 HW2 OW  HW1 HW2 OW  HW1 HW2 OW  HW1 HW2 OW  HW1 HW2 OW  
HW1 HW2 OW  HW1 HW2 OW  HW1 HW2 OW  HW1 HW2 OW  HW1 HW2 OW  HW1 HW2 OW  HW1 HW2 
OW  HW1 HW2 OW  HW1 HW2 OW  HW1 HW2 OW  HW1 HW2 OW  HW1 HW2 OW  HW1 HW2 OW  HW1 
HW2 OW  HW1 HW2 OW  HW1 HW2 OW  HW1 HW2 OW  HW1 HW2 OW  HW1 HW2 OW  HW1 HW2 OW  
HW1 HW2 OW  HW1 HW2 OW  HW1 HW2 OW  HW1 HW2 OW  HW1 HW2 OW  HW1 HW2 OW  HW1 HW2 
OW  HW1 HW2 OW  HW1 HW2 OW  HW1 HW2 OW  HW1 HW2 OW  HW1 HW2 OW  HW1 HW2 OW  HW1 
HW2 OW  HW1 HW2 OW  HW1 HW2 OW  HW1 HW2 OW  HW1 HW2 OW  HW1 HW2 OW  HW1 HW2 OW  
HW1 HW2 OW  HW1 HW2 OW  HW1 HW2 OW  HW1 HW2 OW  HW1 HW2 OW  HW1 HW2 OW  HW1 HW2 
OW  HW1 HW2 OW  HW1 HW2 OW  HW1 HW2 OW  HW1 HW2 OW  HW1 HW2 OW  HW1 HW2 OW  HW1 
HW2 OW  HW1 HW2 OW  HW1 HW2 OW  HW1 HW2 OW  HW1 HW2 OW  HW1 HW2 OW  HW1 HW2 OW  
HW1 HW2 OW  HW1 HW2 OW  HW1 HW2 OW  HW1 HW2 OW  HW1 HW2 OW  HW1 HW2 OW  HW1 HW2 
OW  HW1 HW2 OW  HW1 HW2 OW  HW1 HW2 OW  HW1 HW2 OW  HW1 HW2 OW  HW1 HW2 OW  HW1 
HW2 OW  HW1 HW2 OW  HW1 HW2 OW  HW1 HW2 OW  HW1 HW2 OW  HW1 HW2 OW  HW1 HW2 OW  
HW1 HW2 OW  HW1 HW2 OW  HW1 HW2 OW  HW1 HW2 OW  HW1 HW2 OW  HW1 HW2 OW  HW1 HW2 
OW  HW1 HW2 OW  HW1 HW2 OW  HW1 HW2 OW  HW1 HW2 OW  HW1 HW2 OW  HW1 HW2 OW  HW1 
HW2 OW  HW1 HW2 OW  HW1 HW2 OW  HW1 HW2 OW  HW1 HW2 OW  HW1 HW2 OW  HW1 HW2 OW  
HW1 HW2 OW  HW1 HW2 OW  HW1 HW2 OW  HW1 HW2 OW  HW1 HW2 OW  HW1 HW2 OW  HW1 HW2 
OW  HW1 HW2 OW  HW1 HW2 OW  HW1 HW2 OW  HW1 HW2 OW  HW1 HW2 OW  HW1 HW2 OW  HW1 
HW2 OW  HW1 HW2 OW  HW1 HW2 OW  HW1 HW2 OW  HW1 HW2 OW  HW1 HW2 OW  HW1 HW2 OW  
HW1 HW2 OW  HW1 HW2 OW  HW1 HW2 OW  HW1 HW2 OW  HW1 HW2 OW  HW1 HW2 OW  HW1 HW2 
OW  HW1 HW2 OW  HW1 HW2 OW  HW1 HW2 OW  HW1 HW2 OW  HW1 HW2 OW  HW1 HW2 OW  HW1 
HW2 OW  HW1 HW2 OW  HW1 HW2 OW  HW1 HW2 OW  HW1 HW2 OW  HW1 HW2 OW  HW1 HW2 OW  
HW1 HW2 OW  HW1 HW2 OW  HW1 HW2 OW  HW1 HW2 OW  HW1 HW2 OW  HW1 HW2 OW  HW1 HW2 
OW  HW1 HW2 OW  HW1 HW2 OW  HW1 HW2 OW  HW1 HW2 OW  HW1 HW2 OW  HW1 HW2 OW  HW1 
HW2 OW  HW1 HW2 OW  HW1 HW2 OW  HW1 HW2 OW  HW1 HW2 OW  HW1 HW2 OW  HW1 HW2 OW  
HW1 HW2 OW  HW1 HW2 OW  HW1 HW2 OW  HW1 HW2 OW  HW1 HW2 OW  HW1 HW2 OW  HW1 HW2 
OW  HW1 HW2 OW  HW1 HW2 OW  HW1 HW2 OW  HW1 HW2 OW  HW1 HW2 OW  HW1 HW2 OW  HW1 
HW2 OW  HW1 HW2 OW  HW1 HW2 OW  HW1 HW2 OW  HW1 HW2 OW  HW1 HW2 OW  HW1 HW2 OW  
HW1 HW2 OW  HW1 HW2 OW  HW1 HW2 OW  HW1 HW2 OW  HW1 HW2 OW  HW1 HW2 OW  HW1 HW2 
OW  HW1 HW2 OW  HW1 HW2 OW  HW1 HW2 OW  HW1 HW2 OW  HW1 HW2 OW  HW1 HW2 OW  HW1 
HW2 OW  HW1 HW2 OW  HW1 HW2 OW  HW1 HW2 OW  HW1 HW2 OW  HW1 HW2 OW  HW1 HW2 OW  
HW1 HW2 OW  HW1 HW2 OW  HW1 HW2 OW  HW1 HW2 OW  HW1 HW2 OW  HW1 HW2 OW  HW1 HW2 
OW  HW1 HW2 OW  HW1 HW2 OW  HW1 HW2 OW  HW1 HW2 OW  HW1 HW2 OW  HW1 HW2 OW  HW1 
HW2 OW  HW1 HW2 OW  HW1 HW2 OW  HW1 HW2 OW  HW1 HW2 OW  HW1 HW2 OW  HW1 HW2 OW  
HW1 HW2 OW  HW1 HW2 OW  HW1 HW2 OW  HW1 HW2 OW  HW1 HW2 OW  HW1 HW2 OW  HW1 HW2 
OW  HW1 HW2 OW  HW1 HW2 OW  HW1 HW2 OW  HW1 HW2 OW  HW1 HW2 OW  HW1 HW2 OW  HW1 
HW2 OW  HW1 HW2 OW  HW1 HW2 OW  HW1 HW2 OW  HW1 HW2 OW  HW1 HW2 OW  HW1 HW2 OW  
HW1 HW2 OW  HW1 HW2 OW  HW1 HW2 OW  HW1 HW2 OW  HW1 HW2 OW  HW1 HW2 OW  HW1 HW2 
OW  HW1 HW2 OW  HW1 HW2 OW  HW1 HW2 OW  HW1 HW2 OW  HW1 HW2 OW  HW1 HW2 OW  HW1 
HW2 OW  HW1 HW2 OW  HW1 HW2 OW  HW1 HW2 OW  HW1 HW2 OW  HW1 HW2 OW  HW1 HW2 OW  
HW1 HW2 OW  HW1 HW2 OW  HW1 HW2 OW  HW1 HW2 OW  HW1 HW2 OW  HW1 HW2 OW  HW1 HW2 
OW  HW1 HW2 OW  HW1 HW2 OW  HW1 HW2 OW  HW1 HW2 OW  HW1 HW2 OW  HW1 HW2 OW  HW1 
HW2 OW  HW1 HW2 OW  HW1 HW2 OW  HW1 HW2 OW  HW1 HW2 OW  HW1 HW2 OW  HW1 HW2 OW  
HW1 HW2 OW  HW1 HW2 OW  HW1 HW2 OW  HW1 HW2 OW  HW1 HW2 OW  HW1 HW2 OW  HW1 HW2 
OW  HW1 HW2 OW  HW1 HW2 OW  HW1 HW2 OW  HW1 HW2 OW  HW1 HW2 OW  HW1 HW2 OW  HW1 
HW2 OW  HW1 HW2 OW  HW1 HW2 OW  HW1 HW2 OW  HW1 HW2 OW  HW1 HW2 OW  HW1 HW2 OW  
HW1 HW2 OW  HW1 HW2 OW  HW1 HW2 OW  HW1 HW2 OW  HW1 HW2 OW  HW1 HW2 OW  HW1 HW2 
OW  HW1 HW2 OW  HW1 HW2 OW  HW1 HW2 OW  HW1 HW2 OW  HW1 HW2 OW  HW1 HW2 OW  HW1 
HW2 OW  HW1 HW2 OW  HW1 HW2 OW  HW1 HW2 OW  HW1 HW2 OW  HW1 HW2 OW  HW1 HW2 OW  
HW1 HW2 OW  HW1 HW2 OW  HW1 HW2 OW  HW1 HW2 OW  HW1 HW2 OW  HW1 HW2 OW  HW1 HW2 
OW  HW1 HW2 OW  HW1 HW2 OW  HW1 HW2 OW  HW1 HW2 OW  HW1 HW2 OW  HW1 HW2 OW  HW1 
HW2 OW  HW1 HW2 OW  HW1 HW2 OW  HW1 HW2 OW  HW1 HW2 OW  HW1 HW2 OW  HW1 HW2 OW  
HW1 HW2 OW  HW1 HW2 OW  HW1 HW2 OW  HW1 HW2 OW  HW1 HW2 OW  HW1 HW2 OW  HW1 HW2 
OW  HW1 HW2 OW  HW1 HW2 OW  HW1 HW2 OW  HW1 HW2 OW  HW1 HW2 OW  HW1 HW2 OW  HW1 
HW2 OW  HW1 HW2 OW  HW1 HW2 OW  HW1 HW2 OW  HW1 HW2 OW  HW1 HW2 OW  HW1 HW2 OW  
HW1 HW2 OW  HW1 HW2 OW  HW1 HW2 OW  HW1 HW2 OW  HW1 HW2 OW  HW1 HW2 OW  HW1 HW2 
OW  HW1 HW2 OW  HW1 HW2 OW  HW1 HW2 OW  HW1 HW2 OW  HW1 HW2 OW  HW1 HW2 OW  HW1 
HW2 OW  HW1 HW2 OW  HW1 HW2 OW  HW1 HW2 OW  HW1 HW2 OW  HW1 HW2 OW  HW1 HW2 OW  
HW1 HW2 OW  HW1 HW2 OW  HW1 HW2 OW  HW1 HW2 OW  HW1 HW2 OW  HW1 HW2 OW  HW1 HW2 
OW  HW1 HW2 OW  HW1 HW2 OW  HW1 HW2 OW  HW1 HW2 OW  HW1 HW2 OW  HW1 HW2 OW  HW1 
HW2 OW  HW1 HW2 OW  HW1 HW2 OW  HW1 HW2 OW  HW1 HW2 OW  HW1 HW2 OW  HW1 HW2 OW  
HW1 HW2 OW  HW1 HW2 OW  HW1 HW2 OW  HW1 HW2 OW  HW1 HW2 OW  HW1 HW2 OW  HW1 HW2 
OW  HW1 HW2 OW  HW1 HW2 OW  HW1 HW2 OW  HW1 HW2 OW  HW1 HW2 OW  HW1 HW2 OW  HW1 
HW2 OW  HW1 HW2 OW  HW1 HW2 OW  HW1 HW2 OW  HW1 HW2 OW  HW1 HW2 OW  HW1 HW2 OW  
HW1 HW2 OW  HW1 HW2 OW  HW1 HW2 OW  HW1 HW2 OW  HW1 HW2 OW  HW1 HW2 OW  HW1 HW2 
OW  HW1 HW2 OW  HW1 HW2 OW  HW1 HW2 OW  HW1 HW2 OW  HW1 HW2 OW  HW1 HW2 OW  HW1 
HW2 OW  HW1 HW2 OW  HW1 HW2 OW  HW1 HW2 OW  HW1 HW2 OW  HW1 HW2 OW  HW1 HW2 OW  
HW1 HW2 OW  HW1 HW2 OW  HW1 HW2 OW  HW1 HW2 OW  HW1 HW2 OW  HW1 HW2 OW  HW1 HW2 
OW  HW1 HW2 OW  HW1 HW2 OW  HW1 HW2 OW  HW1 HW2 OW  HW1 HW2 OW  HW1 HW2 OW  HW1 
HW2 OW  HW1 HW2 OW  HW1 HW2 OW  HW1 HW2 OW  HW1 HW2 OW  HW1 HW2 OW  HW1 HW2 OW  
HW1 HW2 OW  HW1 HW2 OW  HW1 HW2 OW  HW1 HW2 OW  HW1 HW2 OW  HW1 HW2 OW  HW1 HW2 
OW  HW1 HW2 OW  HW1 HW2 OW  HW1 HW2 OW  HW1 HW2 OW  HW1 HW2 OW  HW1 HW2 OW  HW1 
HW2 OW  HW1 HW2 OW  HW1 HW2 OW  HW1 HW2 OW  HW1 HW2 OW  HW1 HW2 OW  HW1 HW2 OW  
HW1 HW2 OW  HW1 HW2 OW  HW1 HW2 OW  HW1 HW2 OW  HW1 HW2 OW  HW1 HW2 OW  HW1 HW2 
OW  HW1 HW2 OW  HW1 HW2 OW  HW1 HW2 OW  HW1 HW2 OW  HW1 HW2 OW  HW1 HW2 OW  HW1 
HW2 OW  HW1 HW2 OW  HW1 HW2 OW  HW1 HW2 OW  HW1 HW2 OW  HW1 HW2 OW  HW1 HW2 OW  
HW1 HW2 OW  HW1 HW2 OW  HW1 HW2 OW  HW1 HW2 OW  HW1 HW2 OW  HW1 HW2 OW  HW1 HW2 
OW  HW1 HW2 OW  HW1 HW2 OW  HW1 HW2 OW  HW1 HW2 OW  HW1 HW2 OW  HW1 HW2 OW  HW1 
HW2 OW  HW1 HW2 OW  HW1 HW2 OW  HW1 HW2 OW  HW1 HW2 OW  HW1 HW2 OW  HW1 HW2 OW  
HW1 HW2 OW  HW1 HW2 OW  HW1 HW2 OW  HW1 HW2 OW  HW1 HW2 OW  HW1 HW2 OW  HW1 HW2 
OW  HW1 HW2 OW  HW1 HW2 OW  HW1 HW2 OW  HW1 HW2 OW  HW1 HW2 OW  HW1 HW2 OW  HW1 
HW2 OW  HW1 HW2 OW  HW1 HW2 OW  HW1 HW2 OW  HW1 HW2 OW  HW1 HW2 OW  HW1 HW2 OW  
HW1 HW2 OW  HW1 HW2 OW  HW1 HW2 OW  HW1 HW2 OW  HW1 HW2 OW  HW1 HW2 OW  HW1 HW2 
OW  HW1 HW2 OW  HW1 HW2 OW  HW1 HW2 OW  HW1 HW2 OW  HW1 HW2 OW  HW1 HW2 OW  HW1 
HW2 OW  HW1 HW2 OW  HW1 HW2 OW  HW1 HW2 OW  HW1 HW2 OW  HW1 HW2 OW  HW1 HW2 OW  
HW1 HW2 OW  HW1 HW2 OW  HW1 HW2 OW  HW1 HW2 OW  HW1 HW2 OW  HW1 HW2 OW  HW1 HW2 
OW  HW1 HW2 OW  HW1 HW2 OW  HW1 HW2 OW  HW1 HW2 OW  HW1 HW2 OW  HW1 HW2 OW  HW1 
HW2 OW  HW1 HW2 OW  HW1 HW2 OW  HW1 HW2 OW  HW1 HW2 OW  HW1 HW2 OW  HW1 HW2 OW  
HW1 HW2 OW  HW1 HW2 OW  HW1 HW2 OW  HW1 HW2 OW  HW1 HW2 OW  HW1 HW2 OW  HW1 HW2 
OW  HW1 HW2 OW  HW1 HW2 OW  HW1 HW2 OW  HW1 HW2 OW  HW1 HW2 OW  HW1 HW2 OW  HW1 
HW2 OW  HW1 HW2 OW  HW1 HW2 OW  HW1 HW2 OW  HW1 HW2 OW  HW1 HW2 OW  HW1 HW2 OW  
HW1 HW2 OW  HW1 HW2 OW  HW1 HW2 OW  HW1 HW2 OW  HW1 HW2 OW  HW1 HW2 OW  HW1 HW2 
OW  HW1 HW2 OW  HW1 HW2 OW  HW1 HW2 OW  HW1 HW2 OW  HW1 HW2 OW  HW1 HW2 OW  HW1 
HW2 OW  HW1 HW2 OW  HW1 HW2 OW  HW1 HW2 OW  HW1 HW2 OW  HW1 HW2 OW  HW1 HW2 OW  
HW1 HW2 OW  HW1 HW2 OW  HW1 HW2 OW  HW1 HW2 OW  HW1 HW2 OW  HW1 HW2 OW  HW1 HW2 
OW  HW1 HW2 OW  HW1 HW2 OW  HW1 HW2 OW  HW1 HW2 OW  HW1 HW2 OW  HW1 HW2 OW  HW1 
HW2 OW  HW1 HW2 OW  HW1 HW2 OW  HW1 HW2 OW  HW1 HW2 OW  HW1 HW2 OW  HW1 HW2 OW  
HW1 HW2 OW  HW1 HW2 OW  HW1 HW2 OW  HW1 HW2 OW  HW1 HW2 OW  HW1 HW2 OW  HW1 HW2 
OW  HW1 HW2 OW  HW1 HW2 OW  HW1 HW2 OW  HW1 HW2 OW  HW1 HW2 OW  HW1 HW2 OW  HW1 
HW2 OW  HW1 HW2 OW  HW1 HW2 OW  HW1 HW2 OW  HW1 HW2 OW  HW1 HW2 OW  HW1 HW2 OW  
HW1 HW2 OW  HW1 HW2 OW  HW1 HW2 OW  HW1 HW2 OW  HW1 HW2 OW  HW1 HW2 OW  HW1 HW2 
OW  HW1 HW2 OW  HW1 HW2 OW  HW1 HW2 OW  HW1 HW2 OW  HW1 HW2 OW  HW1 HW2 OW  HW1 
HW2 OW  HW1 HW2 OW  HW1 HW2 OW  HW1 HW2 OW  HW1 HW2 OW  HW1 HW2 OW  HW1 HW2 OW  
HW1 HW2 OW  HW1 HW2 OW  HW1 HW2 OW  HW1 HW2 OW  HW1 HW2 OW  HW1 HW2 OW  HW1 HW2 
OW  HW1 HW2 OW  HW1 HW2 OW  HW1 HW2 OW  HW1 HW2 OW  HW1 HW2 OW  HW1 HW2 OW  HW1 
HW2 OW  HW1 HW2 OW  HW1 HW2 OW  HW1 HW2 OW  HW1 HW2 OW  HW1 HW2 OW  HW1 HW2 OW  
HW1 HW2 OW  HW1 HW2 OW  HW1 HW2 OW  HW1 HW2 OW  HW1 HW2 OW  HW1 HW2 OW  HW1 HW2 
OW  HW1 HW2 OW  HW1 HW2 OW  HW1 HW2 OW  HW1 HW2 OW  HW1 HW2 OW  HW1 HW2 OW  HW1 
HW2 OW  HW1 HW2 OW  HW1 HW2 OW  HW1 HW2 OW  HW1 HW2 OW  HW1 HW2 OW  HW1 HW2 OW  
HW1 HW2 OW  HW1 HW2 OW  HW1 HW2 OW  HW1 HW2 OW  HW1 HW2 OW  HW1 HW2 OW  HW1 HW2 
OW  HW1 HW2 OW  HW1 HW2 OW  HW1 HW2 OW  HW1 HW2 OW  HW1 HW2 OW  HW1 HW2 OW  HW1 
HW2 OW  HW1 HW2 OW  HW1 HW2 OW  HW1 HW2 OW  HW1 HW2 OW  HW1 HW2 OW  HW1 HW2 OW  
HW1 HW2 OW  HW1 HW2 OW  HW1 HW2 OW  HW1 HW2 OW  HW1 HW2 OW  HW1 HW2 OW  HW1 HW2 
OW  HW1 HW2 OW  HW1 HW2 OW  HW1 HW2 OW  HW1 HW2 OW  HW1 HW2 OW  HW1 HW2 OW  HW1 
HW2 OW  HW1 HW2 OW  HW1 HW2 OW  HW1 HW2 OW  HW1 HW2 OW  HW1 HW2 OW  HW1 HW2 OW  
HW1 HW2 OW  HW1 HW2 OW  HW1 HW2 OW  HW1 HW2 OW  HW1 HW2 OW  HW1 HW2 OW  HW1 HW2 
OW  HW1 HW2 OW  HW1 HW2 OW  HW1 HW2 OW  HW1 HW2 OW  HW1 HW2 OW  HW1 HW2 OW  HW1 
HW2 OW  HW1 HW2 OW  HW1 HW2 OW  HW1 HW2 OW  HW1 HW2 OW  HW1 HW2 OW  HW1 HW2 OW  
HW1 HW2 OW  HW1 HW2 OW  HW1 HW2 OW  HW1 HW2 OW  HW1 HW2 OW  HW1 HW2 OW  HW1 HW2 
OW  HW1 HW2 OW  HW1 HW2 OW  HW1 HW2 OW  HW1 HW2 OW  HW1 HW2 OW  HW1 HW2 OW  HW1 
HW2 OW  HW1 HW2 OW  HW1 HW2 OW  HW1 HW2 OW  HW1 HW2 OW  HW1 HW2 OW  HW1 HW2 OW  
HW1 HW2 OW  HW1 HW2 OW  HW1 HW2 OW  HW1 HW2 OW  HW1 HW2 OW  HW1 HW2 OW  HW1 HW2 
OW  HW1 HW2 OW  HW1 HW2 OW  HW1 HW2 OW  HW1 HW2 OW  HW1 HW2 OW  HW1 HW2 OW  HW1 
HW2 OW  HW1 HW2 OW  HW1 HW2 OW  HW1 HW2 OW  HW1 HW2 OW  HW1 HW2 OW  HW1 HW2 OW  
HW1 HW2 OW  HW1 HW2 OW  HW1 HW2 OW  HW1 HW2 OW  HW1 HW2 OW  HW1 HW2 OW  HW1 HW2 
OW  HW1 HW2 OW  HW1 HW2 OW  HW1 HW2 OW  HW1 HW2 OW  HW1 HW2 OW  HW1 HW2 OW  HW1 
HW2 OW  HW1 HW2 OW  HW1 HW2 OW  HW1 HW2 OW  HW1 HW2 OW  HW1 HW2 OW  HW1 HW2 OW  
HW1 HW2 OW  HW1 HW2 OW  HW1 HW2 OW  HW1 HW2 OW  HW1 HW2 OW  HW1 HW2 OW  HW1 HW2 
OW  HW1 HW2 OW  HW1 HW2 OW  HW1 HW2 OW  HW1 HW2 OW  HW1 HW2 OW  HW1 HW2 OW  HW1 
HW2 OW  HW1 HW2 OW  HW1 HW2 OW  HW1 HW2 OW  HW1 HW2 OW  HW1 HW2 OW  HW1 HW2 OW  
HW1 HW2 OW  HW1 HW2 OW  HW1 HW2 OW  HW1 HW2 OW  HW1 HW2 OW  HW1 HW2 OW  HW1 HW2 
OW  HW1 HW2 OW  HW1 HW2 OW  HW1 HW2 OW  HW1 HW2 OW  HW1 HW2 OW  HW1 HW2 OW  HW1 
HW2 OW  HW1 HW2 OW  HW1 HW2 OW  HW1 HW2 OW  HW1 HW2 OW  HW1 HW2 OW  HW1 HW2 OW  
HW1 HW2 OW  HW1 HW2 OW  HW1 HW2 OW  HW1 HW2 OW  HW1 HW2 OW  HW1 HW2 OW  HW1 HW2 
OW  HW1 HW2 OW  HW1 HW2 OW  HW1 HW2 OW  HW1 HW2 OW  HW1 HW2 OW  HW1 HW2 OW  HW1 
HW2 OW  HW1 HW2 OW  HW1 HW2 OW  HW1 HW2 OW  HW1 HW2 OW  HW1 HW2 OW  HW1 HW2 OW  
HW1 HW2 OW  HW1 HW2 OW  HW1 HW2 OW  HW1 HW2 OW  HW1 HW2 OW  HW1 HW2 OW  HW1 HW2 
OW  HW1 HW2 OW  HW1 HW2 OW  HW1 HW2 OW  HW1 HW2 OW  HW1 HW2 OW  HW1 HW2 OW  HW1 
HW2 OW  HW1 HW2 OW  HW1 HW2 OW  HW1 HW2 OW  HW1 HW2 OW  HW1 HW2 OW  HW1 HW2 OW  
HW1 HW2 OW  HW1 HW2 OW  HW1 HW2 OW  HW1 HW2 OW  HW1 HW2 OW  HW1 HW2 OW  HW1 HW2 
OW  HW1 HW2 OW  HW1 HW2 OW  HW1 HW2 OW  HW1 HW2 OW  HW1 HW2 OW  HW1 HW2 OW  HW1 
HW2 OW  HW1 HW2 OW  HW1 HW2 OW  HW1 HW2 OW  HW1 HW2 OW  HW1 HW2 OW  HW1 HW2 OW  
HW1 HW2 OW  HW1 HW2 OW  HW1 HW2 OW  HW1 HW2 OW  HW1 HW2 OW  HW1 HW2 OW  HW1 HW2 
OW  HW1 HW2 OW  HW1 HW2 OW  HW1 HW2 OW  HW1 HW2 OW  HW1 HW2 OW  HW1 HW2 OW  HW1 
HW2 OW  HW1 HW2 OW  HW1 HW2 OW  HW1 HW2 OW  HW1 HW2 OW  HW1 HW2 OW  HW1 HW2 OW  
HW1 HW2 OW  HW1 HW2 OW  HW1 HW2 OW  HW1 HW2 OW  HW1 HW2 OW  HW1 HW2 OW  HW1 HW2 
OW  HW1 HW2 OW  HW1 HW2 OW  HW1 HW2 OW  HW1 HW2 OW  HW1 HW2 OW  HW1 HW2 OW  HW1 
HW2 OW  HW1 HW2 OW  HW1 HW2 OW  HW1 HW2 OW  HW1 HW2 OW  HW1 HW2 OW  HW1 HW2 OW  
HW1 HW2 OW  HW1 HW2 OW  HW1 HW2 OW  HW1 HW2 OW  HW1 HW2 OW  HW1 HW2 OW  HW1 HW2 
OW  HW1 HW2 OW  HW1 HW2 OW  HW1 HW2 OW  HW1 HW2 OW  HW1 HW2 OW  HW1 HW2 OW  HW1 
HW2 OW  HW1 HW2 OW  HW1 HW2 OW  HW1 HW2 OW  HW1 HW2 OW  HW1 HW2 OW  HW1 HW2 OW  
HW1 HW2 OW  HW1 HW2 OW  HW1 HW2 OW  HW1 HW2 OW  HW1 HW2 OW  HW1 HW2 OW  HW1 HW2 
OW  HW1 HW2 OW  HW1 HW2 OW  HW1 HW2 OW  HW1 HW2 OW  HW1 HW2 OW  HW1 HW2 OW  HW1 
HW2 OW  HW1 HW2 OW  HW1 HW2 OW  HW1 HW2 OW  HW1 HW2 OW  HW1 HW2 OW  HW1 HW2 OW  
HW1 HW2 OW  HW1 HW2 OW  HW1 HW2 OW  HW1 HW2 OW  HW1 HW2 OW  HW1 HW2 OW  HW1 HW2 
OW  HW1 HW2 OW  HW1 HW2 OW  HW1 HW2 OW  HW1 HW2 OW  HW1 HW2 OW  HW1 HW2 OW  HW1 
HW2 OW  HW1 HW2 OW  HW1 HW2 OW  HW1 HW2 OW  HW1 HW2 OW  HW1 HW2 OW  HW1 HW2 OW  
HW1 HW2 OW  HW1 HW2 OW  HW1 HW2 OW  HW1 HW2 OW  HW1 HW2 OW  HW1 HW2 OW  HW1 HW2 
OW  HW1 HW2 OW  HW1 HW2 OW  HW1 HW2 OW  HW1 HW2 OW  HW1 HW2 OW  HW1 HW2 OW  HW1 
HW2 OW  HW1 HW2 OW  HW1 HW2 OW  HW1 HW2 OW  HW1 HW2 OW  HW1 HW2 OW  HW1 HW2 OW  
HW1 HW2 OW  HW1 HW2 OW  HW1 HW2 OW  HW1 HW2 OW  HW1 HW2 OW  HW1 HW2 OW  HW1 HW2 
OW  HW1 HW2 OW  HW1 HW2 OW  HW1 HW2 OW  HW1 HW2 OW  HW1 HW2 OW  HW1 HW2 OW  HW1 
HW2 OW  HW1 HW2 OW  HW1 HW2 OW  HW1 HW2 OW  HW1 HW2 OW  HW1 HW2 OW  HW1 HW2 OW  
HW1 HW2 OW  HW1 HW2 OW  HW1 HW2 OW  HW1 HW2 OW  HW1 HW2 OW  HW1 HW2 OW  HW1 HW2 
OW  HW1 HW2 OW  HW1 HW2 OW  HW1 HW2 OW  HW1 HW2 OW  HW1 HW2 OW  HW1 HW2 OW  HW1 
HW2 OW  HW1 HW2 OW  HW1 HW2 OW  HW1 HW2 OW  HW1 HW2 OW  HW1 HW2 OW  HW1 HW2 OW  
HW1 HW2 OW  HW1 HW2 OW  HW1 HW2 OW  HW1 HW2 OW  HW1 HW2 OW  HW1 HW2 OW  HW1 HW2 
OW  HW1 HW2 OW  HW1 HW2 OW  HW1 HW2 OW  HW1 HW2 OW  HW1 HW2 OW  HW1 HW2 OW  HW1 
HW2 OW  HW1 HW2 OW  HW1 HW2 OW  HW1 HW2 OW  HW1 HW2 OW  HW1 HW2 OW  HW1 HW2 OW  
HW1 HW2 OW  HW1 HW2 OW  HW1 HW2 OW  HW1 HW2 OW  HW1 HW2 OW  HW1 HW2 OW  HW1 HW2 
OW  HW1 HW2 OW  HW1 HW2 OW  HW1 HW2 OW  HW1 HW2 OW  HW1 HW2 OW  HW1 HW2 OW  HW1 
HW2 OW  HW1 HW2 OW  HW1 HW2 OW  HW1 HW2 OW  HW1 HW2 OW  HW1 HW2 OW  HW1 HW2 OW  
HW1 HW2 OW  HW1 HW2 OW  HW1 HW2 OW  HW1 HW2 OW  HW1 HW2 OW  HW1 HW2 OW  HW1 HW2 
OW  HW1 HW2 OW  HW1 HW2 OW  HW1 HW2 OW  HW1 HW2 OW  HW1 HW2 OW  HW1 HW2 OW  HW1 
HW2 OW  HW1 HW2 OW  HW1 HW2 OW  HW1 HW2 OW  HW1 HW2 OW  HW1 HW2 OW  HW1 HW2 OW  
HW1 HW2 OW  HW1 HW2 OW  HW1 HW2 OW  HW1 HW2 OW  HW1 HW2 OW  HW1 HW2 OW  HW1 HW2 
OW  HW1 HW2 OW  HW1 HW2 OW  HW1 HW2 OW  HW1 HW2 OW  HW1 HW2 OW  HW1 HW2 OW  HW1 
HW2 OW  HW1 HW2 OW  HW1 HW2 OW  HW1 HW2 OW  HW1 HW2 OW  HW1 HW2 OW  HW1 HW2 OW  
HW1 HW2 OW  HW1 HW2 OW  HW1 HW2 OW  HW1 HW2 OW  HW1 HW2 OW  HW1 HW2 OW  HW1 HW2 
OW  HW1 HW2 OW  HW1 HW2 OW  HW1 HW2 OW  HW1 HW2 OW  HW1 HW2 OW  HW1 HW2 OW  HW1 
HW2 OW  HW1 HW2 OW  HW1 HW2 OW  HW1 HW2 OW  HW1 HW2 OW  HW1 HW2 OW  HW1 HW2 OW  
HW1 HW2 OW  HW1 HW2 OW  HW1 HW2 OW  HW1 HW2 OW  HW1 HW2 OW  HW1 HW2 OW  HW1 HW2 
OW  HW1 HW2 OW  HW1 HW2 OW  HW1 HW2 OW  HW1 HW2 OW  HW1 HW2 OW  HW1 HW2 OW  HW1 
HW2 OW  HW1 HW2 OW  HW1 HW2 OW  HW1 HW2 OW  HW1 HW2 OW  HW1 HW2 OW  HW1 HW2 OW  
HW1 HW2 OW  HW1 HW2 OW  HW1 HW2 OW  HW1 HW2 OW  HW1 HW2 OW  HW1 HW2 OW  HW1 HW2 
OW  HW1 HW2 OW  HW1 HW2 OW  HW1 HW2 OW  HW1 HW2 OW  HW1 HW2 OW  HW1 HW2 OW  HW1 
HW2 OW  HW1 HW2 OW  HW1 HW2 OW  HW1 HW2 OW  HW1 HW2 OW  HW1 HW2 OW  HW1 HW2 OW  
HW1 HW2 OW  HW1 HW2 OW  HW1 HW2 OW  HW1 HW2 OW  HW1 HW2 OW  HW1 HW2 OW  HW1 HW2 
OW  HW1 HW2 OW  HW1 HW2 OW  HW1 HW2 OW  HW1 HW2 OW  HW1 HW2 OW  HW1 HW2 OW  HW1 
HW2 OW  HW1 HW2 OW  HW1 HW2 OW  HW1 HW2 OW  HW1 HW2 OW  HW1 HW2 OW  HW1 HW2 OW  
HW1 HW2 OW  HW1 HW2 OW  HW1 HW2 OW  HW1 HW2 OW  HW1 HW2 OW  HW1 HW2 OW  HW1 HW2 
OW  HW1 HW2 OW  HW1 HW2 OW  HW1 HW2 OW  HW1 HW2 OW  HW1 HW2 OW  HW1 HW2 OW  HW1 
HW2 OW  HW1 HW2 OW  HW1 HW2 OW  HW1 HW2 OW  HW1 HW2 OW  HW1 HW2 OW  HW1 HW2 OW  
HW1 HW2 OW  HW1 HW2 OW  HW1 HW2 OW  HW1 HW2 OW  HW1 HW2 OW  HW1 HW2 OW  HW1 HW2 
OW  HW1 HW2 OW  HW1 HW2 OW  HW1 HW2 OW  HW1 HW2 OW  HW1 HW2 OW  HW1 HW2 OW  HW1 
HW2 OW  HW1 HW2 OW  HW1 HW2 OW  HW1 HW2 OW  HW1 HW2 OW  HW1 HW2 OW  HW1 HW2 OW  
HW1 HW2 OW  HW1 HW2 OW  HW1 HW2 OW  HW1 HW2 OW  HW1 HW2 OW  HW1 HW2 OW  HW1 HW2 
OW  HW1 HW2 OW  HW1 HW2 OW  HW1 HW2 OW  HW1 HW2 OW  HW1 HW2 OW  HW1 HW2 OW  HW1 
HW2 OW  HW1 HW2 OW  HW1 HW2 OW  HW1 HW2 OW  HW1 HW2 OW  HW1 HW2 OW  HW1 HW2 OW  
HW1 HW2 OW  HW1 HW2 OW  HW1 HW2 OW  HW1 HW2 OW  HW1 HW2 OW  HW1 HW2 OW  HW1 HW2 
OW  HW1 HW2 OW  HW1 HW2 OW  HW1 HW2 OW  HW1 HW2 OW  HW1 HW2 OW  HW1 HW2 OW  HW1 
HW2 OW  HW1 HW2 OW  HW1 HW2 OW  HW1 HW2 OW  HW1 HW2 OW  HW1 HW2 OW  HW1 HW2 OW  
HW1 HW2 OW  HW1 HW2 OW  HW1 HW2 OW  HW1 HW2 OW  HW1 HW2 OW  HW1 HW2 OW  HW1 HW2 
OW  HW1 HW2 OW  HW1 HW2 OW  HW1 HW2 OW  HW1 HW2 OW  HW1 HW2 OW  HW1 HW2 OW  HW1 
HW2 OW  HW1 HW2 OW  HW1 HW2 OW  HW1 HW2 OW  HW1 HW2 OW  HW1 HW2 OW  HW1 HW2 OW  
HW1 HW2 OW  HW1 HW2 OW  HW1 HW2 OW  HW1 HW2 OW  HW1 HW2 OW  HW1 HW2 OW  HW1 HW2 
OW  HW1 HW2 OW  HW1 HW2 OW  HW1 HW2 OW  HW1 HW2 OW  HW1 HW2 OW  HW1 HW2 OW  HW1 
HW2 OW  HW1 HW2 OW  HW1 HW2 OW  HW1 HW2 OW  HW1 HW2 OW  HW1 HW2 OW  HW1 HW2 OW  
HW1 HW2 OW  HW1 HW2 OW  HW1 HW2 OW  HW1 HW2 OW  HW1 HW2 OW  HW1 HW2 OW  HW1 HW2 
OW  HW1 HW2 OW  HW1 HW2 OW  HW1 HW2 OW  HW1 HW2 OW  HW1 HW2 OW  HW1 HW2 OW  HW1 
HW2 OW  HW1 HW2 OW  HW1 HW2 OW  HW1 HW2 OW  HW1 HW2 OW  HW1 HW2 OW  HW1 HW2 OW  
HW1 HW2 OW  HW1 HW2 OW  HW1 HW2 OW  HW1 HW2 OW  HW1 HW2 OW  HW1 HW2 OW  HW1 HW2 
OW  HW1 HW2 OW  HW1 HW2 OW  HW1 HW2 OW  HW1 HW2 OW  HW1 HW2 OW  HW1 HW2 OW  HW1 
HW2 OW  HW1 HW2 OW  HW1 HW2 OW  HW1 HW2 OW  HW1 HW2 OW  HW1 HW2 OW  HW1 HW2 OW  
HW1 HW2 OW  HW1 HW2 OW  HW1 HW2 OW  HW1 HW2 OW  HW1 HW2 OW  HW1 HW2 OW  HW1 HW2 
OW  HW1 HW2 OW  HW1 HW2 OW  HW1 HW2 OW  HW1 HW2 OW  HW1 HW2 OW  HW1 HW2 OW  HW1 
HW2 OW  HW1 HW2 OW  HW1 HW2 OW  HW1 HW2 OW  HW1 HW2 OW  HW1 HW2 OW  HW1 HW2 OW  
HW1 HW2 OW  HW1 HW2 OW  HW1 HW2 OW  HW1 HW2 OW  HW1 HW2 OW  HW1 HW2 OW  HW1 HW2 
OW  HW1 HW2 OW  HW1 HW2 OW  HW1 HW2 OW  HW1 HW2 OW  HW1 HW2 OW  HW1 HW2 OW  HW1 
HW2 OW  HW1 HW2 OW  HW1 HW2 OW  HW1 HW2 OW  HW1 HW2 OW  HW1 HW2 OW  HW1 HW2 OW  
HW1 HW2 OW  HW1 HW2 OW  HW1 HW2 OW  HW1 HW2 OW  HW1 HW2 OW  HW1 HW2 OW  HW1 HW2 
OW  HW1 HW2 OW  HW1 HW2 OW  HW1 HW2 OW  HW1 HW2 OW  HW1 HW2 OW  HW1 HW2 OW  HW1 
HW2 OW  HW1 HW2 OW  HW1 HW2 OW  HW1 HW2 OW  HW1 HW2 OW  HW1 HW2 OW  HW1 HW2 OW  
HW1 HW2 OW  HW1 HW2 OW  HW1 HW2 OW  HW1 HW2 OW  HW1 HW2 OW  HW1 HW2 OW  HW1 HW2 
OW  HW1 HW2 OW  HW1 HW2 OW  HW1 HW2 OW  HW1 HW2 OW  HW1 HW2 OW  HW1 HW2 OW  HW1 
HW2 OW  HW1 HW2 OW  HW1 HW2 OW  HW1 HW2 OW  HW1 HW2 OW  HW1 HW2 OW  HW1 HW2 OW  
HW1 HW2 OW  HW1 HW2 OW  HW1 HW2 OW  HW1 HW2 OW  HW1 HW2 OW  HW1 HW2 OW  HW1 HW2 
OW  HW1 HW2 OW  HW1 HW2 OW  HW1 HW2 OW  HW1 HW2 OW  HW1 HW2 OW  HW1 HW2 OW  HW1 
HW2 OW  HW1 HW2 OW  HW1 HW2 OW  HW1 HW2 OW  HW1 HW2 OW  HW1 HW2 OW  HW1 HW2 OW  
HW1 HW2 OW  HW1 HW2 OW  HW1 HW2 OW  HW1 HW2 OW  HW1 HW2 OW  HW1 HW2 OW  HW1 HW2 
OW  HW1 HW2 OW  HW1 HW2 OW  HW1 HW2 OW  HW1 HW2 OW  HW1 HW2 OW  HW1 HW2 OW  HW1 
HW2 OW  HW1 HW2 OW  HW1 HW2 OW  HW1 HW2 OW  HW1 HW2 OW  HW1 HW2 OW  HW1 HW2 OW  
HW1 HW2 OW  HW1 HW2 OW  HW1 HW2 OW  HW1 HW2 OW  HW1 HW2 OW  HW1 HW2 OW  HW1 HW2 
OW  HW1 HW2 OW  HW1 HW2 OW  HW1 HW2 OW  HW1 HW2 OW  HW1 HW2 OW  HW1 HW2 OW  HW1 
HW2 OW  HW1 HW2 OW  HW1 HW2 OW  HW1 HW2 OW  HW1 HW2 OW  HW1 HW2 OW  HW1 HW2 OW  
HW1 HW2 OW  HW1 HW2 OW  HW1 HW2 OW  HW1 HW2 OW  HW1 HW2 OW  HW1 HW2 OW  HW1 HW2 
OW  HW1 HW2 OW  HW1 HW2 OW  HW1 HW2 OW  HW1 HW2 OW  HW1 HW2 OW  HW1 HW2 OW  HW1 
HW2 OW  HW1 HW2 OW  HW1 HW2 OW  HW1 HW2 OW  HW1 HW2 OW  HW1 HW2 OW  HW1 HW2 OW  
HW1 HW2 OW  HW1 HW2 OW  HW1 HW2 OW  HW1 HW2 OW  HW1 HW2 OW  HW1 HW2 OW  HW1 HW2 
OW  HW1 HW2 OW  HW1 HW2 OW  HW1 HW2 OW  HW1 HW2 OW  HW1 HW2 OW  HW1 HW2 OW  HW1 
HW2 OW  HW1 HW2 OW  HW1 HW2 OW  HW1 HW2 OW  HW1 HW2 OW  HW1 HW2 OW  HW1 HW2 OW  
HW1 HW2 OW  HW1 HW2 OW  HW1 HW2 OW  HW1 HW2 OW  HW1 HW2 OW  HW1 HW2 OW  HW1 HW2 
OW  HW1 HW2 OW  HW1 HW2 OW  HW1 HW2 OW  HW1 HW2 OW  HW1 HW2 OW  HW1 HW2 OW  HW1 
HW2 OW  HW1 HW2 OW  HW1 HW2 OW  HW1 HW2 OW  HW1 HW2 OW  HW1 HW2 OW  HW1 HW2 OW  
HW1 HW2 OW  HW1 HW2 OW  HW1 HW2 OW  HW1 HW2 OW  HW1 HW2 OW  HW1 HW2 OW  HW1 HW2 
OW  HW1 HW2 OW  HW1 HW2 OW  HW1 HW2 OW  HW1 HW2 OW  HW1 HW2 OW  HW1 HW2 OW  HW1 
HW2 OW  HW1 HW2 OW  HW1 HW2 OW  HW1 HW2 OW  HW1 HW2 OW  HW1 HW2 OW  HW1 HW2 OW  
HW1 HW2 OW  HW1 HW2 OW  HW1 HW2 OW  HW1 HW2 OW  HW1 HW2 OW  HW1 HW2 OW  HW1 HW2 
OW  HW1 HW2 OW  HW1 HW2 OW  HW1 HW2 OW  HW1 HW2 OW  HW1 HW2 OW  HW1 HW2 OW  HW1 
HW2 OW  HW1 HW2 OW  HW1 HW2 OW  HW1 HW2 OW  HW1 HW2 OW  HW1 HW2 OW  HW1 HW2 OW  
HW1 HW2 OW  HW1 HW2 OW  HW1 HW2 OW  HW1 HW2 OW  HW1 HW2 OW  HW1 HW2 OW  HW1 HW2 
OW  HW1 HW2 OW  HW1 HW2 OW  HW1 HW2 OW  HW1 HW2 OW  HW1 HW2 OW  HW1 HW2 OW  HW1 
HW2 OW  HW1 HW2 OW  HW1 HW2 OW  HW1 HW2 OW  HW1 HW2 OW  HW1 HW2 OW  HW1 HW2 OW  
HW1 HW2 OW  HW1 HW2 OW  HW1 HW2 OW  HW1 HW2 OW  HW1 HW2 OW  HW1 HW2 OW  HW1 HW2 
OW  HW1 HW2 OW  HW1 HW2 OW  HW1 HW2 OW  HW1 HW2 OW  HW1 HW2 OW  HW1 HW2 OW  HW1 
HW2 OW  HW1 HW2 OW  HW1 HW2 OW  HW1 HW2 OW  HW1 HW2 OW  HW1 HW2 OW  HW1 HW2 OW  
HW1 HW2 OW  HW1 HW2 OW  HW1 HW2 OW  HW1 HW2 OW  HW1 HW2 OW  HW1 HW2 OW  HW1 HW2 
OW  HW1 HW2 OW  HW1 HW2 OW  HW1 HW2 OW  HW1 HW2 OW  HW1 HW2 OW  HW1 HW2 OW  HW1 
HW2 OW  HW1 HW2 OW  HW1 HW2 OW  HW1 HW2 OW  HW1 HW2 OW  HW1 HW2 OW  HW1 HW2 OW  
HW1 HW2 OW  HW1 HW2 OW  HW1 HW2 OW  HW1 HW2 OW  HW1 HW2 OW  HW1 HW2 OW  HW1 HW2 
OW  HW1 HW2 OW  HW1 HW2 OW  HW1 HW2 OW  HW1 HW2 OW  HW1 HW2 OW  HW1 HW2 OW  HW1 
HW2 OW  HW1 HW2 OW  HW1 HW2 OW  HW1 HW2 OW  HW1 HW2 OW  HW1 HW2 OW  HW1 HW2 OW  
HW1 HW2 OW  HW1 HW2 OW  HW1 HW2 OW  HW1 HW2 OW  HW1 HW2 OW  HW1 HW2 OW  HW1 HW2 
OW  HW1 HW2 OW  HW1 HW2 OW  HW1 HW2 OW  HW1 HW2 OW  HW1 HW2 OW  HW1 HW2 OW  HW1 
HW2 OW  HW1 HW2 OW  HW1 HW2 OW  HW1 HW2 OW  HW1 HW2 OW  HW1 HW2 OW  HW1 HW2 OW  
HW1 HW2 OW  HW1 HW2 OW  HW1 HW2 OW  HW1 HW2 OW  HW1 HW2 OW  HW1 HW2 OW  HW1 HW2 
OW  HW1 HW2 OW  HW1 HW2 OW  HW1 HW2 OW  HW1 HW2 OW  HW1 HW2 OW  HW1 HW2 OW  HW1 
HW2 OW  HW1 HW2 OW  HW1 HW2 OW  HW1 HW2 OW  HW1 HW2 OW  HW1 HW2 OW  HW1 HW2 OW  
HW1 HW2 OW  HW1 HW2 OW  HW1 HW2 OW  HW1 HW2 OW  HW1 HW2 OW  HW1 HW2 OW  HW1 HW2 
OW  HW1 HW2 OW  HW1 HW2 OW  HW1 HW2 OW  HW1 HW2 OW  HW1 HW2 OW  HW1 HW2 OW  HW1 
HW2 OW  HW1 HW2 OW  HW1 HW2 OW  HW1 HW2 OW  HW1 HW2 OW  HW1 HW2 OW  HW1 HW2 OW  
HW1 HW2 OW  HW1 HW2 OW  HW1 HW2 OW  HW1 HW2 OW  HW1 HW2 OW  HW1 HW2 OW  HW1 HW2 
OW  HW1 HW2 OW  HW1 HW2 OW  HW1 HW2 OW  HW1 HW2 OW  HW1 HW2 OW  HW1 HW2 OW  HW1 
HW2 OW  HW1 HW2 OW  HW1 HW2 OW  HW1 HW2 OW  HW1 HW2 OW  HW1 HW2 OW  HW1 HW2 OW  
HW1 HW2 OW  HW1 HW2 OW  HW1 HW2 OW  HW1 HW2 OW  HW1 HW2 OW  HW1 HW2 OW  HW1 HW2 
OW  HW1 HW2 OW  HW1 HW2 OW  HW1 HW2 OW  HW1 HW2 OW  HW1 HW2 OW  HW1 HW2 OW  HW1 
HW2 OW  HW1 HW2 OW  HW1 HW2 OW  HW1 HW2 OW  HW1 HW2 OW  HW1 HW2 OW  HW1 HW2 OW  
HW1 HW2 OW  HW1 HW2 OW  HW1 HW2 OW  HW1 HW2 OW  HW1 HW2 OW  HW1 HW2 OW  HW1 HW2 
OW  HW1 HW2 OW  HW1 HW2 OW  HW1 HW2 OW  HW1 HW2 OW  HW1 HW2 OW  HW1 HW2 OW  HW1 
HW2 OW  HW1 HW2 OW  HW1 HW2 OW  HW1 HW2 OW  HW1 HW2 OW  HW1 HW2 OW  HW1 HW2 OW  
HW1 HW2 OW  HW1 HW2 OW  HW1 HW2 OW  HW1 HW2 OW  HW1 HW2 OW  HW1 HW2 OW  HW1 HW2 
OW  HW1 HW2 OW  HW1 HW2 OW  HW1 HW2 OW  HW1 HW2 OW  HW1 HW2 OW  HW1 HW2 OW  HW1 
HW2 OW  HW1 HW2 OW  HW1 HW2 OW  HW1 HW2 OW  HW1 HW2 OW  HW1 HW2 OW  HW1 HW2 OW  
HW1 HW2 OW  HW1 HW2 OW  HW1 HW2 OW  HW1 HW2 OW  HW1 HW2 OW  HW1 HW2 OW  HW1 HW2 
OW  HW1 HW2 OW  HW1 HW2 OW  HW1 HW2 OW  HW1 HW2 OW  HW1 HW2 OW  HW1 HW2 OW  HW1 
HW2 OW  HW1 HW2 OW  HW1 HW2 OW  HW1 HW2 OW  HW1 HW2 OW  HW1 HW2 OW  HW1 HW2 OW  
HW1 HW2 OW  HW1 HW2 OW  HW1 HW2 OW  HW1 HW2 OW  HW1 HW2 OW  HW1 HW2 OW  HW1 HW2 
OW  HW1 HW2 OW  HW1 HW2 OW  HW1 HW2 OW  HW1 HW2 OW  HW1 HW2 OW  HW1 HW2 OW  HW1 
HW2 OW  HW1 HW2 OW  HW1 HW2 OW  HW1 HW2 OW  HW1 HW2 OW  HW1 HW2 OW  HW1 HW2 OW  
HW1 HW2 OW  HW1 HW2 OW  HW1 HW2 OW  HW1 HW2 OW  HW1 HW2 OW  HW1 HW2 OW  HW1 HW2 
OW  HW1 HW2 OW  HW1 HW2 OW  HW1 HW2 OW  HW1 HW2 OW  HW1 HW2 OW  HW1 HW2 OW  HW1 
HW2 OW  HW1 HW2 OW  HW1 HW2 OW  HW1 HW2 OW  HW1 HW2 OW  HW1 HW2 OW  HW1 HW2 OW  
HW1 HW2 OW  HW1 HW2 OW  HW1 HW2 OW  HW1 HW2 OW  HW1 HW2 OW  HW1 HW2 OW  HW1 HW2 
OW  HW1 HW2 OW  HW1 HW2 OW  HW1 HW2 OW  HW1 HW2 OW  HW1 HW2 OW  HW1 HW2 OW  HW1 
HW2 OW  HW1 HW2 OW  HW1 HW2 OW  HW1 HW2 OW  HW1 HW2 OW  HW1 HW2 OW  HW1 HW2 OW  
HW1 HW2 OW  HW1 HW2 OW  HW1 HW2 OW  HW1 HW2 OW  HW1 HW2 OW  HW1 HW2 OW  HW1 HW2 
OW  HW1 HW2 OW  HW1 HW2 OW  HW1 HW2 OW  HW1 HW2 OW  HW1 HW2 OW  HW1 HW2 OW  HW1 
HW2 OW  HW1 HW2 OW  HW1 HW2 OW  HW1 HW2 OW  HW1 HW2 OW  HW1 HW2 OW  HW1 HW2 OW  
HW1 HW2 OW  HW1 HW2 OW  HW1 HW2 OW  HW1 HW2 OW  HW1 HW2 OW  HW1 HW2 OW  HW1 HW2 
OW  HW1 HW2 OW  HW1 HW2 OW  HW1 HW2 OW  HW1 HW2 OW  HW1 HW2 OW  HW1 HW2 OW  HW1 
HW2 OW  HW1 HW2 OW  HW1 HW2 OW  HW1 HW2 OW  HW1 HW2 OW  HW1 HW2 OW  HW1 HW2 OW  
HW1 HW2 OW  HW1 HW2 OW  HW1 HW2 OW  HW1 HW2 OW  HW1 HW2 OW  HW1 HW2 OW  HW1 HW2 
OW  HW1 HW2 OW  HW1 HW2 OW  HW1 HW2 OW  HW1 HW2 OW  HW1 HW2 OW  HW1 HW2 OW  HW1 
HW2 OW  HW1 HW2 OW  HW1 HW2 OW  HW1 HW2 OW  HW1 HW2 OW  HW1 HW2 OW  HW1 HW2 OW  
HW1 HW2 OW  HW1 HW2 OW  HW1 HW2 OW  HW1 HW2 OW  HW1 HW2 OW  HW1 HW2 OW  HW1 HW2 
OW  HW1 HW2 OW  HW1 HW2 OW  HW1 HW2 OW  HW1 HW2 OW  HW1 HW2 OW  HW1 HW2 OW  HW1 
HW2 OW  HW1 HW2 OW  HW1 HW2 OW  HW1 HW2 OW  HW1 HW2 OW  HW1 HW2 OW  HW1 HW2 OW  
HW1 HW2 OW  HW1 HW2 OW  HW1 HW2 OW  HW1 HW2 OW  HW1 HW2 OW  HW1 HW2 OW  HW1 HW2 
OW  HW1 HW2 OW  HW1 HW2 OW  HW1 HW2 OW  HW1 HW2 OW  HW1 HW2 OW  HW1 HW2 OW  HW1 
HW2 OW  HW1 HW2 OW  HW1 HW2 OW  HW1 HW2 OW  HW1 HW2 OW  HW1 HW2 OW  HW1 HW2 OW  
HW1 HW2 OW  HW1 HW2 OW  HW1 HW2 OW  HW1 HW2 OW  HW1 HW2 OW  HW1 HW2 OW  HW1 HW2 
OW  HW1 HW2 OW  HW1 HW2 OW  HW1 HW2 OW  HW1 HW2 OW  HW1 HW2 OW  HW1 HW2 OW  HW1 
HW2 OW  HW1 HW2 OW  HW1 HW2 OW  HW1 HW2 OW  HW1 HW2 OW  HW1 HW2 OW  HW1 HW2 OW  
HW1 HW2 OW  HW1 HW2 OW  HW1 HW2 OW  HW1 HW2 OW  HW1 HW2 OW  HW1 HW2 OW  HW1 HW2 
OW  HW1 HW2 OW  HW1 HW2 OW  HW1 HW2 OW  HW1 HW2 OW  HW1 HW2 OW  HW1 HW2 OW  HW1 
HW2 OW  HW1 HW2 OW  HW1 HW2 OW  HW1 HW2 OW  HW1 HW2 OW  HW1 HW2 OW  HW1 HW2 OW  
HW1 HW2 OW  HW1 HW2 OW  HW1 HW2 OW  HW1 HW2 OW  HW1 HW2 OW  HW1 HW2 OW  HW1 HW2 
OW  HW1 HW2 OW  HW1 HW2 OW  HW1 HW2 OW  HW1 HW2 OW  HW1 HW2 OW  HW1 HW2 OW  HW1 
HW2 OW  HW1 HW2 OW  HW1 HW2 OW  HW1 HW2 OW  HW1 HW2 OW  HW1 HW2 OW  HW1 HW2 OW  
HW1 HW2 OW  HW1 HW2 OW  HW1 HW2 OW  HW1 HW2 OW  HW1 HW2 OW  HW1 HW2 OW  HW1 HW2 
OW  HW1 HW2 OW  HW1 HW2 OW  HW1 HW2 OW  HW1 HW2 OW  HW1 HW2 OW  HW1 HW2 OW  HW1 
HW2 OW  HW1 HW2 OW  HW1 HW2 OW  HW1 HW2 OW  HW1 HW2 OW  HW1 HW2 OW  HW1 HW2 OW  
HW1 HW2 OW  HW1 HW2 OW  HW1 HW2 OW  HW1 HW2 OW  HW1 HW2 OW  HW1 HW2 OW  HW1 HW2 
OW  HW1 HW2 OW  HW1 HW2 OW  HW1 HW2 OW  HW1 HW2 OW  HW1 HW2 OW  HW1 HW2 OW  HW1 
HW2 OW  HW1 HW2 OW  HW1 HW2 OW  HW1 HW2 OW  HW1 HW2 OW  HW1 HW2 OW  HW1 HW2 OW  
HW1 HW2 OW  HW1 HW2 OW  HW1 HW2 OW  HW1 HW2 OW  HW1 HW2 OW  HW1 HW2 OW  HW1 HW2 
OW  HW1 HW2 OW  HW1 HW2 OW  HW1 HW2 OW  HW1 HW2 OW  HW1 HW2 OW  HW1 HW2 OW  HW1 
HW2 OW  HW1 HW2 OW  HW1 HW2 OW  HW1 HW2 OW  HW1 HW2 OW  HW1 HW2 OW  HW1 HW2 OW  
HW1 HW2 OW  HW1 HW2 OW  HW1 HW2 OW  HW1 HW2 OW  HW1 HW2 OW  HW1 HW2 OW  HW1 HW2 
OW  HW1 HW2 OW  HW1 HW2 OW  HW1 HW2 OW  HW1 HW2 OW  HW1 HW2 OW  HW1 HW2 OW  HW1 
HW2 OW  HW1 HW2 OW  HW1 HW2 OW  HW1 HW2 OW  HW1 HW2 OW  HW1 HW2 OW  HW1 HW2 OW  
HW1 HW2 OW  HW1 HW2 OW  HW1 HW2 OW  HW1 HW2 OW  HW1 HW2 OW  HW1 HW2 OW  HW1 HW2 
OW  HW1 HW2 OW  HW1 HW2 OW  HW1 HW2 OW  HW1 HW2 OW  HW1 HW2 OW  HW1 HW2 OW  HW1 
HW2 OW  HW1 HW2 OW  HW1 HW2 OW  HW1 HW2 OW  HW1 HW2 OW  HW1 HW2 OW  HW1 HW2 OW  
HW1 HW2 OW  HW1 HW2 OW  HW1 HW2 OW  HW1 HW2 OW  HW1 HW2 OW  HW1 HW2 OW  HW1 HW2 
OW  HW1 HW2 OW  HW1 HW2 OW  HW1 HW2 OW  HW1 HW2 OW  HW1 HW2 OW  HW1 HW2 OW  HW1 
HW2 OW  HW1 HW2 OW  HW1 HW2 OW  HW1 HW2 OW  HW1 HW2 OW  HW1 HW2 OW  HW1 HW2 OW  
HW1 HW2 OW  HW1 HW2 OW  HW1 HW2 OW  HW1 HW2 OW  HW1 HW2 OW  HW1 HW2 OW  HW1 HW2 
OW  HW1 HW2 OW  HW1 HW2 OW  HW1 HW2 OW  HW1 HW2 OW  HW1 HW2 OW  HW1 HW2 OW  HW1 
HW2 OW  HW1 HW2 OW  HW1 HW2 OW  HW1 HW2 OW  HW1 HW2 OW  HW1 HW2 OW  HW1 HW2 OW  
HW1 HW2 OW  HW1 HW2 OW  HW1 HW2 OW  HW1 HW2 OW  HW1 HW2 OW  HW1 HW2 OW  HW1 HW2 
OW  HW1 HW2 OW  HW1 HW2 OW  HW1 HW2 OW  HW1 HW2 OW  HW1 HW2 OW  HW1 HW2 OW  HW1 
HW2 OW  HW1 HW2 OW  HW1 HW2 OW  HW1 HW2 OW  HW1 HW2 OW  HW1 HW2 OW  HW1 HW2 OW  
HW1 HW2 OW  HW1 HW2 OW  HW1 HW2 OW  HW1 HW2 OW  HW1 HW2 OW  HW1 HW2 OW  HW1 HW2 
OW  HW1 HW2 OW  HW1 HW2 OW  HW1 HW2 OW  HW1 HW2 OW  HW1 HW2 OW  HW1 HW2 OW  HW1 
HW2 OW  HW1 HW2 OW  HW1 HW2 OW  HW1 HW2 OW  HW1 HW2 OW  HW1 HW2 OW  HW1 HW2 OW  
HW1 HW2 OW  HW1 HW2 OW  HW1 HW2 OW  HW1 HW2 OW  HW1 HW2 OW  HW1 HW2 OW  HW1 HW2 
OW  HW1 HW2 OW  HW1 HW2 OW  HW1 HW2 OW  HW1 HW2 OW  HW1 HW2 OW  HW1 HW2 OW  HW1 
HW2 OW  HW1 HW2 OW  HW1 HW2 OW  HW1 HW2 OW  HW1 HW2 OW  HW1 HW2 OW  HW1 HW2 OW  
HW1 HW2 OW  HW1 HW2 OW  HW1 HW2 OW  HW1 HW2 OW  HW1 HW2 OW  HW1 HW2 OW  HW1 HW2 
OW  HW1 HW2 OW  HW1 HW2 OW  HW1 HW2 OW  HW1 HW2 OW  HW1 HW2 OW  HW1 HW2 OW  HW1 
HW2 OW  HW1 HW2 OW  HW1 HW2 OW  HW1 HW2 OW  HW1 HW2 OW  HW1 HW2 OW  HW1 HW2 OW  
HW1 HW2 OW  HW1 HW2 OW  HW1 HW2 OW  HW1 HW2 OW  HW1 HW2 OW  HW1 HW2 OW  HW1 HW2 
OW  HW1 HW2 OW  HW1 HW2 OW  HW1 HW2 OW  HW1 HW2 OW  HW1 HW2 OW  HW1 HW2 OW  HW1 
HW2 OW  HW1 HW2 OW  HW1 HW2 OW  HW1 HW2 OW  HW1 HW2 OW  HW1 HW2 OW  HW1 HW2 OW  
HW1 HW2 OW  HW1 HW2 OW  HW1 HW2 OW  HW1 HW2 OW  HW1 HW2 OW  HW1 HW2 OW  HW1 HW2 
OW  HW1 HW2 OW  HW1 HW2 OW  HW1 HW2 OW  HW1 HW2 OW  HW1 HW2 OW  HW1 HW2 OW  HW1 
HW2 OW  HW1 HW2 OW  HW1 HW2 OW  HW1 HW2 OW  HW1 HW2 OW  HW1 HW2 OW  HW1 HW2 OW  
HW1 HW2 OW  HW1 HW2 OW  HW1 HW2 OW  HW1 HW2 OW  HW1 HW2 OW  HW1 HW2 OW  HW1 HW2 
OW  HW1 HW2 OW  HW1 HW2 OW  HW1 HW2 OW  HW1 HW2 OW  HW1 HW2 OW  HW1 HW2 OW  HW1 
HW2 OW  HW1 HW2 OW  HW1 HW2 OW  HW1 HW2 OW  HW1 HW2 OW  HW1 HW2 OW  HW1 HW2 OW  
HW1 HW2 OW  HW1 HW2 OW  HW1 HW2 OW  HW1 HW2 OW  HW1 HW2 OW  HW1 HW2 OW  HW1 HW2 
OW  HW1 HW2 OW  HW1 HW2 OW  HW1 HW2 OW  HW1 HW2 OW  HW1 HW2 OW  HW1 HW2 OW  HW1 
HW2 OW  HW1 HW2 OW  HW1 HW2 OW  HW1 HW2 OW  HW1 HW2 OW  HW1 HW2 OW  HW1 HW2 OW  
HW1 HW2 OW  HW1 HW2 OW  HW1 HW2 OW  HW1 HW2 OW  HW1 HW2 OW  HW1 HW2 OW  HW1 HW2 
OW  HW1 HW2 OW  HW1 HW2 OW  HW1 HW2 OW  HW1 HW2 OW  HW1 HW2 OW  HW1 HW2 OW  HW1 
HW2 OW  HW1 HW2 OW  HW1 HW2 OW  HW1 HW2 OW  HW1 HW2 OW  HW1 HW2 OW  HW1 HW2 OW  
HW1 HW2 OW  HW1 HW2 OW  HW1 HW2 OW  HW1 HW2 OW  HW1 HW2 OW  HW1 HW2 OW  HW1 HW2 
OW  HW1 HW2 OW  HW1 HW2 OW  HW1 HW2 OW  HW1 HW2 OW  HW1 HW2 OW  HW1 HW2 OW  HW1 
HW2 OW  HW1 HW2 OW  HW1 HW2 OW  HW1 HW2 OW  HW1 HW2 OW  HW1 HW2 OW  HW1 HW2 OW  
HW1 HW2 OW  HW1 HW2 OW  HW1 HW2 OW  HW1 HW2 OW  HW1 HW2 OW  HW1 HW2 OW  HW1 HW2 
OW  HW1 HW2 OW  HW1 HW2 OW  HW1 HW2 OW  HW1 HW2 OW  HW1 HW2 OW  HW1 HW2 OW  HW1 
HW2 OW  HW1 HW2 OW  HW1 HW2 OW  HW1 HW2 OW  HW1 HW2 OW  HW1 HW2 OW  HW1 HW2 OW  
HW1 HW2 OW  HW1 HW2 OW  HW1 HW2 OW  HW1 HW2 OW  HW1 HW2 OW  HW1 HW2 OW  HW1 HW2 
OW  HW1 HW2 OW  HW1 HW2 OW  HW1 HW2 OW  HW1 HW2 OW  HW1 HW2 OW  HW1 HW2 OW  HW1 
HW2 OW  HW1 HW2 OW  HW1 HW2 OW  HW1 HW2 OW  HW1 HW2 OW  HW1 HW2 OW  HW1 HW2 OW  
HW1 HW2 OW  HW1 HW2 OW  HW1 HW2 OW  HW1 HW2 OW  HW1 HW2 OW  HW1 HW2 OW  HW1 HW2 
OW  HW1 HW2 OW  HW1 HW2 OW  HW1 HW2 OW  HW1 HW2 OW  HW1 HW2 OW  HW1 HW2 OW  HW1 
HW2 OW  HW1 HW2 OW  HW1 HW2 OW  HW1 HW2 OW  HW1 HW2 OW  HW1 HW2 OW  HW1 HW2 OW  
HW1 HW2 OW  HW1 HW2 OW  HW1 HW2 OW  HW1 HW2 OW  HW1 HW2 OW  HW1 HW2 OW  HW1 HW2 
OW  HW1 HW2 OW  HW1 HW2 OW  HW1 HW2 OW  HW1 HW2 OW  HW1 HW2 OW  HW1 HW2 OW  HW1 
HW2 OW  HW1 HW2 OW  HW1 HW2 OW  HW1 HW2 OW  HW1 HW2 OW  HW1 HW2 OW  HW1 HW2 OW  
HW1 HW2 OW  HW1 HW2 OW  HW1 HW2 OW  HW1 HW2 OW  HW1 HW2 OW  HW1 HW2 OW  HW1 HW2 
OW  HW1 HW2 OW  HW1 HW2 OW  HW1 HW2 OW  HW1 HW2 OW  HW1 HW2 OW  HW1 HW2 OW  HW1 
HW2 OW  HW1 HW2 OW  HW1 HW2 OW  HW1 HW2 OW  HW1 HW2 OW  HW1 HW2 OW  HW1 HW2 OW  
HW1 HW2 OW  HW1 HW2 OW  HW1 HW2 OW  HW1 HW2 OW  HW1 HW2 OW  HW1 HW2 OW  HW1 HW2 
OW  HW1 HW2 OW  HW1 HW2 OW  HW1 HW2 OW  HW1 HW2 OW  HW1 HW2 OW  HW1 HW2 OW  HW1 
HW2 OW  HW1 HW2 OW  HW1 HW2 OW  HW1 HW2 OW  HW1 HW2 OW  HW1 HW2 OW  HW1 HW2 OW  
HW1 HW2 OW  HW1 HW2 OW  HW1 HW2 OW  HW1 HW2 OW  HW1 HW2 OW  HW1 HW2 OW  HW1 HW2 
OW  HW1 HW2 OW  HW1 HW2 OW  HW1 HW2 OW  HW1 HW2 OW  HW1 HW2 OW  HW1 HW2 OW  HW1 
HW2 OW  HW1 HW2 OW  HW1 HW2 OW  HW1 HW2 OW  HW1 HW2 OW  HW1 HW2 OW  HW1 HW2 OW  
HW1 HW2 OW  HW1 HW2 OW  HW1 HW2 OW  HW1 HW2 OW  HW1 HW2 OW  HW1 HW2 OW  HW1 HW2 
OW  HW1 HW2 OW  HW1 HW2 OW  HW1 HW2 OW  HW1 HW2 OW  HW1 HW2 OW  HW1 HW2 OW  HW1 
HW2 OW  HW1 HW2 OW  HW1 HW2 OW  HW1 HW2 OW  HW1 HW2 OW  HW1 HW2 OW  HW1 HW2 OW  
HW1 HW2 OW  HW1 HW2 OW  HW1 HW2 OW  HW1 HW2 OW  HW1 HW2 OW  HW1 HW2 OW  HW1 HW2 
OW  HW1 HW2 OW  HW1 HW2 OW  HW1 HW2 OW  HW1 HW2 OW  HW1 HW2 OW  HW1 HW2 OW  HW1 
HW2 OW  HW1 HW2 OW  HW1 HW2 OW  HW1 HW2 OW  HW1 HW2 OW  HW1 HW2 OW  HW1 HW2 OW  
HW1 HW2 OW  HW1 HW2 OW  HW1 HW2 OW  HW1 HW2 OW  HW1 HW2 OW  HW1 HW2 OW  HW1 HW2 
OW  HW1 HW2 OW  HW1 HW2 OW  HW1 HW2 OW  HW1 HW2 OW  HW1 HW2 OW  HW1 HW2 OW  HW1 
HW2 OW  HW1 HW2 OW  HW1 HW2 OW  HW1 HW2 OW  HW1 HW2 OW  HW1 HW2 OW  HW1 HW2 OW  
HW1 HW2 OW  HW1 HW2 OW  HW1 HW2 OW  HW1 HW2 OW  HW1 HW2 OW  HW1 HW2 OW  HW1 HW2 
OW  HW1 HW2 OW  HW1 HW2 OW  HW1 HW2 OW  HW1 HW2 OW  HW1 HW2 OW  HW1 HW2 OW  HW1 
HW2 OW  HW1 HW2 OW  HW1 HW2 OW  HW1 HW2 OW  HW1 HW2 OW  HW1 HW2 OW  HW1 HW2 OW  
HW1 HW2 OW  HW1 HW2 OW  HW1 HW2 OW  HW1 HW2 OW  HW1 HW2 OW  HW1 HW2 OW  HW1 HW2 
OW  HW1 HW2 OW  HW1 HW2 OW  HW1 HW2 OW  HW1 HW2 OW  HW1 HW2 OW  HW1 HW2 OW  HW1 
HW2 OW  HW1 HW2 OW  HW1 HW2 OW  HW1 HW2 OW  HW1 HW2 OW  HW1 HW2 OW  HW1 HW2 OW  
HW1 HW2 OW  HW1 HW2 OW  HW1 HW2 OW  HW1 HW2 OW  HW1 HW2 OW  HW1 HW2 OW  HW1 HW2 
OW  HW1 HW2 OW  HW1 HW2 OW  HW1 HW2 OW  HW1 HW2 OW  HW1 HW2 OW  HW1 HW2 OW  HW1 
HW2 OW  HW1 HW2 OW  HW1 HW2 OW  HW1 HW2 OW  HW1 HW2 OW  HW1 HW2 OW  HW1 HW2 OW  
HW1 HW2 OW  HW1 HW2 OW  HW1 HW2 OW  HW1 HW2 OW  HW1 HW2 OW  HW1 HW2 OW  HW1 HW2 
OW  HW1 HW2 OW  HW1 HW2 OW  HW1 HW2 OW  HW1 HW2 OW  HW1 HW2 OW  HW1 HW2 OW  HW1 
HW2 OW  HW1 HW2 OW  HW1 HW2 OW  HW1 HW2 OW  HW1 HW2 OW  HW1 HW2 OW  HW1 HW2 OW  
HW1 HW2 OW  HW1 HW2 OW  HW1 HW2 OW  HW1 HW2 OW  HW1 HW2 OW  HW1 HW2 OW  HW1 HW2 
OW  HW1 HW2 OW  HW1 HW2 OW  HW1 HW2 OW  HW1 HW2 OW  HW1 HW2 OW  HW1 HW2 OW  HW1 
HW2 OW  HW1 HW2 OW  HW1 HW2 OW  HW1 HW2 OW  HW1 HW2 OW  HW1 HW2 OW  HW1 HW2 OW  
HW1 HW2 OW  HW1 HW2 OW  HW1 HW2 OW  HW1 HW2 OW  HW1 HW2 OW  HW1 HW2 OW  HW1 HW2 
OW  HW1 HW2 OW  HW1 HW2 OW  HW1 HW2 OW  HW1 HW2 OW  HW1 HW2 OW  HW1 HW2 OW  HW1 
HW2 OW  HW1 HW2 OW  HW1 HW2 OW  HW1 HW2 OW  HW1 HW2 OW  HW1 HW2 OW  HW1 HW2 OW  
HW1 HW2 OW  HW1 HW2 OW  HW1 HW2 OW  HW1 HW2 OW  HW1 HW2 OW  HW1 HW2 OW  HW1 HW2 
OW  HW1 HW2 OW  HW1 HW2 OW  HW1 HW2 OW  HW1 HW2 OW  HW1 HW2 OW  HW1 HW2 OW  HW1 
HW2 OW  HW1 HW2 OW  HW1 HW2 OW  HW1 HW2 OW  HW1 HW2 OW  HW1 HW2 OW  HW1 HW2 OW  
HW1 HW2 OW  HW1 HW2 OW  HW1 HW2 OW  HW1 HW2 OW  HW1 HW2 OW  HW1 HW2 OW  HW1 HW2 
OW  HW1 HW2 OW  HW1 HW2 OW  HW1 HW2 OW  HW1 HW2 OW  HW1 HW2 OW  HW1 HW2 OW  HW1 
HW2 OW  HW1 HW2 OW  HW1 HW2 OW  HW1 HW2 OW  HW1 HW2 OW  HW1 HW2 OW  HW1 HW2 OW  
HW1 HW2 OW  HW1 HW2 OW  HW1 HW2 OW  HW1 HW2 OW  HW1 HW2 OW  HW1 HW2 OW  HW1 HW2 
OW  HW1 HW2 OW  HW1 HW2 OW  HW1 HW2 OW  HW1 HW2 OW  HW1 HW2 OW  HW1 HW2 OW  HW1 
HW2 OW  HW1 HW2 OW  HW1 HW2 OW  HW1 HW2 OW  HW1 HW2 OW  HW1 HW2 OW  HW1 HW2 OW  
HW1 HW2 OW  HW1 HW2 OW  HW1 HW2 OW  HW1 HW2 OW  HW1 HW2 OW  HW1 HW2 OW  HW1 HW2 
OW  HW1 HW2 OW  HW1 HW2 OW  HW1 HW2 OW  HW1 HW2 OW  HW1 HW2 OW  HW1 HW2 OW  HW1 
HW2 OW  HW1 HW2 OW  HW1 HW2 OW  HW1 HW2 OW  HW1 HW2 OW  HW1 HW2 OW  HW1 HW2 OW  
HW1 HW2 OW  HW1 HW2 OW  HW1 HW2 OW  HW1 HW2 OW  HW1 HW2 OW  HW1 HW2 OW  HW1 HW2 
OW  HW1 HW2 OW  HW1 HW2 OW  HW1 HW2 OW  HW1 HW2 OW  HW1 HW2 OW  HW1 HW2 OW  HW1 
HW2 OW  HW1 HW2 OW  HW1 HW2 OW  HW1 HW2 OW  HW1 HW2 OW  HW1 HW2 OW  HW1 HW2 OW  
HW1 HW2 OW  HW1 HW2 OW  HW1 HW2 OW  HW1 HW2 OW  HW1 HW2 OW  HW1 HW2 OW  HW1 HW2 
OW  HW1 HW2 OW  HW1 HW2 OW  HW1 HW2 OW  HW1 HW2 OW  HW1 HW2 OW  HW1 HW2 OW  HW1 
HW2 OW  HW1 HW2 OW  HW1 HW2 OW  HW1 HW2 OW  HW1 HW2 OW  HW1 HW2 OW  HW1 HW2 OW  
HW1 HW2 OW  HW1 HW2 OW  HW1 HW2 OW  HW1 HW2 OW  HW1 HW2 OW  HW1 HW2 OW  HW1 HW2 
OW  HW1 HW2 OW  HW1 HW2 OW  HW1 HW2 OW  HW1 HW2 OW  HW1 HW2 OW  HW1 HW2 OW  HW1 
HW2 OW  HW1 HW2 OW  HW1 HW2 OW  HW1 HW2 OW  HW1 HW2 OW  HW1 HW2 OW  HW1 HW2 OW  
HW1 HW2 OW  HW1 HW2 OW  HW1 HW2 OW  HW1 HW2 OW  HW1 HW2 OW  HW1 HW2 OW  HW1 HW2 
OW  HW1 HW2 OW  HW1 HW2 OW  HW1 HW2 OW  HW1 HW2 OW  HW1 HW2 OW  HW1 HW2 OW  HW1 
HW2 OW  HW1 HW2 OW  HW1 HW2 OW  HW1 HW2 OW  HW1 HW2 OW  HW1 HW2 OW  HW1 HW2 OW  
HW1 HW2 OW  HW1 HW2 OW  HW1 HW2 OW  HW1 HW2 OW  HW1 HW2 OW  HW1 HW2 OW  HW1 HW2 
OW  HW1 HW2 OW  HW1 HW2 OW  HW1 HW2 OW  HW1 HW2 OW  HW1 HW2 OW  HW1 HW2 OW  HW1 
HW2 OW  HW1 HW2 OW  HW1 HW2 OW  HW1 HW2 OW  HW1 HW2 OW  HW1 HW2 OW  HW1 HW2 OW  
HW1 HW2 OW  HW1 HW2 OW  HW1 HW2 OW  HW1 HW2 OW  HW1 HW2 OW  HW1 HW2 OW  HW1 HW2 
OW  HW1 HW2 OW  HW1 HW2 OW  HW1 HW2 OW  HW1 HW2 OW  HW1 HW2 OW  HW1 HW2 OW  HW1 
HW2 OW  HW1 HW2 OW  HW1 HW2 OW  HW1 HW2 OW  HW1 HW2 OW  HW1 HW2 OW  HW1 HW2 OW  
HW1 HW2 OW  HW1 HW2 OW  HW1 HW2 OW  HW1 HW2 OW  HW1 HW2 OW  HW1 HW2 OW  HW1 HW2 
OW  HW1 HW2 OW  HW1 HW2 OW  HW1 HW2 OW  HW1 HW2 OW  HW1 HW2 OW  HW1 HW2 OW  HW1 
HW2 OW  HW1 HW2 OW  HW1 HW2 OW  HW1 HW2 OW  HW1 HW2 OW  HW1 HW2 OW  HW1 HW2 OW  
HW1 HW2 OW  HW1 HW2 OW  HW1 HW2 OW  HW1 HW2 OW  HW1 HW2 OW  HW1 HW2 OW  HW1 HW2 
OW  HW1 HW2 OW  HW1 HW2 OW  HW1 HW2 OW  HW1 HW2 OW  HW1 HW2 OW  HW1 HW2 OW  HW1 
HW2 OW  HW1 HW2 OW  HW1 HW2 OW  HW1 HW2 OW  HW1 HW2 OW  HW1 HW2 OW  HW1 HW2 OW  
HW1 HW2 OW  HW1 HW2 OW  HW1 HW2 OW  HW1 HW2 OW  HW1 HW2 OW  HW1 HW2 OW  HW1 HW2 
OW  HW1 HW2 OW  HW1 HW2 OW  HW1 HW2 OW  HW1 HW2 OW  HW1 HW2 OW  HW1 HW2 OW  HW1 
HW2 OW  HW1 HW2 OW  HW1 HW2 OW  HW1 HW2 OW  HW1 HW2 OW  HW1 HW2 OW  HW1 HW2 OW  
HW1 HW2 OW  HW1 HW2 OW  HW1 HW2 OW  HW1 HW2 OW  HW1 HW2 OW  HW1 HW2 OW  HW1 HW2 
OW  HW1 HW2 OW  HW1 HW2 OW  HW1 HW2 OW  HW1 HW2 OW  HW1 HW2 OW  HW1 HW2 OW  HW1 
HW2 OW  HW1 HW2 OW  HW1 HW2 OW  HW1 HW2 OW  HW1 HW2 OW  HW1 HW2 OW  HW1 HW2 OW  
HW1 HW2 OW  HW1 HW2 OW  HW1 HW2 OW  HW1 HW2 OW  HW1 HW2 OW  HW1 HW2 OW  HW1 HW2 
OW  HW1 HW2 OW  HW1 HW2 OW  HW1 HW2 OW  HW1 HW2 OW  HW1 HW2 OW  HW1 HW2 OW  HW1 
HW2 OW  HW1 HW2 OW  HW1 HW2 OW  HW1 HW2 OW  HW1 HW2 OW  HW1 HW2 OW  HW1 HW2 OW  
HW1 HW2 OW  HW1 HW2 OW  HW1 HW2 OW  HW1 HW2 OW  HW1 HW2 OW  HW1 HW2 OW  HW1 HW2 
OW  HW1 HW2 OW  HW1 HW2 OW  HW1 HW2 OW  HW1 HW2 OW  HW1 HW2 OW  HW1 HW2 OW  HW1 
HW2 OW  HW1 HW2 OW  HW1 HW2 OW  HW1 HW2 OW  HW1 HW2 OW  HW1 HW2 OW  HW1 HW2 OW  
HW1 HW2 OW  HW1 HW2 OW  HW1 HW2 OW  HW1 HW2 OW  HW1 HW2 OW  HW1 HW2 OW  HW1 HW2 
OW  HW1 HW2 OW  HW1 HW2 OW  HW1 HW2 OW  HW1 HW2 OW  HW1 HW2 OW  HW1 HW2 OW  HW1 
HW2 OW  HW1 HW2 OW  HW1 HW2 OW  HW1 HW2 OW  HW1 HW2 OW  HW1 HW2 OW  HW1 HW2 OW  
HW1 HW2 OW  HW1 HW2 OW  HW1 HW2 OW  HW1 HW2 OW  HW1 HW2 OW  HW1 HW2 OW  HW1 HW2 
OW  HW1 HW2 OW  HW1 HW2 OW  HW1 HW2 OW  HW1 HW2 OW  HW1 HW2 OW  HW1 HW2 OW  HW1 
HW2 OW  HW1 HW2 OW  HW1 HW2 OW  HW1 HW2 OW  HW1 HW2 OW  HW1 HW2 OW  HW1 HW2 OW  
HW1 HW2 OW  HW1 HW2 OW  HW1 HW2 OW  HW1 HW2 OW  HW1 HW2 OW  HW1 HW2 OW  HW1 HW2 
OW  HW1 HW2 OW  HW1 HW2 OW  HW1 HW2 OW  HW1 HW2 OW  HW1 HW2 OW  HW1 HW2 OW  HW1 
HW2 OW  HW1 HW2 OW  HW1 HW2 OW  HW1 HW2 OW  HW1 HW2 OW  HW1 HW2 OW  HW1 HW2 OW  
HW1 HW2 OW  HW1 HW2 OW  HW1 HW2 OW  HW1 HW2 OW  HW1 HW2 OW  HW1 HW2 OW  HW1 HW2 
OW  HW1 HW2 OW  HW1 HW2 OW  HW1 HW2 OW  HW1 HW2 OW  HW1 HW2 OW  HW1 HW2 OW  HW1 
HW2 OW  HW1 HW2 OW  HW1 HW2 OW  HW1 HW2 OW  HW1 HW2 OW  HW1 HW2 OW  HW1 HW2 OW  
HW1 HW2 OW  HW1 HW2 OW  HW1 HW2 OW  HW1 HW2 OW  HW1 HW2 OW  HW1 HW2 OW  HW1 HW2 
OW  HW1 HW2 OW  HW1 HW2 OW  HW1 HW2 OW  HW1 HW2 OW  HW1 HW2 OW  HW1 HW2 OW  HW1 
HW2 OW  HW1 HW2 OW  HW1 HW2 OW  HW1 HW2 OW  HW1 HW2 OW  HW1 HW2 OW  HW1 HW2 OW  
HW1 HW2 OW  HW1 HW2 OW  HW1 HW2 OW  HW1 HW2 OW  HW1 HW2 OW  HW1 HW2 OW  HW1 HW2 
OW  HW1 HW2 OW  HW1 HW2 OW  HW1 HW2 OW  HW1 HW2 OW  HW1 HW2 OW  HW1 HW2 OW  HW1 
HW2 OW  HW1 HW2 OW  HW1 HW2 OW  HW1 HW2 OW  HW1 HW2 OW  HW1 HW2 OW  HW1 HW2 OW  
HW1 HW2 OW  HW1 HW2 OW  HW1 HW2 OW  HW1 HW2 OW  HW1 HW2 OW  HW1 HW2 OW  HW1 HW2 
OW  HW1 HW2 OW  HW1 HW2 OW  HW1 HW2 OW  HW1 HW2 OW  HW1 HW2 OW  HW1 HW2 OW  HW1 
HW2 OW  HW1 HW2 OW  HW1 HW2 OW  HW1 HW2 OW  HW1 HW2 OW  HW1 HW2 OW  HW1 HW2 OW  
HW1 HW2 OW  HW1 HW2 OW  HW1 HW2 OW  HW1 HW2 OW  HW1 HW2 OW  HW1 HW2 OW  HW1 HW2 
OW  HW1 HW2 OW  HW1 HW2 OW  HW1 HW2 OW  HW1 HW2 OW  HW1 HW2 OW  HW1 HW2 OW  HW1 
HW2 OW  HW1 HW2 OW  HW1 HW2 OW  HW1 HW2 OW  HW1 HW2 OW  HW1 HW2 OW  HW1 HW2 OW  
HW1 HW2 OW  HW1 HW2 OW  HW1 HW2 OW  HW1 HW2 OW  HW1 HW2 OW  HW1 HW2 OW  HW1 HW2 
OW  HW1 HW2 OW  HW1 HW2 OW  HW1 HW2 OW  HW1 HW2 OW  HW1 HW2 OW  HW1 HW2 OW  HW1 
HW2 OW  HW1 HW2 OW  HW1 HW2 OW  HW1 HW2 OW  HW1 HW2 OW  HW1 HW2 OW  HW1 HW2 OW  
HW1 HW2 OW  HW1 HW2 OW  HW1 HW2 OW  HW1 HW2 OW  HW1 HW2 OW  HW1 HW2 OW  HW1 HW2 
OW  HW1 HW2 OW  HW1 HW2 OW  HW1 HW2 OW  HW1 HW2 OW  HW1 HW2 OW  HW1 HW2 OW  HW1 
HW2 OW  HW1 HW2 OW  HW1 HW2 OW  HW1 HW2 OW  HW1 HW2 OW  HW1 HW2 OW  HW1 HW2 OW  
HW1 HW2 OW  HW1 HW2 OW  HW1 HW2 OW  HW1 HW2 OW  HW1 HW2 OW  HW1 HW2 OW  HW1 HW2 
OW  HW1 HW2 OW  HW1 HW2 OW  HW1 HW2 OW  HW1 HW2 OW  HW1 HW2 OW  HW1 HW2 OW  HW1 
HW2 OW  HW1 HW2 OW  HW1 HW2 OW  HW1 HW2 OW  HW1 HW2 OW  HW1 HW2 OW  HW1 HW2 OW  
HW1 HW2 OW  HW1 HW2 OW  HW1 HW2 OW  HW1 HW2 OW  HW1 HW2 OW  HW1 HW2 OW  HW1 HW2 
OW  HW1 HW2 OW  HW1 HW2 OW  HW1 HW2 OW  HW1 HW2 OW  HW1 HW2 OW  HW1 HW2 OW  HW1 
HW2 OW  HW1 HW2 OW  HW1 HW2 OW  HW1 HW2 OW  HW1 HW2 OW  HW1 HW2 OW  HW1 HW2 OW  
HW1 HW2 OW  HW1 HW2 OW  HW1 HW2 OW  HW1 HW2 OW  HW1 HW2 OW  HW1 HW2 OW  HW1 HW2 
OW  HW1 HW2 OW  HW1 HW2 OW  HW1 HW2 OW  HW1 HW2 OW  HW1 HW2 OW  HW1 HW2 OW  HW1 
HW2 OW  HW1 HW2 OW  HW1 HW2 OW  HW1 HW2 OW  HW1 HW2 OW  HW1 HW2 OW  HW1 HW2 OW  
HW1 HW2 OW  HW1 HW2 OW  HW1 HW2 OW  HW1 HW2 OW  HW1 HW2 OW  HW1 HW2 OW  HW1 HW2 
OW  HW1 HW2 OW  HW1 HW2 OW  HW1 HW2 OW  HW1 HW2 OW  HW1 HW2 OW  HW1 HW2 OW  HW1 
HW2 OW  HW1 HW2 OW  HW1 HW2 OW  HW1 HW2 OW  HW1 HW2 OW  HW1 HW2 OW  HW1 HW2 OW  
HW1 HW2 OW  HW1 HW2 OW  HW1 HW2 OW  HW1 HW2 OW  HW1 HW2 OW  HW1 HW2 OW  HW1 HW2 
OW  HW1 HW2 OW  HW1 HW2 OW  HW1 HW2 OW  HW1 HW2 OW  HW1 HW2 OW  HW1 HW2 OW  HW1 
HW2 OW  HW1 HW2 OW  HW1 HW2 OW  HW1 HW2 OW  HW1 HW2 OW  HW1 HW2 OW  HW1 HW2 OW  
HW1 HW2 OW  HW1 HW2 OW  HW1 HW2 OW  HW1 HW2 OW  HW1 HW2 OW  HW1 HW2 OW  HW1 HW2 
OW  HW1 HW2 OW  HW1 HW2 OW  HW1 HW2 OW  HW1 HW2 OW  HW1 HW2 OW  HW1 HW2 OW  HW1 
HW2 OW  HW1 HW2 OW  HW1 HW2 OW  HW1 HW2 OW  HW1 HW2 OW  HW1 HW2 OW  HW1 HW2 OW  
HW1 HW2 OW  HW1 HW2 OW  HW1 HW2 OW  HW1 HW2 OW  HW1 HW2 OW  HW1 HW2 OW  HW1 HW2 
OW  HW1 HW2 OW  HW1 HW2 OW  HW1 HW2 OW  HW1 HW2 OW  HW1 HW2 OW  HW1 HW2 OW  HW1 
HW2 OW  HW1 HW2 OW  HW1 HW2 OW  HW1 HW2 OW  HW1 HW2 OW  HW1 HW2 OW  HW1 HW2 OW  
HW1 HW2 OW  HW1 HW2 OW  HW1 HW2 OW  HW1 HW2 OW  HW1 HW2 OW  HW1 HW2 OW  HW1 HW2 
OW  HW1 HW2 OW  HW1 HW2 OW  HW1 HW2 OW  HW1 HW2 OW  HW1 HW2 OW  HW1 HW2 OW  HW1 
HW2 OW  HW1 HW2 OW  HW1 HW2 OW  HW1 HW2 OW  HW1 HW2 OW  HW1 HW2 OW  HW1 HW2 OW  
HW1 HW2 OW  HW1 HW2 OW  HW1 HW2 OW  HW1 HW2 OW  HW1 HW2 OW  HW1 HW2 OW  HW1 HW2 
OW  HW1 HW2 OW  HW1 HW2 OW  HW1 HW2 OW  HW1 HW2 OW  HW1 HW2 OW  HW1 HW2 OW  HW1 
HW2 OW  HW1 HW2 OW  HW1 HW2 OW  HW1 HW2 OW  HW1 HW2 OW  HW1 HW2 OW  HW1 HW2 OW  
HW1 HW2 OW  HW1 HW2 OW  HW1 HW2 OW  HW1 HW2 OW  HW1 HW2 OW  HW1 HW2 OW  HW1 HW2 
OW  HW1 HW2 OW  HW1 HW2 OW  HW1 HW2 OW  HW1 HW2 OW  HW1 HW2 OW  HW1 HW2 OW  HW1 
HW2 OW  HW1 HW2 OW  HW1 HW2 OW  HW1 HW2 OW  HW1 HW2 OW  HW1 HW2 OW  HW1 HW2 OW  
HW1 HW2 OW  HW1 HW2 OW  HW1 HW2 OW  HW1 HW2 OW  HW1 HW2 OW  HW1 HW2 OW  HW1 HW2 
OW  HW1 HW2 OW  HW1 HW2 OW  HW1 HW2 OW  HW1 HW2 OW  HW1 HW2 OW  HW1 HW2 OW  HW1 
HW2 OW  HW1 HW2 OW  HW1 HW2 OW  HW1 HW2 OW  HW1 HW2 OW  HW1 HW2 OW  HW1 HW2 OW  
HW1 HW2 OW  HW1 HW2 OW  HW1 HW2 OW  HW1 HW2 OW  HW1 HW2 OW  HW1 HW2 OW  HW1 HW2 
OW  HW1 HW2 OW  HW1 HW2 OW  HW1 HW2 OW  HW1 HW2 OW  HW1 HW2 OW  HW1 HW2 OW  HW1 
HW2 OW  HW1 HW2 OW  HW1 HW2 OW  HW1 HW2 OW  HW1 HW2 OW  HW1 HW2 OW  HW1 HW2 OW  
HW1 HW2 OW  HW1 HW2 OW  HW1 HW2 OW  HW1 HW2 OW  HW1 HW2 OW  HW1 HW2 OW  HW1 HW2 
OW  HW1 HW2 OW  HW1 HW2 OW  HW1 HW2 OW  HW1 HW2 OW  HW1 HW2 OW  HW1 HW2 OW  HW1 
HW2 OW  HW1 HW2 OW  HW1 HW2 OW  HW1 HW2 OW  HW1 HW2 OW  HW1 HW2 OW  HW1 HW2 OW  
HW1 HW2 OW  HW1 HW2 OW  HW1 HW2 OW  HW1 HW2 OW  HW1 HW2 OW  HW1 HW2 OW  HW1 HW2 
OW  HW1 HW2 OW  HW1 HW2 OW  HW1 HW2 OW  HW1 HW2 OW  HW1 HW2 OW  HW1 HW2 OW  HW1 
HW2 OW  HW1 HW2 OW  HW1 HW2 OW  HW1 HW2 OW  HW1 HW2 OW  HW1 HW2 OW  HW1 HW2 OW  
HW1 HW2 OW  HW1 HW2 OW  HW1 HW2 OW  HW1 HW2 OW  HW1 HW2 OW  HW1 HW2 OW  HW1 HW2 
OW  HW1 HW2 OW  HW1 HW2 OW  HW1 HW2 OW  HW1 HW2 OW  HW1 HW2 OW  HW1 HW2 OW  HW1 
HW2 OW  HW1 HW2 OW  HW1 HW2 OW  HW1 HW2 OW  HW1 HW2 OW  HW1 HW2 OW  HW1 HW2 OW  
HW1 HW2 OW  HW1 HW2 OW  HW1 HW2 OW  HW1 HW2 OW  HW1 HW2 OW  HW1 HW2 OW  HW1 HW2 
OW  HW1 HW2 OW  HW1 HW2 OW  HW1 HW2 OW  HW1 HW2 OW  HW1 HW2 OW  HW1 HW2 OW  HW1 
HW2 OW  HW1 HW2 OW  HW1 HW2 OW  HW1 HW2 OW  HW1 HW2 OW  HW1 HW2 OW  HW1 HW2 OW  
HW1 HW2 OW  HW1 HW2 OW  HW1 HW2 OW  HW1 HW2 OW  HW1 HW2 OW  HW1 HW2 OW  HW1 HW2 
OW  HW1 HW2 OW  HW1 HW2 OW  HW1 HW2 OW  HW1 HW2 OW  HW1 HW2 OW  HW1 HW2 OW  HW1 
HW2 OW  HW1 HW2 OW  HW1 HW2 OW  HW1 HW2 OW  HW1 HW2 OW  HW1 HW2 OW  HW1 HW2 OW  
HW1 HW2 OW  HW1 HW2 OW  HW1 HW2 OW  HW1 HW2 OW  HW1 HW2 OW  HW1 HW2 OW  HW1 HW2 
OW  HW1 HW2 OW  HW1 HW2 OW  HW1 HW2 OW  HW1 HW2 OW  HW1 HW2 OW  HW1 HW2 OW  HW1 
HW2 OW  HW1 HW2 OW  HW1 HW2 OW  HW1 HW2 OW  HW1 HW2 OW  HW1 HW2 OW  HW1 HW2 OW  
HW1 HW2 OW  HW1 HW2 OW  HW1 HW2 OW  HW1 HW2 OW  HW1 HW2 OW  HW1 HW2 OW  HW1 HW2 
OW  HW1 HW2 OW  HW1 HW2 OW  HW1 HW2 OW  HW1 HW2 OW  HW1 HW2 OW  HW1 HW2 OW  HW1 
HW2 OW  HW1 HW2 OW  HW1 HW2 OW  HW1 HW2 OW  HW1 HW2 OW  HW1 HW2 OW  HW1 HW2 OW  
HW1 HW2 OW  HW1 HW2 OW  HW1 HW2 OW  HW1 HW2 OW  HW1 HW2 OW  HW1 HW2 OW  HW1 HW2 
OW  HW1 HW2 OW  HW1 HW2 OW  HW1 HW2 OW  HW1 HW2 OW  HW1 HW2 OW  HW1 HW2 OW  HW1 
HW2 OW  HW1 HW2 OW  HW1 HW2 OW  HW1 HW2 OW  HW1 HW2 OW  HW1 HW2 OW  HW1 HW2 OW  
HW1 HW2 OW  HW1 HW2 OW  HW1 HW2 OW  HW1 HW2 OW  HW1 HW2 OW  HW1 HW2 OW  HW1 HW2 
OW  HW1 HW2 OW  HW1 HW2 OW  HW1 HW2 OW  HW1 HW2 OW  HW1 HW2 OW  HW1 HW2 OW  HW1 
HW2 OW  HW1 HW2 OW  HW1 HW2 OW  HW1 HW2 OW  HW1 HW2 OW  HW1 HW2 OW  HW1 HW2 OW  
HW1 HW2 OW  HW1 HW2 OW  HW1 HW2 OW  HW1 HW2 OW  HW1 HW2 OW  HW1 HW2 OW  HW1 HW2 
OW  HW1 HW2 OW  HW1 HW2 OW  HW1 HW2 OW  HW1 HW2 OW  HW1 HW2 OW  HW1 HW2 OW  HW1 
HW2 OW  HW1 HW2 OW  HW1 HW2 OW  HW1 HW2 OW  HW1 HW2 OW  HW1 HW2 OW  HW1 HW2 OW  
HW1 HW2 OW  HW1 HW2 OW  HW1 HW2 OW  HW1 HW2 OW  HW1 HW2 OW  HW1 HW2 OW  HW1 HW2 
OW  HW1 HW2 OW  HW1 HW2 OW  HW1 HW2 OW  HW1 HW2 OW  HW1 HW2 OW  HW1 HW2 OW  HW1 
HW2 OW  HW1 HW2 OW  HW1 HW2 OW  HW1 HW2 OW  HW1 HW2 OW  HW1 HW2 OW  HW1 HW2 OW  
HW1 HW2 OW  HW1 HW2 OW  HW1 HW2 OW  HW1 HW2 OW  HW1 HW2 OW  HW1 HW2 OW  HW1 HW2 
OW  HW1 HW2 OW  HW1 HW2 OW  HW1 HW2 OW  HW1 HW2 OW  HW1 HW2 OW  HW1 HW2 OW  HW1 
HW2 OW  HW1 HW2 OW  HW1 HW2 OW  HW1 HW2 OW  HW1 HW2 OW  HW1 HW2 OW  HW1 HW2 OW  
HW1 HW2 OW  HW1 HW2 OW  HW1 HW2 OW  HW1 HW2 OW  HW1 HW2 OW  HW1 HW2 OW  HW1 HW2 
OW  HW1 HW2 OW  HW1 HW2 OW  HW1 HW2 OW  HW1 HW2 OW  HW1 HW2 OW  HW1 HW2 OW  HW1 
HW2 OW  HW1 HW2 OW  HW1 HW2 OW  HW1 HW2 OW  HW1 HW2 OW  HW1 HW2 OW  HW1 HW2 OW  
HW1 HW2 OW  HW1 HW2 OW  HW1 HW2 OW  HW1 HW2 OW  HW1 HW2 OW  HW1 HW2 OW  HW1 HW2 
OW  HW1 HW2 OW  HW1 HW2 OW  HW1 HW2 OW  HW1 HW2 OW  HW1 HW2 OW  HW1 HW2 OW  HW1 
HW2 OW  HW1 HW2 OW  HW1 HW2 OW  HW1 HW2 OW  HW1 HW2 OW  HW1 HW2 OW  HW1 HW2 OW  
HW1 HW2 OW  HW1 HW2 OW  HW1 HW2 OW  HW1 HW2 OW  HW1 HW2 OW  HW1 HW2 OW  HW1 HW2 
OW  HW1 HW2 OW  HW1 HW2 OW  HW1 HW2 OW  HW1 HW2 OW  HW1 HW2 OW  HW1 HW2 OW  HW1 
HW2 OW  HW1 HW2 OW  HW1 HW2 OW  HW1 HW2 OW  HW1 HW2 OW  HW1 HW2 OW  HW1 HW2 OW  
HW1 HW2 OW  HW1 HW2 OW  HW1 HW2 OW  HW1 HW2 OW  HW1 HW2 OW  HW1 HW2 OW  HW1 HW2 
OW  HW1 HW2 OW  HW1 HW2 OW  HW1 HW2 OW  HW1 HW2 OW  HW1 HW2 OW  HW1 HW2 OW  HW1 
HW2 OW  HW1 HW2 OW  HW1 HW2 OW  HW1 HW2 OW  HW1 HW2 OW  HW1 HW2 OW  HW1 HW2 OW  
HW1 HW2 OW  HW1 HW2 OW  HW1 HW2 OW  HW1 HW2 OW  HW1 HW2 OW  HW1 HW2 OW  HW1 HW2 
OW  HW1 HW2 OW  HW1 HW2 OW  HW1 HW2 OW  HW1 HW2 OW  HW1 HW2 OW  HW1 HW2 OW  HW1 
HW2 OW  HW1 HW2 OW  HW1 HW2 OW  HW1 HW2 OW  HW1 HW2 OW  HW1 HW2 OW  HW1 HW2 OW  
HW1 HW2 OW  HW1 HW2 OW  HW1 HW2 OW  HW1 HW2 OW  HW1 HW2 OW  HW1 HW2 OW  HW1 HW2 
OW  HW1 HW2 OW  HW1 HW2 OW  HW1 HW2 OW  HW1 HW2 OW  HW1 HW2 OW  HW1 HW2 OW  HW1 
HW2 OW  HW1 HW2 OW  HW1 HW2 OW  HW1 HW2 OW  HW1 HW2 OW  HW1 HW2 OW  HW1 HW2 OW  
HW1 HW2 OW  HW1 HW2 OW  HW1 HW2 OW  HW1 HW2 OW  HW1 HW2 OW  HW1 HW2 OW  HW1 HW2 
OW  HW1 HW2 OW  HW1 HW2 OW  HW1 HW2 OW  HW1 HW2 OW  HW1 HW2 OW  HW1 HW2 OW  HW1 
HW2 OW  HW1 HW2 OW  HW1 HW2 OW  HW1 HW2 OW  HW1 HW2 OW  HW1 HW2 OW  HW1 HW2 OW  
HW1 HW2 OW  HW1 HW2 OW  HW1 HW2 OW  HW1 HW2 OW  HW1 HW2 OW  HW1 HW2 OW  HW1 HW2 
OW  HW1 HW2 OW  HW1 HW2 OW  HW1 HW2 OW  HW1 HW2 OW  HW1 HW2 OW  HW1 HW2 OW  HW1 
HW2 OW  HW1 HW2 OW  HW1 HW2 OW  HW1 HW2 OW  HW1 HW2 OW  HW1 HW2 OW  HW1 HW2 OW  
HW1 HW2 OW  HW1 HW2 OW  HW1 HW2 OW  HW1 HW2 OW  HW1 HW2 OW  HW1 HW2 OW  HW1 HW2 
OW  HW1 HW2 OW  HW1 HW2 OW  HW1 HW2 OW  HW1 HW2 OW  HW1 HW2 OW  HW1 HW2 OW  HW1 
HW2 OW  HW1 HW2 OW  HW1 HW2 OW  HW1 HW2 OW  HW1 HW2 OW  HW1 HW2 OW  HW1 HW2 OW  
HW1 HW2 OW  HW1 HW2 OW  HW1 HW2 OW  HW1 HW2 OW  HW1 HW2 OW  HW1 HW2 OW  HW1 HW2 
OW  HW1 HW2 OW  HW1 HW2 OW  HW1 HW2 OW  HW1 HW2 OW  HW1 HW2 OW  HW1 HW2 OW  HW1 
HW2 OW  HW1 HW2 OW  HW1 HW2 OW  HW1 HW2 OW  HW1 HW2 OW  HW1 HW2 OW  HW1 HW2 OW  
HW1 HW2 OW  HW1 HW2 OW  HW1 HW2 OW  HW1 HW2 OW  HW1 HW2 OW  HW1 HW2 OW  HW1 HW2 
OW  HW1 HW2 OW  HW1 HW2 OW  HW1 HW2 OW  HW1 HW2 OW  HW1 HW2 OW  HW1 HW2 OW  HW1 
HW2 OW  HW1 HW2 OW  HW1 HW2 OW  HW1 HW2 OW  HW1 HW2 OW  HW1 HW2 OW  HW1 HW2 OW  
HW1 HW2 OW  HW1 HW2 OW  HW1 HW2 OW  HW1 HW2 OW  HW1 HW2 OW  HW1 HW2 OW  HW1 HW2 
OW  HW1 HW2 OW  HW1 HW2 OW  HW1 HW2 OW  HW1 HW2 OW  HW1 HW2 OW  HW1 HW2 OW  HW1 
HW2 OW  HW1 HW2 OW  HW1 HW2 OW  HW1 HW2 OW  HW1 HW2 OW  HW1 HW2 OW  HW1 HW2 OW  
HW1 HW2 OW  HW1 HW2 OW  HW1 HW2 OW  HW1 HW2 OW  HW1 HW2 OW  HW1 HW2 OW  HW1 HW2 
OW  HW1 HW2 OW  HW1 HW2 OW  HW1 HW2 OW  HW1 HW2 OW  HW1 HW2 OW  HW1 HW2 OW  HW1 
HW2 OW  HW1 HW2 OW  HW1 HW2 OW  HW1 HW2 OW  HW1 HW2 OW  HW1 HW2 OW  HW1 HW2 OW  
HW1 HW2 OW  HW1 HW2 OW  HW1 HW2 OW  HW1 HW2 OW  HW1 HW2 OW  HW1 HW2 OW  HW1 HW2 
OW  HW1 HW2 OW  HW1 HW2 OW  HW1 HW2 OW  HW1 HW2 OW  HW1 HW2 OW  HW1 HW2 OW  HW1 
HW2 OW  HW1 HW2 OW  HW1 HW2 OW  HW1 HW2 OW  HW1 HW2 OW  HW1 HW2 OW  HW1 HW2 OW  
HW1 HW2 OW  HW1 HW2 OW  HW1 HW2 OW  HW1 HW2 OW  HW1 HW2 OW  HW1 HW2 OW  HW1 HW2 
OW  HW1 HW2 OW  HW1 HW2 OW  HW1 HW2 OW  HW1 HW2 OW  HW1 HW2 OW  HW1 HW2 OW  HW1 
HW2 OW  HW1 HW2 OW  HW1 HW2 OW  HW1 HW2 OW  HW1 HW2 OW  HW1 HW2 OW  HW1 HW2 OW  
HW1 HW2 OW  HW1 HW2 OW  HW1 HW2 OW  HW1 HW2 OW  HW1 HW2 OW  HW1 HW2 OW  HW1 HW2 
OW  HW1 HW2 OW  HW1 HW2 OW  HW1 HW2 OW  HW1 HW2 OW  HW1 HW2 OW  HW1 HW2 OW  HW1 
HW2 OW  HW1 HW2 OW  HW1 HW2 OW  HW1 HW2 OW  HW1 HW2 OW  HW1 HW2 OW  HW1 HW2 OW  
HW1 HW2 OW  HW1 HW2 OW  HW1 HW2 OW  HW1 HW2 OW  HW1 HW2 OW  HW1 HW2 OW  HW1 HW2 
OW  HW1 HW2 OW  HW1 HW2 OW  HW1 HW2 OW  HW1 HW2 OW  HW1 HW2 OW  HW1 HW2 OW  HW1 
HW2 OW  HW1 HW2 OW  HW1 HW2 OW  HW1 HW2 OW  HW1 HW2 OW  HW1 HW2 OW  HW1 HW2 OW  
HW1 HW2 OW  HW1 HW2 OW  HW1 HW2 OW  HW1 HW2 OW  HW1 HW2 OW  HW1 HW2 OW  HW1 HW2 
OW  HW1 HW2 OW  HW1 HW2 OW  HW1 HW2 OW  HW1 HW2 OW  HW1 HW2 OW  HW1 HW2 OW  HW1 
HW2 OW  HW1 HW2 OW  HW1 HW2 OW  HW1 HW2 OW  HW1 HW2 OW  HW1 HW2 OW  HW1 HW2 OW  
HW1 HW2 OW  HW1 HW2 OW  HW1 HW2 OW  HW1 HW2 OW  HW1 HW2 OW  HW1 HW2 OW  HW1 HW2 
OW  HW1 HW2 OW  HW1 HW2 OW  HW1 HW2 OW  HW1 HW2 OW  HW1 HW2 OW  HW1 HW2 OW  HW1 
HW2 OW  HW1 HW2 OW  HW1 HW2 OW  HW1 HW2 OW  HW1 HW2 OW  HW1 HW2 OW  HW1 HW2 OW  
HW1 HW2 OW  HW1 HW2 OW  HW1 HW2 OW  HW1 HW2 OW  HW1 HW2 OW  HW1 HW2 OW  HW1 HW2 
OW  HW1 HW2 OW  HW1 HW2 OW  HW1 HW2 OW  HW1 HW2 OW  HW1 HW2 OW  HW1 HW2 OW  HW1 
HW2 OW  HW1 HW2 OW  HW1 HW2 OW  HW1 HW2 OW  HW1 HW2 OW  HW1 HW2 OW  HW1 HW2 OW  
HW1 HW2 OW  HW1 HW2 OW  HW1 HW2 OW  HW1 HW2 OW  HW1 HW2 OW  HW1 HW2 OW  HW1 HW2 
OW  HW1 HW2 OW  HW1 HW2 OW  HW1 HW2 OW  HW1 HW2 OW  HW1 HW2 OW  HW1 HW2 OW  HW1 
HW2 OW  HW1 HW2 OW  HW1 HW2 OW  HW1 HW2 OW  HW1 HW2 OW  HW1 HW2 OW  HW1 HW2 OW  
HW1 HW2 OW  HW1 HW2 OW  HW1 HW2 OW  HW1 HW2 OW  HW1 HW2 OW  HW1 HW2 OW  HW1 HW2 
OW  HW1 HW2 OW  HW1 HW2 OW  HW1 HW2 OW  HW1 HW2 OW  HW1 HW2 OW  HW1 HW2 OW  HW1 
HW2 OW  HW1 HW2 OW  HW1 HW2 OW  HW1 HW2 OW  HW1 HW2 OW  HW1 HW2 OW  HW1 HW2 OW  
HW1 HW2 OW  HW1 HW2 OW  HW1 HW2 OW  HW1 HW2 OW  HW1 HW2 OW  HW1 HW2 OW  HW1 HW2 
OW  HW1 HW2 OW  HW1 HW2 OW  HW1 HW2 OW  HW1 HW2 OW  HW1 HW2 OW  HW1 HW2 OW  HW1 
HW2 OW  HW1 HW2 OW  HW1 HW2 OW  HW1 HW2 OW  HW1 HW2 OW  HW1 HW2 OW  HW1 HW2 OW  
HW1 HW2 OW  HW1 HW2 OW  HW1 HW2 OW  HW1 HW2 OW  HW1 HW2 OW  HW1 HW2 OW  HW1 HW2 
OW  HW1 HW2 OW  HW1 HW2 OW  HW1 HW2 OW  HW1 HW2 OW  HW1 HW2 OW  HW1 HW2 OW  HW1 
HW2 OW  HW1 HW2 OW  HW1 HW2 OW  HW1 HW2 OW  HW1 HW2 OW  HW1 HW2 OW  HW1 HW2 OW  
HW1 HW2 OW  HW1 HW2 OW  HW1 HW2 OW  HW1 HW2 OW  HW1 HW2 OW  HW1 HW2 OW  HW1 HW2 
OW  HW1 HW2 OW  HW1 HW2 OW  HW1 HW2 OW  HW1 HW2 OW  HW1 HW2 OW  HW1 HW2 OW  HW1 
HW2 OW  HW1 HW2 OW  HW1 HW2 OW  HW1 HW2 OW  HW1 HW2 OW  HW1 HW2 OW  HW1 HW2 OW  
HW1 HW2 OW  HW1 HW2 OW  HW1 HW2 OW  HW1 HW2 OW  HW1 HW2 OW  HW1 HW2 OW  HW1 HW2 
OW  HW1 HW2 OW  HW1 HW2 OW  HW1 HW2 OW  HW1 HW2 OW  HW1 HW2 OW  HW1 HW2 OW  HW1 
HW2 OW  HW1 HW2 OW  HW1 HW2 OW  HW1 HW2 OW  HW1 HW2 OW  HW1 HW2 OW  HW1 HW2 OW  
HW1 HW2 OW  HW1 HW2 OW  HW1 HW2 OW  HW1 HW2 OW  HW1 HW2 OW  HW1 HW2 OW  HW1 HW2 
OW  HW1 HW2 OW  HW1 HW2 OW  HW1 HW2 OW  HW1 HW2 OW  HW1 HW2 OW  HW1 HW2 OW  HW1 
HW2 OW  HW1 HW2 OW  HW1 HW2 OW  HW1 HW2 OW  HW1 HW2 OW  HW1 HW2 OW  HW1 HW2 OW  
HW1 HW2 OW  HW1 HW2 OW  HW1 HW2 OW  HW1 HW2 OW  HW1 HW2 OW  HW1 HW2 OW  HW1 HW2 
OW  HW1 HW2 OW  HW1 HW2 OW  HW1 HW2 OW  HW1 HW2 OW  HW1 HW2 OW  HW1 HW2 OW  HW1 
HW2 OW  HW1 HW2 OW  HW1 HW2 OW  HW1 HW2 OW  HW1 HW2 OW  HW1 HW2 OW  HW1 HW2 OW  
HW1 HW2 OW  HW1 HW2 OW  HW1 HW2 OW  HW1 HW2 OW  HW1 HW2 OW  HW1 HW2 OW  HW1 HW2 
OW  HW1 HW2 OW  HW1 HW2 OW  HW1 HW2 OW  HW1 HW2 OW  HW1 HW2 OW  HW1 HW2 OW  HW1 
HW2 OW  HW1 HW2 OW  HW1 HW2 OW  HW1 HW2 OW  HW1 HW2 OW  HW1 HW2 OW  HW1 HW2 OW  
HW1 HW2 OW  HW1 HW2 OW  HW1 HW2 OW  HW1 HW2 OW  HW1 HW2 OW  HW1 HW2 OW  HW1 HW2 
OW  HW1 HW2 OW  HW1 HW2 OW  HW1 HW2 OW  HW1 HW2 OW  HW1 HW2 OW  HW1 HW2 OW  HW1 
HW2 OW  HW1 HW2 OW  HW1 HW2 OW  HW1 HW2 OW  HW1 HW2 OW  HW1 HW2 OW  HW1 HW2 OW  
HW1 HW2 OW  HW1 HW2 OW  HW1 HW2 OW  HW1 HW2 OW  HW1 HW2 OW  HW1 HW2 OW  HW1 HW2 
OW  HW1 HW2 OW  HW1 HW2 OW  HW1 HW2 OW  HW1 HW2 OW  HW1 HW2 OW  HW1 HW2 OW  HW1 
HW2 OW  HW1 HW2 OW  HW1 HW2 OW  HW1 HW2 OW  HW1 HW2 OW  HW1 HW2 OW  HW1 HW2 OW  
HW1 HW2 OW  HW1 HW2 OW  HW1 HW2 OW  HW1 HW2 OW  HW1 HW2 OW  HW1 HW2 OW  HW1 HW2 
OW  HW1 HW2 OW  HW1 HW2 OW  HW1 HW2 OW  HW1 HW2 OW  HW1 HW2 OW  HW1 HW2 OW  HW1 
HW2 OW  HW1 HW2 OW  HW1 HW2 OW  HW1 HW2 OW  HW1 HW2 OW  HW1 HW2 OW  HW1 HW2 OW  
HW1 HW2 OW  HW1 HW2 OW  HW1 HW2 OW  HW1 HW2 OW  HW1 HW2 OW  HW1 HW2 OW  HW1 HW2 
OW  HW1 HW2 OW  HW1 HW2 OW  HW1 HW2 OW  HW1 HW2 OW  HW1 HW2 OW  HW1 HW2 OW  HW1 
HW2 OW  HW1 HW2 OW  HW1 HW2 OW  HW1 HW2 OW  HW1 HW2 OW  HW1 HW2 OW  HW1 HW2 OW  
HW1 HW2 OW  HW1 HW2 OW  HW1 HW2 OW  HW1 HW2 OW  HW1 HW2 OW  HW1 HW2 OW  HW1 HW2 
OW  HW1 HW2 OW  HW1 HW2 OW  HW1 HW2 OW  HW1 HW2 OW  HW1 HW2 OW  HW1 HW2 OW  HW1 
HW2 OW  HW1 HW2 OW  HW1 HW2 OW  HW1 HW2 OW  HW1 HW2 OW  HW1 HW2 OW  HW1 HW2 OW  
HW1 HW2 OW  HW1 HW2 OW  HW1 HW2 OW  HW1 HW2 OW  HW1 HW2 OW  HW1 HW2 OW  HW1 HW2 
OW  HW1 HW2 OW  HW1 HW2 OW  HW1 HW2 OW  HW1 HW2 OW  HW1 HW2 OW  HW1 HW2 OW  HW1 
HW2 OW  HW1 HW2 OW  HW1 HW2 OW  HW1 HW2 OW  HW1 HW2 OW  HW1 HW2 OW  HW1 HW2 OW  
HW1 HW2 OW  HW1 HW2 OW  HW1 HW2 OW  HW1 HW2 OW  HW1 HW2 OW  HW1 HW2 OW  HW1 HW2 
OW  HW1 HW2 OW  HW1 HW2 OW  HW1 HW2 OW  HW1 HW2 OW  HW1 HW2 OW  HW1 HW2 OW  HW1 
HW2 OW  HW1 HW2 OW  HW1 HW2 OW  HW1 HW2 OW  HW1 HW2 OW  HW1 HW2 OW  HW1 HW2 OW  
HW1 HW2 OW  HW1 HW2 OW  HW1 HW2 OW  HW1 HW2 OW  HW1 HW2 OW  HW1 HW2 OW  HW1 HW2 
OW  HW1 HW2 OW  HW1 HW2 OW  HW1 HW2 OW  HW1 HW2 OW  HW1 HW2 OW  HW1 HW2 OW  HW1 
HW2 OW  HW1 HW2 OW  HW1 HW2 OW  HW1 HW2 OW  HW1 HW2 OW  HW1 HW2 OW  HW1 HW2 OW  
HW1 HW2 OW  HW1 HW2 OW  HW1 HW2 OW  HW1 HW2 OW  HW1 HW2 OW  HW1 HW2 OW  HW1 HW2 
OW  HW1 HW2 OW  HW1 HW2 OW  HW1 HW2 OW  HW1 HW2 OW  HW1 HW2 OW  HW1 HW2 OW  HW1 
HW2 OW  HW1 HW2 OW  HW1 HW2 OW  HW1 HW2 OW  HW1 HW2 OW  HW1 HW2 OW  HW1 HW2 OW  
HW1 HW2 OW  HW1 HW2 OW  HW1 HW2 OW  HW1 HW2 OW  HW1 HW2 OW  HW1 HW2 OW  HW1 HW2 
OW  HW1 HW2 OW  HW1 HW2 OW  HW1 HW2 OW  HW1 HW2 OW  HW1 HW2 OW  HW1 HW2 OW  HW1 
HW2 OW  HW1 HW2 OW  HW1 HW2 OW  HW1 HW2 OW  HW1 HW2 OW  HW1 HW2 OW  HW1 HW2 OW  
HW1 HW2 OW  HW1 HW2 OW  HW1 HW2 OW  HW1 HW2 OW  HW1 HW2 OW  HW1 HW2 OW  HW1 HW2 
OW  HW1 HW2 OW  HW1 HW2 OW  HW1 HW2 OW  HW1 HW2 OW  HW1 HW2 OW  HW1 HW2 OW  HW1 
HW2 OW  HW1 HW2 OW  HW1 HW2 OW  HW1 HW2 OW  HW1 HW2 OW  HW1 HW2 OW  HW1 HW2 OW  
HW1 HW2 OW  HW1 HW2 OW  HW1 HW2 OW  HW1 HW2 OW  HW1 HW2 OW  HW1 HW2 OW  HW1 HW2 
OW  HW1 HW2 OW  HW1 HW2 OW  HW1 HW2 OW  HW1 HW2 OW  HW1 HW2 OW  HW1 HW2 OW  HW1 
HW2 OW  HW1 HW2 OW  HW1 HW2 OW  HW1 HW2 OW  HW1 HW2 OW  HW1 HW2 OW  HW1 HW2 OW  
HW1 HW2 OW  HW1 HW2 OW  HW1 HW2 OW  HW1 HW2 OW  HW1 HW2 OW  HW1 HW2 OW  HW1 HW2 
OW  HW1 HW2 OW  HW1 HW2 OW  HW1 HW2 OW  HW1 HW2 OW  HW1 HW2 OW  HW1 HW2 OW  HW1 
HW2 OW  HW1 HW2 OW  HW1 HW2 OW  HW1 HW2 OW  HW1 HW2 OW  HW1 HW2 OW  HW1 HW2 OW  
HW1 HW2 OW  HW1 HW2 OW  HW1 HW2 OW  HW1 HW2 OW  HW1 HW2 OW  HW1 HW2 OW  HW1 HW2 
OW  HW1 HW2 OW  HW1 HW2 OW  HW1 HW2 OW  HW1 HW2 OW  HW1 HW2 OW  HW1 HW2 OW  HW1 
HW2 OW  HW1 HW2 OW  HW1 HW2 OW  HW1 HW2 OW  HW1 HW2 OW  HW1 HW2 OW  HW1 HW2 OW  
HW1 HW2 OW  HW1 HW2 OW  HW1 HW2 OW  HW1 HW2 OW  HW1 HW2 OW  HW1 HW2 OW  HW1 HW2 
OW  HW1 HW2 OW  HW1 HW2 OW  HW1 HW2 OW  HW1 HW2 OW  HW1 HW2 OW  HW1 HW2 OW  HW1 
HW2 OW  HW1 HW2 OW  HW1 HW2 OW  HW1 HW2 OW  HW1 HW2 OW  HW1 HW2 OW  HW1 HW2 OW  
HW1 HW2 OW  HW1 HW2 OW  HW1 HW2 OW  HW1 HW2 OW  HW1 HW2 OW  HW1 HW2 OW  HW1 HW2 
OW  HW1 HW2 OW  HW1 HW2 OW  HW1 HW2 OW  HW1 HW2 OW  HW1 HW2 OW  HW1 HW2 OW  HW1 
HW2 OW  HW1 HW2 OW  HW1 HW2 OW  HW1 HW2 OW  HW1 HW2 OW  HW1 HW2 OW  HW1 HW2 OW  
HW1 HW2 OW  HW1 HW2 OW  HW1 HW2 OW  HW1 HW2 OW  HW1 HW2 OW  HW1 HW2 OW  HW1 HW2 
OW  HW1 HW2 OW  HW1 HW2 OW  HW1 HW2 OW  HW1 HW2 OW  HW1 HW2 OW  HW1 HW2 OW  HW1 
HW2 OW  HW1 HW2 OW  HW1 HW2 OW  HW1 HW2 OW  HW1 HW2 OW  HW1 HW2 OW  HW1 HW2 OW  
HW1 HW2 OW  HW1 HW2 OW  HW1 HW2 OW  HW1 HW2 OW  HW1 HW2 OW  HW1 HW2 OW  HW1 HW2 
OW  HW1 HW2 OW  HW1 HW2 OW  HW1 HW2 OW  HW1 HW2 OW  HW1 HW2 OW  HW1 HW2 OW  HW1 
HW2 OW  HW1 HW2 OW  HW1 HW2 OW  HW1 HW2 OW  HW1 HW2 OW  HW1 HW2 OW  HW1 HW2 OW  
HW1 HW2 OW  HW1 HW2 OW  HW1 HW2 OW  HW1 HW2 OW  HW1 HW2 OW  HW1 HW2 OW  HW1 HW2 
OW  HW1 HW2 OW  HW1 HW2 OW  HW1 HW2 OW  HW1 HW2 OW  HW1 HW2 OW  HW1 HW2 OW  HW1 
HW2 OW  HW1 HW2 OW  HW1 HW2 OW  HW1 HW2 OW  HW1 HW2 OW  HW1 HW2 OW  HW1 HW2 OW  
HW1 HW2 OW  HW1 HW2 OW  HW1 HW2 OW  HW1 HW2 OW  HW1 HW2 OW  HW1 HW2 OW  HW1 HW2 
OW  HW1 HW2 OW  HW1 HW2 OW  HW1 HW2 OW  HW1 HW2 OW  HW1 HW2 OW  HW1 HW2 OW  HW1 
HW2 OW  HW1 HW2 OW  HW1 HW2 OW  HW1 HW2 OW  HW1 HW2 OW  HW1 HW2 OW  HW1 HW2 OW  
HW1 HW2 OW  HW1 HW2 OW  HW1 HW2 OW  HW1 HW2 OW  HW1 HW2 OW  HW1 HW2 OW  HW1 HW2 
OW  HW1 HW2 OW  HW1 HW2 OW  HW1 HW2 OW  HW1 HW2 OW  HW1 HW2 OW  HW1 HW2 OW  HW1 
HW2 OW  HW1 HW2 OW  HW1 HW2 OW  HW1 HW2 OW  HW1 HW2 OW  HW1 HW2 OW  HW1 HW2 OW  
HW1 HW2 OW  HW1 HW2 OW  HW1 HW2 OW  HW1 HW2 OW  HW1 HW2 OW  HW1 HW2 OW  HW1 HW2 
OW  HW1 HW2 OW  HW1 HW2 OW  HW1 HW2 OW  HW1 HW2 OW  HW1 HW2 OW  HW1 HW2 OW  HW1 
HW2 OW  HW1 HW2 OW  HW1 HW2 OW  HW1 HW2 OW  HW1 HW2 OW  HW1 HW2 OW  HW1 HW2 OW  
HW1 HW2 OW  HW1 HW2 OW  HW1 HW2 OW  HW1 HW2 OW  HW1 HW2 OW  HW1 HW2 OW  HW1 HW2 
OW  HW1 HW2 OW  HW1 HW2 OW  HW1 HW2 OW  HW1 HW2 OW  HW1 HW2 OW  HW1 HW2 OW  HW1 
HW2 OW  HW1 HW2 OW  HW1 HW2 OW  HW1 HW2 OW  HW1 HW2 OW  HW1 HW2 OW  HW1 HW2 OW  
HW1 HW2 OW  HW1 HW2 OW  HW1 HW2 OW  HW1 HW2 OW  HW1 HW2 OW  HW1 HW2 OW  HW1 HW2 
OW  HW1 HW2 OW  HW1 HW2 OW  HW1 HW2 OW  HW1 HW2 OW  HW1 HW2 OW  HW1 HW2 OW  HW1 
HW2 OW  HW1 HW2 OW  HW1 HW2 OW  HW1 HW2 OW  HW1 HW2 OW  HW1 HW2 OW  HW1 HW2 OW  
HW1 HW2 OW  HW1 HW2 OW  HW1 HW2 OW  HW1 HW2 OW  HW1 HW2 OW  HW1 HW2 OW  HW1 HW2 
OW  HW1 HW2 OW  HW1 HW2 OW  HW1 HW2 OW  HW1 HW2 OW  HW1 HW2 OW  HW1 HW2 OW  HW1 
HW2 OW  HW1 HW2 OW  HW1 HW2 OW  HW1 HW2 OW  HW1 HW2 OW  HW1 HW2 OW  HW1 HW2 OW  
HW1 HW2 OW  HW1 HW2 OW  HW1 HW2 OW  HW1 HW2 OW  HW1 HW2 OW  HW1 HW2 OW  HW1 HW2 
OW  HW1 HW2 OW  HW1 HW2 OW  HW1 HW2 OW  HW1 HW2 OW  HW1 HW2 OW  HW1 HW2 OW  HW1 
HW2 OW  HW1 HW2 OW  HW1 HW2 OW  HW1 HW2 OW  HW1 HW2 OW  HW1 HW2 OW  HW1 HW2 OW  
HW1 HW2 OW  HW1 HW2 OW  HW1 HW2 OW  HW1 HW2 OW  HW1 HW2 OW  HW1 HW2 OW  HW1 HW2 
OW  HW1 HW2 OW  HW1 HW2 OW  HW1 HW2 OW  HW1 HW2 OW  HW1 HW2 OW  HW1 HW2 OW  HW1 
HW2 OW  HW1 HW2 OW  HW1 HW2 OW  HW1 HW2 OW  HW1 HW2 OW  HW1 HW2 OW  HW1 HW2 OW  
HW1 HW2 OW  HW1 HW2 OW  HW1 HW2 OW  HW1 HW2 OW  HW1 HW2 OW  HW1 HW2 OW  HW1 HW2 
OW  HW1 HW2 OW  HW1 HW2 OW  HW1 HW2 OW  HW1 HW2 OW  HW1 HW2 OW  HW1 HW2 OW  HW1 
HW2 OW  HW1 HW2 OW  HW1 HW2 OW  HW1 HW2 OW  HW1 HW2 OW  HW1 HW2 OW  HW1 HW2 OW  
HW1 HW2 OW  HW1 HW2 OW  HW1 HW2 OW  HW1 HW2 OW  HW1 HW2 OW  HW1 HW2 OW  HW1 HW2 
OW  HW1 HW2 OW  HW1 HW2 OW  HW1 HW2 OW  HW1 HW2 OW  HW1 HW2 OW  HW1 HW2 OW  HW1 
HW2 OW  HW1 HW2 OW  HW1 HW2 OW  HW1 HW2 OW  HW1 HW2 OW  HW1 HW2 OW  HW1 HW2 OW  
HW1 HW2 OW  HW1 HW2 OW  HW1 HW2 OW  HW1 HW2 OW  HW1 HW2 OW  HW1 HW2 OW  HW1 HW2 
OW  HW1 HW2 OW  HW1 HW2 OW  HW1 HW2 OW  HW1 HW2 OW  HW1 HW2 OW  HW1 HW2 OW  HW1 
HW2 OW  HW1 HW2 OW  HW1 HW2 OW  HW1 HW2 OW  HW1 HW2 OW  HW1 HW2 OW  HW1 HW2 OW  
HW1 HW2 OW  HW1 HW2 OW  HW1 HW2 OW  HW1 HW2 OW  HW1 HW2 OW  HW1 HW2 OW  HW1 HW2 
OW  HW1 HW2 OW  HW1 HW2 OW  HW1 HW2 OW  HW1 HW2 OW  HW1 HW2 OW  HW1 HW2 OW  HW1 
HW2 OW  HW1 HW2 OW  HW1 HW2 OW  HW1 HW2 OW  HW1 HW2 OW  HW1 HW2 OW  HW1 HW2 OW  
HW1 HW2 OW  HW1 HW2 OW  HW1 HW2 OW  HW1 HW2 OW  HW1 HW2 OW  HW1 HW2 OW  HW1 HW2 
OW  HW1 HW2 OW  HW1 HW2 OW  HW1 HW2 OW  HW1 HW2 OW  HW1 HW2 OW  HW1 HW2 OW  HW1 
HW2 OW  HW1 HW2 OW  HW1 HW2 OW  HW1 HW2 OW  HW1 HW2 OW  HW1 HW2 OW  HW1 HW2 OW  
HW1 HW2 OW  HW1 HW2 OW  HW1 HW2 OW  HW1 HW2 OW  HW1 HW2 OW  HW1 HW2 OW  HW1 HW2 
OW  HW1 HW2 OW  HW1 HW2 OW  HW1 HW2 OW  HW1 HW2 OW  HW1 HW2 OW  HW1 HW2 OW  HW1 
HW2 OW  HW1 HW2 OW  HW1 HW2 OW  HW1 HW2 OW  HW1 HW2 OW  HW1 HW2 OW  HW1 HW2 OW  
HW1 HW2 OW  HW1 HW2 OW  HW1 HW2 OW  HW1 HW2 OW  HW1 HW2 OW  HW1 HW2 OW  HW1 HW2 
OW  HW1 HW2 OW  HW1 HW2 OW  HW1 HW2 OW  HW1 HW2 OW  HW1 HW2 OW  HW1 HW2 OW  HW1 
HW2 OW  HW1 HW2 OW  HW1 HW2 OW  HW1 HW2 OW  HW1 HW2 OW  HW1 HW2 OW  HW1 HW2 OW  
HW1 HW2 OW  HW1 HW2 OW  HW1 HW2 OW  HW1 HW2 OW  HW1 HW2 OW  HW1 HW2 OW  HW1 HW2 
OW  HW1 HW2 OW  HW1 HW2 OW  HW1 HW2 OW  HW1 HW2 OW  HW1 HW2 OW  HW1 HW2 OW  HW1 
HW2 OW  HW1 HW2 OW  HW1 HW2 OW  HW1 HW2 OW  HW1 HW2 OW  HW1 HW2 OW  HW1 HW2 OW  
HW1 HW2 OW  HW1 HW2 OW  HW1 HW2 OW  HW1 HW2 OW  HW1 HW2 OW  HW1 HW2 OW  HW1 HW2 
OW  HW1 HW2 OW  HW1 HW2 OW  HW1 HW2 OW  HW1 HW2 OW  HW1 HW2 OW  HW1 HW2 OW  HW1 
HW2 OW  HW1 HW2 OW  HW1 HW2 OW  HW1 HW2 OW  HW1 HW2 OW  HW1 HW2 OW  HW1 HW2 OW  
HW1 HW2 OW  HW1 HW2 OW  HW1 HW2 OW  HW1 HW2 OW  HW1 HW2 OW  HW1 HW2 OW  HW1 HW2 
OW  HW1 HW2 OW  HW1 HW2 OW  HW1 HW2 OW  HW1 HW2 OW  HW1 HW2 OW  HW1 HW2 OW  HW1 
HW2 OW  HW1 HW2 OW  HW1 HW2 OW  HW1 HW2 OW  HW1 HW2 OW  HW1 HW2 OW  HW1 HW2 OW  
HW1 HW2 OW  HW1 HW2 OW  HW1 HW2 OW  HW1 HW2 OW  HW1 HW2 OW  HW1 HW2 OW  HW1 HW2 
OW  HW1 HW2 OW  HW1 HW2 OW  HW1 HW2 OW  HW1 HW2 OW  HW1 HW2 OW  HW1 HW2 OW  HW1 
HW2 OW  HW1 HW2 OW  HW1 HW2 OW  HW1 HW2 OW  HW1 HW2 OW  HW1 HW2 OW  HW1 HW2 OW  
HW1 HW2 OW  HW1 HW2 OW  HW1 HW2 OW  HW1 HW2 OW  HW1 HW2 OW  HW1 HW2 OW  HW1 HW2 
OW  HW1 HW2 OW  HW1 HW2 OW  HW1 HW2 OW  HW1 HW2 OW  HW1 HW2 OW  HW1 HW2 OW  HW1 
HW2 OW  HW1 HW2 OW  HW1 HW2 OW  HW1 HW2 OW  HW1 HW2 OW  HW1 HW2 OW  HW1 HW2 OW  
HW1 HW2 OW  HW1 HW2 OW  HW1 HW2 OW  HW1 HW2 OW  HW1 HW2 OW  HW1 HW2 OW  HW1 HW2 
OW  HW1 HW2 OW  HW1 HW2 OW  HW1 HW2 OW  HW1 HW2 OW  HW1 HW2 OW  HW1 HW2 OW  HW1 
HW2 OW  HW1 HW2 OW  HW1 HW2 OW  HW1 HW2 OW  HW1 HW2 OW  HW1 HW2 OW  HW1 HW2 OW  
HW1 HW2 OW  HW1 HW2 OW  HW1 HW2 OW  HW1 HW2 OW  HW1 HW2 OW  HW1 HW2 OW  HW1 HW2 
OW  HW1 HW2 OW  HW1 HW2 OW  HW1 HW2 OW  HW1 HW2 OW  HW1 HW2 OW  HW1 HW2 OW  HW1 
HW2 OW  HW1 HW2 OW  HW1 HW2 OW  HW1 HW2 OW  HW1 HW2 OW  HW1 HW2 OW  HW1 HW2 OW  
HW1 HW2 OW  HW1 HW2 OW  HW1 HW2 OW  HW1 HW2 OW  HW1 HW2 OW  HW1 HW2 OW  HW1 HW2 
OW  HW1 HW2 OW  HW1 HW2 OW  HW1 HW2 OW  HW1 HW2 OW  HW1 HW2 OW  HW1 HW2 OW  HW1 
HW2 OW  HW1 HW2 OW  HW1 HW2 OW  HW1 HW2 OW  HW1 HW2 OW  HW1 HW2 OW  HW1 HW2 OW  
HW1 HW2 OW  HW1 HW2 OW  HW1 HW2 OW  HW1 HW2 OW  HW1 HW2 OW  HW1 HW2 OW  HW1 HW2 
OW  HW1 HW2 OW  HW1 HW2 OW  HW1 HW2 OW  HW1 HW2 OW  HW1 HW2 OW  HW1 HW2 OW  HW1 
HW2 OW  HW1 HW2 OW  HW1 HW2 OW  HW1 HW2 OW  HW1 HW2 OW  HW1 HW2 OW  HW1 HW2 OW  
HW1 HW2 OW  HW1 HW2 OW  HW1 HW2 OW  HW1 HW2 OW  HW1 HW2 OW  HW1 HW2 OW  HW1 HW2 
OW  HW1 HW2 OW  HW1 HW2 OW  HW1 HW2 OW  HW1 HW2 OW  HW1 HW2 OW  HW1 HW2 OW  HW1 
HW2 OW  HW1 HW2 OW  HW1 HW2 OW  HW1 HW2 OW  HW1 HW2 OW  HW1 HW2 OW  HW1 HW2 OW  
HW1 HW2 OW  HW1 HW2 OW  HW1 HW2 OW  HW1 HW2 OW  HW1 HW2 OW  HW1 HW2 OW  HW1 HW2 
OW  HW1 HW2 OW  HW1 HW2 OW  HW1 HW2 OW  HW1 HW2 OW  HW1 HW2 OW  HW1 HW2 OW  HW1 
HW2 OW  HW1 HW2 OW  HW1 HW2 OW  HW1 HW2 OW  HW1 HW2 OW  HW1 HW2 OW  HW1 HW2 OW  
HW1 HW2 OW  HW1 HW2 OW  HW1 HW2 OW  HW1 HW2 OW  HW1 HW2 OW  HW1 HW2 OW  HW1 HW2 
OW  HW1 HW2 OW  HW1 HW2 OW  HW1 HW2 OW  HW1 HW2 OW  HW1 HW2 OW  HW1 HW2 OW  HW1 
HW2 OW  HW1 HW2 OW  HW1 HW2 OW  HW1 HW2 OW  HW1 HW2 OW  HW1 HW2 OW  HW1 HW2 OW  
HW1 HW2 OW  HW1 HW2 OW  HW1 HW2 OW  HW1 HW2 OW  HW1 HW2 OW  HW1 HW2 OW  HW1 HW2 
OW  HW1 HW2 OW  HW1 HW2 OW  HW1 HW2 OW  HW1 HW2 OW  HW1 HW2 OW  HW1 HW2 OW  HW1 
HW2 OW  HW1 HW2 OW  HW1 HW2 OW  HW1 HW2 OW  HW1 HW2 OW  HW1 HW2 OW  HW1 HW2 OW  
HW1 HW2 OW  HW1 HW2 OW  HW1 HW2 OW  HW1 HW2 OW  HW1 HW2 OW  HW1 HW2 OW  HW1 HW2 
OW  HW1 HW2 OW  HW1 HW2 OW  HW1 HW2 OW  HW1 HW2 OW  HW1 HW2 OW  HW1 HW2 OW  HW1 
HW2 OW  HW1 HW2 OW  HW1 HW2 OW  HW1 HW2 OW  HW1 HW2 OW  HW1 HW2 OW  HW1 HW2 OW  
HW1 HW2 OW  HW1 HW2 OW  HW1 HW2 OW  HW1 HW2 OW  HW1 HW2 OW  HW1 HW2 OW  HW1 HW2 
OW  HW1 HW2 OW  HW1 HW2 OW  HW1 HW2 OW  HW1 HW2 OW  HW1 HW2 OW  HW1 HW2 OW  HW1 
HW2 OW  HW1 HW2 OW  HW1 HW2 OW  HW1 HW2 OW  HW1 HW2 OW  HW1 HW2 OW  HW1 HW2 OW  
HW1 HW2 OW  HW1 HW2 OW  HW1 HW2 OW  HW1 HW2 OW  HW1 HW2 OW  HW1 HW2 OW  HW1 HW2 
OW  HW1 HW2 OW  HW1 HW2 OW  HW1 HW2 OW  HW1 HW2 OW  HW1 HW2 OW  HW1 HW2 OW  HW1 
HW2 OW  HW1 HW2 OW  HW1 HW2 OW  HW1 HW2 OW  HW1 HW2 OW  HW1 HW2 OW  HW1 HW2 OW  
HW1 HW2 OW  HW1 HW2 OW  HW1 HW2 OW  HW1 HW2 OW  HW1 HW2 OW  HW1 HW2 OW  HW1 HW2 
OW  HW1 HW2 OW  HW1 HW2 OW  HW1 HW2 OW  HW1 HW2 OW  HW1 HW2 OW  HW1 HW2 OW  HW1 
HW2 OW  HW1 HW2 OW  HW1 HW2 OW  HW1 HW2 OW  HW1 HW2 OW  HW1 HW2 OW  HW1 HW2 OW  
HW1 HW2 OW  HW1 HW2 OW  HW1 HW2 OW  HW1 HW2 OW  HW1 HW2 OW  HW1 HW2 OW  HW1 HW2 
OW  HW1 HW2 OW  HW1 HW2 OW  HW1 HW2 OW  HW1 HW2 OW  HW1 HW2 OW  HW1 HW2 OW  HW1 
HW2 OW  HW1 HW2 OW  HW1 HW2 OW  HW1 HW2 OW  HW1 HW2 OW  HW1 HW2 OW  HW1 HW2 OW  
HW1 HW2 OW  HW1 HW2 OW  HW1 HW2 OW  HW1 HW2 OW  HW1 HW2 OW  HW1 HW2 OW  HW1 HW2 
OW  HW1 HW2 OW  HW1 HW2 OW  HW1 HW2 OW  HW1 HW2 OW  HW1 HW2 OW  HW1 HW2 OW  HW1 
HW2 OW  HW1 HW2 OW  HW1 HW2 OW  HW1 HW2 OW  HW1 HW2 OW  HW1 HW2 OW  HW1 HW2 OW  
HW1 HW2 OW  HW1 HW2 OW  HW1 HW2 OW  HW1 HW2 OW  HW1 HW2 OW  HW1 HW2 OW  HW1 HW2 
OW  HW1 HW2 OW  HW1 HW2 OW  HW1 HW2 OW  HW1 HW2 OW  HW1 HW2 OW  HW1 HW2 OW  HW1 
HW2 OW  HW1 HW2 OW  HW1 HW2 OW  HW1 HW2 OW  HW1 HW2 OW  HW1 HW2 OW  HW1 HW2 OW  
HW1 HW2 OW  HW1 HW2 OW  HW1 HW2 OW  HW1 HW2 OW  HW1 HW2 OW  HW1 HW2 OW  HW1 HW2 
OW  HW1 HW2 OW  HW1 HW2 OW  HW1 HW2 OW  HW1 HW2 OW  HW1 HW2 OW  HW1 HW2 OW  HW1 
HW2 OW  HW1 HW2 OW  HW1 HW2 OW  HW1 HW2 OW  HW1 HW2 OW  HW1 HW2 OW  HW1 HW2 OW  
HW1 HW2 OW  HW1 HW2 OW  HW1 HW2 OW  HW1 HW2 OW  HW1 HW2 OW  HW1 HW2 OW  HW1 HW2 
OW  HW1 HW2 OW  HW1 HW2 OW  HW1 HW2 OW  HW1 HW2 OW  HW1 HW2 OW  HW1 HW2 OW  HW1 
HW2 OW  HW1 HW2 OW  HW1 HW2 OW  HW1 HW2 OW  HW1 HW2 OW  HW1 HW2 OW  HW1 HW2 OW  
HW1 HW2 OW  HW1 HW2 OW  HW1 HW2 OW  HW1 HW2 OW  HW1 HW2 OW  HW1 HW2 OW  HW1 HW2 
OW  HW1 HW2 OW  HW1 HW2 OW  HW1 HW2 OW  HW1 HW2 OW  HW1 HW2 OW  HW1 HW2 OW  HW1 
HW2 OW  HW1 HW2 OW  HW1 HW2 OW  HW1 HW2 OW  HW1 HW2 OW  HW1 HW2 OW  HW1 HW2 OW  
HW1 HW2 OW  HW1 HW2 OW  HW1 HW2 OW  HW1 HW2 OW  HW1 HW2 OW  HW1 HW2 OW  HW1 HW2 
OW  HW1 HW2 OW  HW1 HW2 OW  HW1 HW2 OW  HW1 HW2 OW  HW1 HW2 OW  HW1 HW2 OW  HW1 
HW2 OW  HW1 HW2 OW  HW1 HW2 OW  HW1 HW2 OW  HW1 HW2 OW  HW1 HW2 OW  HW1 HW2 OW  
HW1 HW2 OW  HW1 HW2 OW  HW1 HW2 OW  HW1 HW2 OW  HW1 HW2 OW  HW1 HW2 OW  HW1 HW2 
OW  HW1 HW2 OW  HW1 HW2 OW  HW1 HW2 OW  HW1 HW2 OW  HW1 HW2 OW  HW1 HW2 OW  HW1 
HW2 OW  HW1 HW2 OW  HW1 HW2 OW  HW1 HW2 OW  HW1 HW2 OW  HW1 HW2 OW  HW1 HW2 OW  
HW1 HW2 OW  HW1 HW2 OW  HW1 HW2 OW  HW1 HW2 OW  HW1 HW2 OW  HW1 HW2 OW  HW1 HW2 
OW  HW1 HW2 OW  HW1 HW2 OW  HW1 HW2 OW  HW1 HW2 OW  HW1 HW2 OW  HW1 HW2 OW  HW1 
HW2 OW  HW1 HW2 OW  HW1 HW2 OW  HW1 HW2 OW  HW1 HW2 OW  HW1 HW2 OW  HW1 HW2 OW  
HW1 HW2 OW  HW1 HW2 OW  HW1 HW2 OW  HW1 HW2 OW  HW1 HW2 OW  HW1 HW2 OW  HW1 HW2 
OW  HW1 HW2 OW  HW1 HW2 OW  HW1 HW2 OW  HW1 HW2 OW  HW1 HW2 OW  HW1 HW2 OW  HW1 
HW2 OW  HW1 HW2 OW  HW1 HW2 OW  HW1 HW2 OW  HW1 HW2 OW  HW1 HW2 OW  HW1 HW2 OW  
HW1 HW2 OW  HW1 HW2 OW  HW1 HW2 OW  HW1 HW2 OW  HW1 HW2 OW  HW1 HW2 OW  HW1 HW2 
OW  HW1 HW2 OW  HW1 HW2 OW  HW1 HW2 OW  HW1 HW2 OW  HW1 HW2 OW  HW1 HW2 OW  HW1 
HW2 OW  HW1 HW2 OW  HW1 HW2 OW  HW1 HW2 OW  HW1 HW2 OW  HW1 HW2 OW  HW1 HW2 OW  
HW1 HW2 OW  HW1 HW2 OW  HW1 HW2 OW  HW1 HW2 OW  HW1 HW2 OW  HW1 HW2 OW  HW1 HW2 
OW  HW1 HW2 OW  HW1 HW2 OW  HW1 HW2 OW  HW1 HW2 OW  HW1 HW2 OW  HW1 HW2 OW  HW1 
HW2 OW  HW1 HW2 OW  HW1 HW2 OW  HW1 HW2 OW  HW1 HW2 OW  HW1 HW2 OW  HW1 HW2 OW  
HW1 HW2 OW  HW1 HW2 OW  HW1 HW2 OW  HW1 HW2 OW  HW1 HW2 OW  HW1 HW2 OW  HW1 HW2 
OW  HW1 HW2 OW  HW1 HW2 OW  HW1 HW2 OW  HW1 HW2 OW  HW1 HW2 OW  HW1 HW2 OW  HW1 
HW2 OW  HW1 HW2 OW  HW1 HW2 OW  HW1 HW2 OW  HW1 HW2 OW  HW1 HW2 OW  HW1 HW2 OW  
HW1 HW2 OW  HW1 HW2 OW  HW1 HW2 OW  HW1 HW2 OW  HW1 HW2 OW  HW1 HW2 OW  HW1 HW2 
OW  HW1 HW2 OW  HW1 HW2 OW  HW1 HW2 OW  HW1 HW2 OW  HW1 HW2 OW  HW1 HW2 OW  HW1 
HW2 OW  HW1 HW2 OW  HW1 HW2 OW  HW1 HW2 OW  HW1 HW2 OW  HW1 HW2 OW  HW1 HW2 OW  
HW1 HW2 OW  HW1 HW2 OW  HW1 HW2 OW  HW1 HW2 OW  HW1 HW2 OW  HW1 HW2 OW  HW1 HW2 
OW  HW1 HW2 OW  HW1 HW2 OW  HW1 HW2 OW  HW1 HW2 OW  HW1 HW2 OW  HW1 HW2 OW  HW1 
HW2 OW  HW1 HW2 OW  HW1 HW2 OW  HW1 HW2 OW  HW1 HW2 OW  HW1 HW2 OW  HW1 HW2 OW  
HW1 HW2 OW  HW1 HW2 OW  HW1 HW2 OW  HW1 HW2 OW  HW1 HW2 OW  HW1 HW2 OW  HW1 HW2 
OW  HW1 HW2 OW  HW1 HW2 OW  HW1 HW2 OW  HW1 HW2 OW  HW1 HW2 OW  HW1 HW2 OW  HW1 
HW2 OW  HW1 HW2 OW  HW1 HW2 OW  HW1 HW2 OW  HW1 HW2 OW  HW1 HW2 OW  HW1 HW2 OW  
HW1 HW2 OW  HW1 HW2 OW  HW1 HW2 OW  HW1 HW2 OW  HW1 HW2 OW  HW1 HW2 OW  HW1 HW2 
OW  HW1 HW2 OW  HW1 HW2 OW  HW1 HW2 OW  HW1 HW2 OW  HW1 HW2 OW  HW1 HW2 OW  HW1 
HW2 OW  HW1 HW2 OW  HW1 HW2 OW  HW1 HW2 OW  HW1 HW2 OW  HW1 HW2 OW  HW1 HW2 OW  
HW1 HW2 OW  HW1 HW2 OW  HW1 HW2 OW  HW1 HW2 OW  HW1 HW2 OW  HW1 HW2 OW  HW1 HW2 
OW  HW1 HW2 OW  HW1 HW2 OW  HW1 HW2 OW  HW1 HW2 OW  HW1 HW2 OW  HW1 HW2 OW  HW1 
HW2 OW  HW1 HW2 OW  HW1 HW2 OW  HW1 HW2 OW  HW1 HW2 OW  HW1 HW2 OW  HW1 HW2 OW  
HW1 HW2 OW  HW1 HW2 OW  HW1 HW2 OW  HW1 HW2 OW  HW1 HW2 OW  HW1 HW2 OW  HW1 HW2 
OW  HW1 HW2 OW  HW1 HW2 OW  HW1 HW2 OW  HW1 HW2 OW  HW1 HW2 OW  HW1 HW2 OW  HW1 
HW2 OW  HW1 HW2 OW  HW1 HW2 OW  HW1 HW2 OW  HW1 HW2 OW  HW1 HW2 OW  HW1 HW2 OW  
HW1 HW2 OW  HW1 HW2 OW  HW1 HW2 OW  HW1 HW2 OW  HW1 HW2 OW  HW1 HW2 OW  HW1 HW2 
OW  HW1 HW2 OW  HW1 HW2 OW  HW1 HW2 OW  HW1 HW2 OW  HW1 HW2 OW  HW1 HW2 OW  HW1 
HW2 OW  HW1 HW2 OW  HW1 HW2 OW  HW1 HW2 OW  HW1 HW2 OW  HW1 HW2 OW  HW1 HW2 OW  
HW1 HW2 OW  HW1 HW2 OW  HW1 HW2 OW  HW1 HW2 OW  HW1 HW2 OW  HW1 HW2 OW  HW1 HW2 
OW  HW1 HW2 OW  HW1 HW2 OW  HW1 HW2 OW  HW1 HW2 OW  HW1 HW2 OW  HW1 HW2 OW  HW1 
HW2 OW  HW1 HW2 OW  HW1 HW2 OW  HW1 HW2 OW  HW1 HW2 OW  HW1 HW2 OW  HW1 HW2 OW  
HW1 HW2 OW  HW1 HW2 OW  HW1 HW2 OW  HW1 HW2 OW  HW1 HW2 OW  HW1 HW2 OW  HW1 HW2 
OW  HW1 HW2 OW  HW1 HW2 OW  HW1 HW2 OW  HW1 HW2 OW  HW1 HW2 OW  HW1 HW2 OW  HW1 
HW2 OW  HW1 HW2 OW  HW1 HW2 OW  HW1 HW2 OW  HW1 HW2 OW  HW1 HW2 OW  HW1 HW2 OW  
HW1 HW2 OW  HW1 HW2 OW  HW1 HW2 OW  HW1 HW2 OW  HW1 HW2 OW  HW1 HW2 OW  HW1 HW2 
OW  HW1 HW2 OW  HW1 HW2 OW  HW1 HW2 OW  HW1 HW2 OW  HW1 HW2 OW  HW1 HW2 OW  HW1 
HW2 OW  HW1 HW2 OW  HW1 HW2 OW  HW1 HW2 OW  HW1 HW2 OW  HW1 HW2 OW  HW1 HW2 OW  
HW1 HW2 OW  HW1 HW2 OW  HW1 HW2 OW  HW1 HW2 OW  HW1 HW2 OW  HW1 HW2 OW  HW1 HW2 
OW  HW1 HW2 OW  HW1 HW2 OW  HW1 HW2 OW  HW1 HW2 OW  HW1 HW2 OW  HW1 HW2 OW  HW1 
HW2 OW  HW1 HW2 OW  HW1 HW2 OW  HW1 HW2 OW  HW1 HW2 OW  HW1 HW2 OW  HW1 HW2 OW  
HW1 HW2 OW  HW1 HW2 OW  HW1 HW2 OW  HW1 HW2 OW  HW1 HW2 OW  HW1 HW2 OW  HW1 HW2 
OW  HW1 HW2 OW  HW1 HW2 OW  HW1 HW2 OW  HW1 HW2 OW  HW1 HW2 OW  HW1 HW2 OW  HW1 
HW2 OW  HW1 HW2 OW  HW1 HW2 OW  HW1 HW2 OW  HW1 HW2 OW  HW1 HW2 OW  HW1 HW2 OW  
HW1 HW2 OW  HW1 HW2 OW  HW1 HW2 OW  HW1 HW2 OW  HW1 HW2 OW  HW1 HW2 OW  HW1 HW2 
OW  HW1 HW2 OW  HW1 HW2 OW  HW1 HW2 OW  HW1 HW2 OW  HW1 HW2 OW  HW1 HW2 OW  HW1 
HW2 OW  HW1 HW2 OW  HW1 HW2 OW  HW1 HW2 OW  HW1 HW2 OW  HW1 HW2 OW  HW1 HW2 OW  
HW1 HW2 OW  HW1 HW2 OW  HW1 HW2 OW  HW1 HW2 OW  HW1 HW2 OW  HW1 HW2 OW  HW1 HW2 
OW  HW1 HW2 OW  HW1 HW2 OW  HW1 HW2 OW  HW1 HW2 OW  HW1 HW2 OW  HW1 HW2 OW  HW1 
HW2 OW  HW1 HW2 OW  HW1 HW2 OW  HW1 HW2 OW  HW1 HW2 OW  HW1 HW2 OW  HW1 HW2 OW  
HW1 HW2 OW  HW1 HW2 OW  HW1 HW2 OW  HW1 HW2 OW  HW1 HW2 OW  HW1 HW2 OW  HW1 HW2 
OW  HW1 HW2 OW  HW1 HW2 OW  HW1 HW2 OW  HW1 HW2 OW  HW1 HW2 OW  HW1 HW2 OW  HW1 
HW2 OW  HW1 HW2 OW  HW1 HW2 OW  HW1 HW2 OW  HW1 HW2 OW  HW1 HW2 OW  HW1 HW2 OW  
HW1 HW2 OW  HW1 HW2 OW  HW1 HW2 OW  HW1 HW2 OW  HW1 HW2 OW  HW1 HW2 OW  HW1 HW2 
OW  HW1 HW2 OW  HW1 HW2 OW  HW1 HW2 OW  HW1 HW2 OW  HW1 HW2 OW  HW1 HW2 OW  HW1 
HW2 OW  HW1 HW2 OW  HW1 HW2 OW  HW1 HW2 OW  HW1 HW2 OW  HW1 HW2 OW  HW1 HW2 OW  
HW1 HW2 OW  HW1 HW2 OW  HW1 HW2 OW  HW1 HW2 OW  HW1 HW2 OW  HW1 HW2 OW  HW1 HW2 
OW  HW1 HW2 OW  HW1 HW2 OW  HW1 HW2 OW  HW1 HW2 OW  HW1 HW2 OW  HW1 HW2 OW  HW1 
HW2 OW  HW1 HW2 OW  HW1 HW2 OW  HW1 HW2 OW  HW1 HW2 OW  HW1 HW2 OW  HW1 HW2 OW  
HW1 HW2 OW  HW1 HW2 OW  HW1 HW2 OW  HW1 HW2 OW  HW1 HW2 OW  HW1 HW2 OW  HW1 HW2 
OW  HW1 HW2 OW  HW1 HW2 OW  HW1 HW2 OW  HW1 HW2 OW  HW1 HW2 OW  HW1 HW2 OW  HW1 
HW2 OW  HW1 HW2 OW  HW1 HW2 OW  HW1 HW2 OW  HW1 HW2 OW  HW1 HW2 OW  HW1 HW2 OW  
HW1 HW2 OW  HW1 HW2 OW  HW1 HW2 OW  HW1 HW2 OW  HW1 HW2 OW  HW1 HW2 OW  HW1 HW2 
OW  HW1 HW2 OW  HW1 HW2 OW  HW1 HW2 OW  HW1 HW2 OW  HW1 HW2 OW  HW1 HW2 OW  HW1 
HW2 OW  HW1 HW2 OW  HW1 HW2 OW  HW1 HW2 OW  HW1 HW2 OW  HW1 HW2 OW  HW1 HW2 OW  
HW1 HW2 OW  HW1 HW2 OW  HW1 HW2 OW  HW1 HW2 OW  HW1 HW2 OW  HW1 HW2 OW  HW1 HW2 
OW  HW1 HW2 OW  HW1 HW2 OW  HW1 HW2 OW  HW1 HW2 OW  HW1 HW2 OW  HW1 HW2 OW  HW1 
HW2 OW  HW1 HW2 OW  HW1 HW2 OW  HW1 HW2 OW  HW1 HW2 OW  HW1 HW2 OW  HW1 HW2 OW  
HW1 HW2 OW  HW1 HW2 OW  HW1 HW2 OW  HW1 HW2 OW  HW1 HW2 OW  HW1 HW2 OW  HW1 HW2 
OW  HW1 HW2 OW  HW1 HW2 OW  HW1 HW2 OW  HW1 HW2 OW  HW1 HW2 OW  HW1 HW2 OW  HW1 
HW2 OW  HW1 HW2 OW  HW1 HW2 OW  HW1 HW2 OW  HW1 HW2 OW  HW1 HW2 OW  HW1 HW2 OW  
HW1 HW2 OW  HW1 HW2 OW  HW1 HW2 OW  HW1 HW2 OW  HW1 HW2 OW  HW1 HW2 OW  HW1 HW2 
OW  HW1 HW2 OW  HW1 HW2 OW  HW1 HW2 OW  HW1 HW2 OW  HW1 HW2 OW  HW1 HW2 OW  HW1 
HW2 OW  HW1 HW2 OW  HW1 HW2 OW  HW1 HW2 OW  HW1 HW2 OW  HW1 HW2 OW  HW1 HW2 OW  
HW1 HW2 OW  HW1 HW2 OW  HW1 HW2 OW  HW1 HW2 OW  HW1 HW2 OW  HW1 HW2 OW  HW1 HW2 
OW  HW1 HW2 OW  HW1 HW2 OW  HW1 HW2 OW  HW1 HW2 OW  HW1 HW2 OW  HW1 HW2 OW  HW1 
HW2 OW  HW1 HW2 OW  HW1 HW2 OW  HW1 HW2 OW  HW1 HW2 OW  HW1 HW2 OW  HW1 HW2 OW  
HW1 HW2 OW  HW1 HW2 OW  HW1 HW2 OW  HW1 HW2 OW  HW1 HW2 OW  HW1 HW2 OW  HW1 HW2 
OW  HW1 HW2 OW  HW1 HW2 OW  HW1 HW2 OW  HW1 HW2 OW  HW1 HW2 OW  HW1 HW2 OW  HW1 
HW2 OW  HW1 HW2 OW  HW1 HW2 OW  HW1 HW2 OW  HW1 HW2 OW  HW1 HW2 OW  HW1 HW2 OW  
HW1 HW2 OW  HW1 HW2 OW  HW1 HW2 OW  HW1 HW2 OW  HW1 HW2 OW  HW1 HW2 OW  HW1 HW2 
OW  HW1 HW2 OW  HW1 HW2 OW  HW1 HW2 OW  HW1 HW2 OW  HW1 HW2 OW  HW1 HW2 OW  HW1 
HW2 OW  HW1 HW2 OW  HW1 HW2 OW  HW1 HW2 OW  HW1 HW2 OW  HW1 HW2 OW  HW1 HW2 OW  
HW1 HW2 OW  HW1 HW2 OW  HW1 HW2 OW  HW1 HW2 OW  HW1 HW2 OW  HW1 HW2 OW  HW1 HW2 
OW  HW1 HW2 OW  HW1 HW2 OW  HW1 HW2 OW  HW1 HW2 OW  HW1 HW2 OW  HW1 HW2 OW  HW1 
HW2 OW  HW1 HW2 OW  HW1 HW2 OW  HW1 HW2 OW  HW1 HW2 OW  HW1 HW2 OW  HW1 HW2 OW  
HW1 HW2 OW  HW1 HW2 OW  HW1 HW2 OW  HW1 HW2 OW  HW1 HW2 OW  HW1 HW2 OW  HW1 HW2 
OW  HW1 HW2 OW  HW1 HW2 OW  HW1 HW2 OW  HW1 HW2 OW  HW1 HW2 OW  HW1 HW2 OW  HW1 
HW2 OW  HW1 HW2 OW  HW1 HW2 OW  HW1 HW2 OW  HW1 HW2 OW  HW1 HW2 OW  HW1 HW2 OW  
HW1 HW2 OW  HW1 HW2 OW  HW1 HW2 OW  HW1 HW2 OW  HW1 HW2 OW  HW1 HW2 OW  HW1 HW2 
OW  HW1 HW2 OW  HW1 HW2 OW  HW1 HW2 OW  HW1 HW2 OW  HW1 HW2 OW  HW1 HW2 OW  HW1 
HW2 OW  HW1 HW2 OW  HW1 HW2 OW  HW1 HW2 OW  HW1 HW2 OW  HW1 HW2 OW  HW1 HW2 OW  
HW1 HW2 OW  HW1 HW2 OW  HW1 HW2 OW  HW1 HW2 OW  HW1 HW2 OW  HW1 HW2 OW  HW1 HW2 
OW  HW1 HW2 OW  HW1 HW2 OW  HW1 HW2 OW  HW1 HW2 OW  HW1 HW2 OW  HW1 HW2 OW  HW1 
HW2 OW  HW1 HW2 OW  HW1 HW2 OW  HW1 HW2 OW  HW1 HW2 OW  HW1 HW2 OW  HW1 HW2 OW  
HW1 HW2 OW  HW1 HW2 OW  HW1 HW2 OW  HW1 HW2 OW  HW1 HW2 OW  HW1 HW2 OW  HW1 HW2 
OW  HW1 HW2 OW  HW1 HW2 OW  HW1 HW2 OW  HW1 HW2 OW  HW1 HW2 OW  HW1 HW2 OW  HW1 
HW2 OW  HW1 HW2 OW  HW1 HW2 OW  HW1 HW2 OW  HW1 HW2 OW  HW1 HW2 OW  HW1 HW2 OW  
HW1 HW2 OW  HW1 HW2 OW  HW1 HW2 OW  HW1 HW2 OW  HW1 HW2 OW  HW1 HW2 OW  HW1 HW2 
OW  HW1 HW2 OW  HW1 HW2 OW  HW1 HW2 OW  HW1 HW2 OW  HW1 HW2 OW  HW1 HW2 OW  HW1 
HW2 OW  HW1 HW2 OW  HW1 HW2 OW  HW1 HW2 OW  HW1 HW2 OW  HW1 HW2 OW  HW1 HW2 OW  
HW1 HW2 OW  HW1 HW2 OW  HW1 HW2 OW  HW1 HW2 OW  HW1 HW2 OW  HW1 HW2 OW  HW1 HW2 
OW  HW1 HW2 OW  HW1 HW2 OW  HW1 HW2 OW  HW1 HW2 OW  HW1 HW2 OW  HW1 HW2 OW  HW1 
HW2 OW  HW1 HW2 OW  HW1 HW2 OW  HW1 HW2 OW  HW1 HW2 OW  HW1 HW2 OW  HW1 HW2 OW  
HW1 HW2 OW  HW1 HW2 OW  HW1 HW2 OW  HW1 HW2 OW  HW1 HW2 OW  HW1 HW2 OW  HW1 HW2 
OW  HW1 HW2 OW  HW1 HW2 OW  HW1 HW2 OW  HW1 HW2 OW  HW1 HW2 OW  HW1 HW2 OW  HW1 
HW2 OW  HW1 HW2 OW  HW1 HW2 OW  HW1 HW2 OW  HW1 HW2 OW  HW1 HW2 OW  HW1 HW2 OW  
HW1 HW2 OW  HW1 HW2 OW  HW1 HW2 OW  HW1 HW2 OW  HW1 HW2 OW  HW1 HW2 OW  HW1 HW2 
OW  HW1 HW2 OW  HW1 HW2 OW  HW1 HW2 OW  HW1 HW2 OW  HW1 HW2 OW  HW1 HW2 OW  HW1 
HW2 OW  HW1 HW2 OW  HW1 HW2 OW  HW1 HW2 OW  HW1 HW2 OW  HW1 HW2 OW  HW1 HW2 OW  
HW1 HW2 OW  HW1 HW2 OW  HW1 HW2 OW  HW1 HW2 OW  HW1 HW2 OW  HW1 HW2 OW  HW1 HW2 
OW  HW1 HW2 OW  HW1 HW2 OW  HW1 HW2 OW  HW1 HW2 OW  HW1 HW2 OW  HW1 HW2 OW  HW1 
HW2 OW  HW1 HW2 OW  HW1 HW2 OW  HW1 HW2 OW  HW1 HW2 OW  HW1 HW2 OW  HW1 HW2 OW  
HW1 HW2 OW  HW1 HW2 OW  HW1 HW2 OW  HW1 HW2 OW  HW1 HW2 OW  HW1 HW2 OW  HW1 HW2 
OW  HW1 HW2 OW  HW1 HW2 OW  HW1 HW2 OW  HW1 HW2 OW  HW1 HW2 OW  HW1 HW2 OW  HW1 
HW2 OW  HW1 HW2 OW  HW1 HW2 OW  HW1 HW2 OW  HW1 HW2 OW  HW1 HW2 OW  HW1 HW2 OW  
HW1 HW2 OW  HW1 HW2 OW  HW1 HW2 OW  HW1 HW2 OW  HW1 HW2 OW  HW1 HW2 OW  HW1 HW2 
OW  HW1 HW2 OW  HW1 HW2 OW  HW1 HW2 OW  HW1 HW2 OW  HW1 HW2 OW  HW1 HW2 OW  HW1 
HW2 OW  HW1 HW2 OW  HW1 HW2 OW  HW1 HW2 OW  HW1 HW2 OW  HW1 HW2 OW  HW1 HW2 OW  
HW1 HW2 OW  HW1 HW2 OW  HW1 HW2 OW  HW1 HW2 OW  HW1 HW2 OW  HW1 HW2 OW  HW1 HW2 
OW  HW1 HW2 OW  HW1 HW2 OW  HW1 HW2 OW  HW1 HW2 OW  HW1 HW2 OW  HW1 HW2 OW  HW1 
HW2 OW  HW1 HW2 OW  HW1 HW2 OW  HW1 HW2 OW  HW1 HW2 OW  HW1 HW2 OW  HW1 HW2 OW  
HW1 HW2 OW  HW1 HW2 OW  HW1 HW2 OW  HW1 HW2 OW  HW1 HW2 OW  HW1 HW2 OW  HW1 HW2 
OW  HW1 HW2 OW  HW1 HW2 OW  HW1 HW2 OW  HW1 HW2 OW  HW1 HW2 OW  HW1 HW2 OW  HW1 
HW2 OW  HW1 HW2 OW  HW1 HW2 OW  HW1 HW2 OW  HW1 HW2 OW  HW1 HW2 OW  HW1 HW2 OW  
HW1 HW2 OW  HW1 HW2 OW  HW1 HW2 OW  HW1 HW2 OW  HW1 HW2 OW  HW1 HW2 OW  HW1 HW2 
OW  HW1 HW2 OW  HW1 HW2 OW  HW1 HW2 OW  HW1 HW2 OW  HW1 HW2 OW  HW1 HW2 OW  HW1 
HW2 OW  HW1 HW2 OW  HW1 HW2 OW  HW1 HW2 OW  HW1 HW2 OW  HW1 HW2 OW  HW1 HW2 OW  
HW1 HW2 OW  HW1 HW2 OW  HW1 HW2 OW  HW1 HW2 OW  HW1 HW2 OW  HW1 HW2 OW  HW1 HW2 
OW  HW1 HW2 OW  HW1 HW2 OW  HW1 HW2 OW  HW1 HW2 OW  HW1 HW2 OW  HW1 HW2 OW  HW1 
HW2 OW  HW1 HW2 OW  HW1 HW2 OW  HW1 HW2 OW  HW1 HW2 OW  HW1 HW2 OW  HW1 HW2 OW  
HW1 HW2 OW  HW1 HW2 OW  HW1 HW2 OW  HW1 HW2 OW  HW1 HW2 OW  HW1 HW2 OW  HW1 HW2 
OW  HW1 HW2 OW  HW1 HW2 OW  HW1 HW2 OW  HW1 HW2 OW  HW1 HW2 OW  HW1 HW2 OW  HW1 
HW2 OW  HW1 HW2 OW  HW1 HW2 OW  HW1 HW2 OW  HW1 HW2 OW  HW1 HW2 OW  HW1 HW2 OW  
HW1 HW2 OW  HW1 HW2 OW  HW1 HW2 OW  HW1 HW2 OW  HW1 HW2 OW  HW1 HW2 OW  HW1 HW2 
OW  HW1 HW2 OW  HW1 HW2 OW  HW1 HW2 OW  HW1 HW2 OW  HW1 HW2 OW  HW1 HW2 OW  HW1 
HW2 OW  HW1 HW2 OW  HW1 HW2 OW  HW1 HW2 OW  HW1 HW2 OW  HW1 HW2 OW  HW1 HW2 OW  
HW1 HW2 OW  HW1 HW2 OW  HW1 HW2 OW  HW1 HW2 OW  HW1 HW2 OW  HW1 HW2 OW  HW1 HW2 
OW  HW1 HW2 OW  HW1 HW2 OW  HW1 HW2 OW  HW1 HW2 OW  HW1 HW2 OW  HW1 HW2 OW  HW1 
HW2 OW  HW1 HW2 OW  HW1 HW2 OW  HW1 HW2 OW  HW1 HW2 OW  HW1 HW2 OW  HW1 HW2 OW  
HW1 HW2 OW  HW1 HW2 OW  HW1 HW2 OW  HW1 HW2 OW  HW1 HW2 OW  HW1 HW2 OW  HW1 HW2 
OW  HW1 HW2 OW  HW1 HW2 OW  HW1 HW2 OW  HW1 HW2 OW  HW1 HW2 OW  HW1 HW2 OW  HW1 
HW2 OW  HW1 HW2 OW  HW1 HW2 OW  HW1 HW2 OW  HW1 HW2 OW  HW1 HW2 OW  HW1 HW2 OW  
HW1 HW2 OW  HW1 HW2 OW  HW1 HW2 OW  HW1 HW2 OW  HW1 HW2 OW  HW1 HW2 OW  HW1 HW2 
OW  HW1 HW2 OW  HW1 HW2 OW  HW1 HW2 OW  HW1 HW2 OW  HW1 HW2 OW  HW1 HW2 OW  HW1 
HW2 OW  HW1 HW2 OW  HW1 HW2 OW  HW1 HW2 OW  HW1 HW2 OW  HW1 HW2 OW  HW1 HW2 OW  
HW1 HW2 OW  HW1 HW2 OW  HW1 HW2 OW  HW1 HW2 OW  HW1 HW2 OW  HW1 HW2 OW  HW1 HW2 
OW  HW1 HW2 OW  HW1 HW2 OW  HW1 HW2 OW  HW1 HW2 OW  HW1 HW2 OW  HW1 HW2 OW  HW1 
HW2 OW  HW1 HW2 OW  HW1 HW2 OW  HW1 HW2 OW  HW1 HW2 OW  HW1 HW2 OW  HW1 HW2 OW  
HW1 HW2 OW  HW1 HW2 OW  HW1 HW2 OW  HW1 HW2 OW  HW1 HW2 OW  HW1 HW2 OW  HW1 HW2 
OW  HW1 HW2 OW  HW1 HW2 OW  HW1 HW2 OW  HW1 HW2 OW  HW1 HW2 OW  HW1 HW2 OW  HW1 
HW2 OW  HW1 HW2 OW  HW1 HW2 OW  HW1 HW2 OW  HW1 HW2 OW  HW1 HW2 OW  HW1 HW2 OW  
HW1 HW2 OW  HW1 HW2 OW  HW1 HW2 OW  HW1 HW2 OW  HW1 HW2 OW  HW1 HW2 OW  HW1 HW2 
OW  HW1 HW2 OW  HW1 HW2 OW  HW1 HW2 OW  HW1 HW2 OW  HW1 HW2 OW  HW1 HW2 OW  HW1 
HW2 OW  HW1 HW2 OW  HW1 HW2 OW  HW1 HW2 OW  HW1 HW2 OW  HW1 HW2 OW  HW1 HW2 OW  
HW1 HW2 OW  HW1 HW2 OW  HW1 HW2 OW  HW1 HW2 OW  HW1 HW2 OW  HW1 HW2 OW  HW1 HW2 
OW  HW1 HW2 OW  HW1 HW2 OW  HW1 HW2 OW  HW1 HW2 OW  HW1 HW2 OW  HW1 HW2 OW  HW1 
HW2 OW  HW1 HW2 OW  HW1 HW2 OW  HW1 HW2 OW  HW1 HW2 OW  HW1 HW2 OW  HW1 HW2 OW  
HW1 HW2 OW  HW1 HW2 OW  HW1 HW2 OW  HW1 HW2 OW  HW1 HW2 OW  HW1 HW2 OW  HW1 HW2 
OW  HW1 HW2 OW  HW1 HW2 OW  HW1 HW2 OW  HW1 HW2 OW  HW1 HW2 OW  HW1 HW2 OW  HW1 
HW2 OW  HW1 HW2 OW  HW1 HW2 OW  HW1 HW2 OW  HW1 HW2 OW  HW1 HW2 OW  HW1 HW2 OW  
HW1 HW2 OW  HW1 HW2 OW  HW1 HW2 OW  HW1 HW2 OW  HW1 HW2 OW  HW1 HW2 OW  HW1 HW2 
OW  HW1 HW2 OW  HW1 HW2 OW  HW1 HW2 OW  HW1 HW2 OW  HW1 HW2 OW  HW1 HW2 OW  HW1 
HW2 OW  HW1 HW2 OW  HW1 HW2 OW  HW1 HW2 OW  HW1 HW2 OW  HW1 HW2 OW  HW1 HW2 OW  
HW1 HW2 OW  HW1 HW2 OW  HW1 HW2 OW  HW1 HW2 OW  HW1 HW2 OW  HW1 HW2 OW  HW1 HW2 
OW  HW1 HW2 OW  HW1 HW2 OW  HW1 HW2 OW  HW1 HW2 OW  HW1 HW2 OW  HW1 HW2 OW  HW1 
HW2 OW  HW1 HW2 OW  HW1 HW2 OW  HW1 HW2 OW  HW1 HW2 OW  HW1 HW2 OW  HW1 HW2 OW  
HW1 HW2 OW  HW1 HW2 OW  HW1 HW2 OW  HW1 HW2 OW  HW1 HW2 OW  HW1 HW2 OW  HW1 HW2 
OW  HW1 HW2 OW  HW1 HW2 OW  HW1 HW2 OW  HW1 HW2 OW  HW1 HW2 OW  HW1 HW2 OW  HW1 
HW2 OW  HW1 HW2 OW  HW1 HW2 OW  HW1 HW2 OW  HW1 HW2 OW  HW1 HW2 OW  HW1 HW2 OW  
HW1 HW2 OW  HW1 HW2 OW  HW1 HW2 OW  HW1 HW2 OW  HW1 HW2 OW  HW1 HW2 OW  HW1 HW2 
OW  HW1 HW2 OW  HW1 HW2 OW  HW1 HW2 OW  HW1 HW2 OW  HW1 HW2 OW  HW1 HW2 OW  HW1 
HW2 OW  HW1 HW2 OW  HW1 HW2 OW  HW1 HW2 OW  HW1 HW2 OW  HW1 HW2 OW  HW1 HW2 OW  
HW1 HW2 OW  HW1 HW2 OW  HW1 HW2 OW  HW1 HW2 OW  HW1 HW2 OW  HW1 HW2 OW  HW1 HW2 
OW  HW1 HW2 OW  HW1 HW2 OW  HW1 HW2 OW  HW1 HW2 OW  HW1 HW2 OW  HW1 HW2 OW  HW1 
HW2 OW  HW1 HW2 OW  HW1 HW2 OW  HW1 HW2 OW  HW1 HW2 OW  HW1 HW2 OW  HW1 HW2 OW  
HW1 HW2 OW  HW1 HW2 OW  HW1 HW2 OW  HW1 HW2 OW  HW1 HW2 OW  HW1 HW2 OW  HW1 HW2 
OW  HW1 HW2 OW  HW1 HW2 OW  HW1 HW2 OW  HW1 HW2 OW  HW1 HW2 OW  HW1 HW2 OW  HW1 
HW2 OW  HW1 HW2 OW  HW1 HW2 OW  HW1 HW2 OW  HW1 HW2 OW  HW1 HW2 OW  HW1 HW2 OW  
HW1 HW2 OW  HW1 HW2 OW  HW1 HW2 OW  HW1 HW2 OW  HW1 HW2 OW  HW1 HW2 OW  HW1 HW2 
OW  HW1 HW2 OW  HW1 HW2 OW  HW1 HW2 OW  HW1 HW2 OW  HW1 HW2 OW  HW1 HW2 OW  HW1 
HW2 OW  HW1 HW2 OW  HW1 HW2 OW  HW1 HW2 OW  HW1 HW2 OW  HW1 HW2 OW  HW1 HW2 OW  
HW1 HW2 OW  HW1 HW2 OW  HW1 HW2 OW  HW1 HW2 OW  HW1 HW2 OW  HW1 HW2 OW  HW1 HW2 
OW  HW1 HW2 OW  HW1 HW2 OW  HW1 HW2 OW  HW1 HW2 OW  HW1 HW2 OW  HW1 HW2 OW  HW1 
HW2 OW  HW1 HW2 OW  HW1 HW2 OW  HW1 HW2 OW  HW1 HW2 OW  HW1 HW2 OW  HW1 HW2 OW  
HW1 HW2 OW  HW1 HW2 OW  HW1 HW2 OW  HW1 HW2 OW  HW1 HW2 OW  HW1 HW2 OW  HW1 HW2 
OW  HW1 HW2 OW  HW1 HW2 OW  HW1 HW2 OW  HW1 HW2 OW  HW1 HW2 OW  HW1 HW2 OW  HW1 
HW2 OW  HW1 HW2 OW  HW1 HW2 OW  HW1 HW2 OW  HW1 HW2 OW  HW1 HW2 OW  HW1 HW2 OW  
HW1 HW2 OW  HW1 HW2 OW  HW1 HW2 OW  HW1 HW2 OW  HW1 HW2 OW  HW1 HW2 OW  HW1 HW2 
OW  HW1 HW2 OW  HW1 HW2 OW  HW1 HW2 OW  HW1 HW2 OW  HW1 HW2 OW  HW1 HW2 OW  HW1 
HW2 OW  HW1 HW2 OW  HW1 HW2 OW  HW1 HW2 OW  HW1 HW2 OW  HW1 HW2 OW  HW1 HW2 OW  
HW1 HW2 OW  HW1 HW2 OW  HW1 HW2 OW  HW1 HW2 OW  HW1 HW2 OW  HW1 HW2 OW  HW1 HW2 
OW  HW1 HW2 OW  HW1 HW2 OW  HW1 HW2 OW  HW1 HW2 OW  HW1 HW2 OW  HW1 HW2 OW  HW1 
HW2 OW  HW1 HW2 OW  HW1 HW2 OW  HW1 HW2 OW  HW1 HW2 OW  HW1 HW2 OW  HW1 HW2 OW  
HW1 HW2 OW  HW1 HW2 OW  HW1 HW2 OW  HW1 HW2 OW  HW1 HW2 OW  HW1 HW2 OW  HW1 HW2 
OW  HW1 HW2 OW  HW1 HW2 OW  HW1 HW2 OW  HW1 HW2 OW  HW1 HW2 OW  HW1 HW2 OW  HW1 
HW2 OW  HW1 HW2 OW  HW1 HW2 OW  HW1 HW2 OW  HW1 HW2 OW  HW1 HW2 OW  HW1 HW2 OW  
HW1 HW2 OW  HW1 HW2 OW  HW1 HW2 OW  HW1 HW2 OW  HW1 HW2 OW  HW1 HW2 OW  HW1 HW2 
OW  HW1 HW2 OW  HW1 HW2 OW  HW1 HW2 OW  HW1 HW2 OW  HW1 HW2 OW  HW1 HW2 OW  HW1 
HW2 OW  HW1 HW2 OW  HW1 HW2 OW  HW1 HW2 OW  HW1 HW2 OW  HW1 HW2 OW  HW1 HW2 OW  
HW1 HW2 OW  HW1 HW2 OW  HW1 HW2 OW  HW1 HW2 OW  HW1 HW2 OW  HW1 HW2 OW  HW1 HW2 
OW  HW1 HW2 OW  HW1 HW2 OW  HW1 HW2 OW  HW1 HW2 OW  HW1 HW2 OW  HW1 HW2 OW  HW1 
HW2 OW  HW1 HW2 OW  HW1 HW2 OW  HW1 HW2 OW  HW1 HW2 OW  HW1 HW2 OW  HW1 HW2 OW  
HW1 HW2 OW  HW1 HW2 OW  HW1 HW2 OW  HW1 HW2 OW  HW1 HW2 OW  HW1 HW2 OW  HW1 HW2 
OW  HW1 HW2 OW  HW1 HW2 OW  HW1 HW2 OW  HW1 HW2 OW  HW1 HW2 OW  HW1 HW2 OW  HW1 
HW2 OW  HW1 HW2 OW  HW1 HW2 OW  HW1 HW2 OW  HW1 HW2 OW  HW1 HW2 OW  HW1 HW2 OW  
HW1 HW2 OW  HW1 HW2 OW  HW1 HW2 OW  HW1 HW2 OW  HW1 HW2 OW  HW1 HW2 OW  HW1 HW2 
OW  HW1 HW2 OW  HW1 HW2 OW  HW1 HW2 OW  HW1 HW2 OW  HW1 HW2 OW  HW1 HW2 OW  HW1 
HW2 OW  HW1 HW2 OW  HW1 HW2 OW  HW1 HW2 OW  HW1 HW2 OW  HW1 HW2 OW  HW1 HW2 OW  
HW1 HW2 OW  HW1 HW2 OW  HW1 HW2 OW  HW1 HW2 OW  HW1 HW2 OW  HW1 HW2 OW  HW1 HW2 
OW  HW1 HW2 OW  HW1 HW2 OW  HW1 HW2 OW  HW1 HW2 OW  HW1 HW2 OW  HW1 HW2 OW  HW1 
HW2 OW  HW1 HW2 OW  HW1 HW2 OW  HW1 HW2 OW  HW1 HW2 OW  HW1 HW2 OW  HW1 HW2 OW  
HW1 HW2 OW  HW1 HW2 OW  HW1 HW2 OW  HW1 HW2 OW  HW1 HW2 OW  HW1 HW2 OW  HW1 HW2 
OW  HW1 HW2 OW  HW1 HW2 OW  HW1 HW2 OW  HW1 HW2 OW  HW1 HW2 OW  HW1 HW2 OW  HW1 
HW2 OW  HW1 HW2 OW  HW1 HW2 OW  HW1 HW2 OW  HW1 HW2 OW  HW1 HW2 OW  HW1 HW2 OW  
HW1 HW2 OW  HW1 HW2 OW  HW1 HW2 OW  HW1 HW2 OW  HW1 HW2 OW  HW1 HW2 OW  HW1 HW2 
OW  HW1 HW2 OW  HW1 HW2 OW  HW1 HW2 OW  HW1 HW2 OW  HW1 HW2 OW  HW1 HW2 OW  HW1 
HW2 OW  HW1 HW2 OW  HW1 HW2 OW  HW1 HW2 OW  HW1 HW2 OW  HW1 HW2 OW  HW1 HW2 OW  
HW1 HW2 OW  HW1 HW2 OW  HW1 HW2 OW  HW1 HW2 OW  HW1 HW2 OW  HW1 HW2 OW  HW1 HW2 
OW  HW1 HW2 OW  HW1 HW2 OW  HW1 HW2 OW  HW1 HW2 OW  HW1 HW2 OW  HW1 HW2 OW  HW1 
HW2 OW  HW1 HW2 OW  HW1 HW2 OW  HW1 HW2 OW  HW1 HW2 OW  HW1 HW2 OW  HW1 HW2 OW  
HW1 HW2 OW  HW1 HW2 OW  HW1 HW2 OW  HW1 HW2 OW  HW1 HW2 OW  HW1 HW2 OW  HW1 HW2 
OW  HW1 HW2 OW  HW1 HW2 OW  HW1 HW2 OW  HW1 HW2 OW  HW1 HW2 OW  HW1 HW2 OW  HW1 
HW2 OW  HW1 HW2 OW  HW1 HW2 OW  HW1 HW2 OW  HW1 HW2 OW  HW1 HW2 OW  HW1 HW2 OW  
HW1 HW2 OW  HW1 HW2 OW  HW1 HW2 OW  HW1 HW2 OW  HW1 HW2 OW  HW1 HW2 OW  HW1 HW2 
OW  HW1 HW2 OW  HW1 HW2 OW  HW1 HW2 OW  HW1 HW2 OW  HW1 HW2 OW  HW1 HW2 OW  HW1 
HW2 OW  HW1 HW2 OW  HW1 HW2 OW  HW1 HW2 OW  HW1 HW2 OW  HW1 HW2 OW  HW1 HW2 OW  
HW1 HW2 OW  HW1 HW2 OW  HW1 HW2 OW  HW1 HW2 OW  HW1 HW2 OW  HW1 HW2 OW  HW1 HW2 
OW  HW1 HW2 OW  HW1 HW2 OW  HW1 HW2 OW  HW1 HW2 OW  HW1 HW2 OW  HW1 HW2 OW  HW1 
HW2 OW  HW1 HW2 OW  HW1 HW2 OW  HW1 HW2 OW  HW1 HW2 OW  HW1 HW2 OW  HW1 HW2 OW  
HW1 HW2 OW  HW1 HW2 OW  HW1 HW2 OW  HW1 HW2 OW  HW1 HW2 OW  HW1 HW2 OW  HW1 HW2 
OW  HW1 HW2 OW  HW1 HW2 OW  HW1 HW2 OW  HW1 HW2 OW  HW1 HW2 OW  HW1 HW2 OW  HW1 
HW2 OW  HW1 HW2 OW  HW1 HW2 OW  HW1 HW2 OW  HW1 HW2 OW  HW1 HW2 OW  HW1 HW2 OW  
HW1 HW2 OW  HW1 HW2 OW  HW1 HW2 OW  HW1 HW2 OW  HW1 HW2 OW  HW1 HW2 OW  HW1 HW2 
OW  HW1 HW2 OW  HW1 HW2 OW  HW1 HW2 OW  HW1 HW2 OW  HW1 HW2 OW  HW1 HW2 OW  HW1 
HW2 OW  HW1 HW2 OW  HW1 HW2 OW  HW1 HW2 OW  HW1 HW2 OW  HW1 HW2 OW  HW1 HW2 OW  
HW1 HW2 OW  HW1 HW2 OW  HW1 HW2 OW  HW1 HW2 OW  HW1 HW2 OW  HW1 HW2 OW  HW1 HW2 
OW  HW1 HW2 OW  HW1 HW2 OW  HW1 HW2 OW  HW1 HW2 OW  HW1 HW2 OW  HW1 HW2 OW  HW1 
HW2 OW  HW1 HW2 OW  HW1 HW2 OW  HW1 HW2 OW  HW1 HW2 OW  HW1 HW2 OW  HW1 HW2 OW  
HW1 HW2 OW  HW1 HW2 OW  HW1 HW2 OW  HW1 HW2 OW  HW1 HW2 OW  HW1 HW2 OW  HW1 HW2 
OW  HW1 HW2 OW  HW1 HW2 OW  HW1 HW2 OW  HW1 HW2 OW  HW1 HW2 OW  HW1 HW2 OW  HW1 
HW2 OW  HW1 HW2 OW  HW1 HW2 OW  HW1 HW2 OW  HW1 HW2 OW  HW1 HW2 OW  HW1 HW2 OW  
HW1 HW2 OW  HW1 HW2 OW  HW1 HW2 OW  HW1 HW2 OW  HW1 HW2 OW  HW1 HW2 OW  HW1 HW2 
OW  HW1 HW2 OW  HW1 HW2 OW  HW1 HW2 OW  HW1 HW2 OW  HW1 HW2 OW  HW1 HW2 OW  HW1 
HW2 OW  HW1 HW2 OW  HW1 HW2 OW  HW1 HW2 OW  HW1 HW2 OW  HW1 HW2 OW  HW1 HW2 OW  
HW1 HW2 OW  HW1 HW2 OW  HW1 HW2 OW  HW1 HW2 OW  HW1 HW2 OW  HW1 HW2 OW  HW1 HW2 
OW  HW1 HW2 OW  HW1 HW2 OW  HW1 HW2 OW  HW1 HW2 OW  HW1 HW2 OW  HW1 HW2 OW  HW1 
HW2 OW  HW1 HW2 OW  HW1 HW2 OW  HW1 HW2 OW  HW1 HW2 OW  HW1 HW2 OW  HW1 HW2 OW  
HW1 HW2 OW  HW1 HW2 OW  HW1 HW2 OW  HW1 HW2 OW  HW1 HW2 OW  HW1 HW2 OW  HW1 HW2 
OW  HW1 HW2 OW  HW1 HW2 OW  HW1 HW2 OW  HW1 HW2 OW  HW1 HW2 OW  HW1 HW2 OW  HW1 
HW2 OW  HW1 HW2 OW  HW1 HW2 OW  HW1 HW2 OW  HW1 HW2 OW  HW1 HW2 OW  HW1 HW2 OW  
HW1 HW2 OW  HW1 HW2 OW  HW1 HW2 OW  HW1 HW2 OW  HW1 HW2 OW  HW1 HW2 OW  HW1 HW2 
OW  HW1 HW2 OW  HW1 HW2 OW  HW1 HW2 OW  HW1 HW2 OW  HW1 HW2 OW  HW1 HW2 OW  HW1 
HW2 OW  HW1 HW2 OW  HW1 HW2 OW  HW1 HW2 OW  HW1 HW2 OW  HW1 HW2 OW  HW1 HW2 OW  
HW1 HW2 OW  HW1 HW2 OW  HW1 HW2 OW  HW1 HW2 OW  HW1 HW2 OW  HW1 HW2 OW  HW1 HW2 
OW  HW1 HW2 OW  HW1 HW2 OW  HW1 HW2 OW  HW1 HW2 OW  HW1 HW2 OW  HW1 HW2 OW  HW1 
HW2 OW  HW1 HW2 OW  HW1 HW2 OW  HW1 HW2 OW  HW1 HW2 OW  HW1 HW2 OW  HW1 HW2 OW  
HW1 HW2 OW  HW1 HW2 OW  HW1 HW2 OW  HW1 HW2 OW  HW1 HW2 OW  HW1 HW2 OW  HW1 HW2 
OW  HW1 HW2 OW  HW1 HW2 OW  HW1 HW2 OW  HW1 HW2 OW  HW1 HW2 OW  HW1 HW2 OW  HW1 
HW2 OW  HW1 HW2 OW  HW1 HW2 OW  HW1 HW2 OW  HW1 HW2 OW  HW1 HW2 OW  HW1 HW2 OW  
HW1 HW2 OW  HW1 HW2 OW  HW1 HW2 OW  HW1 HW2 OW  HW1 HW2 OW  HW1 HW2 OW  HW1 HW2 
OW  HW1 HW2 OW  HW1 HW2 OW  HW1 HW2 OW  HW1 HW2 OW  HW1 HW2 OW  HW1 HW2 OW  HW1 
HW2 OW  HW1 HW2 OW  HW1 HW2 OW  HW1 HW2 OW  HW1 HW2 OW  HW1 HW2 OW  HW1 HW2 OW  
HW1 HW2 OW  HW1 HW2 OW  HW1 HW2 OW  HW1 HW2 OW  HW1 HW2 OW  HW1 HW2 OW  HW1 HW2 
OW  HW1 HW2 OW  HW1 HW2 OW  HW1 HW2 OW  HW1 HW2 OW  HW1 HW2 OW  HW1 HW2 OW  HW1 
HW2 OW  HW1 HW2 OW  HW1 HW2 OW  HW1 HW2 OW  HW1 HW2 OW  HW1 HW2 OW  HW1 HW2 OW  
HW1 HW2 OW  HW1 HW2 OW  HW1 HW2 OW  HW1 HW2 OW  HW1 HW2 OW  HW1 HW2 OW  HW1 HW2 
OW  HW1 HW2 OW  HW1 HW2 OW  HW1 HW2 OW  HW1 HW2 OW  HW1 HW2 OW  HW1 HW2 OW  HW1 
HW2 OW  HW1 HW2 OW  HW1 HW2 OW  HW1 HW2 OW  HW1 HW2 OW  HW1 HW2 OW  HW1 HW2 OW  
HW1 HW2 OW  HW1 HW2 OW  HW1 HW2 OW  HW1 HW2 OW  HW1 HW2 OW  HW1 HW2 OW  HW1 HW2 
OW  HW1 HW2 OW  HW1 HW2 OW  HW1 HW2 OW  HW1 HW2 OW  HW1 HW2 OW  HW1 HW2 OW  HW1 
HW2 OW  HW1 HW2 OW  HW1 HW2 OW  HW1 HW2 OW  HW1 HW2 OW  HW1 HW2 OW  HW1 HW2 OW  
HW1 HW2 OW  HW1 HW2 OW  HW1 HW2 OW  HW1 HW2 OW  HW1 HW2 OW  HW1 HW2 OW  HW1 HW2 
OW  HW1 HW2 OW  HW1 HW2 OW  HW1 HW2 OW  HW1 HW2 OW  HW1 HW2 OW  HW1 HW2 OW  HW1 
HW2 OW  HW1 HW2 OW  HW1 HW2 OW  HW1 HW2 OW  HW1 HW2 OW  HW1 HW2 OW  HW1 HW2 OW  
HW1 HW2 OW  HW1 HW2 OW  HW1 HW2 OW  HW1 HW2 OW  HW1 HW2 OW  HW1 HW2 OW  HW1 HW2 
OW  HW1 HW2 OW  HW1 HW2 OW  HW1 HW2 OW  HW1 HW2 OW  HW1 HW2 OW  HW1 HW2 OW  HW1 
HW2 OW  HW1 HW2 OW  HW1 HW2 OW  HW1 HW2 OW  HW1 HW2 OW  HW1 HW2 OW  HW1 HW2 OW  
HW1 HW2 OW  HW1 HW2 OW  HW1 HW2 OW  HW1 HW2 OW  HW1 HW2 OW  HW1 HW2 OW  HW1 HW2 
OW  HW1 HW2 OW  HW1 HW2 OW  HW1 HW2 OW  HW1 HW2 OW  HW1 HW2 OW  HW1 HW2 OW  HW1 
HW2 OW  HW1 HW2 OW  HW1 HW2 OW  HW1 HW2 OW  HW1 HW2 OW  HW1 HW2 OW  HW1 HW2 OW  
HW1 HW2 OW  HW1 HW2 OW  HW1 HW2 OW  HW1 HW2 OW  HW1 HW2 OW  HW1 HW2 OW  HW1 HW2 
OW  HW1 HW2 OW  HW1 HW2 OW  HW1 HW2 OW  HW1 HW2 OW  HW1 HW2 OW  HW1 HW2 OW  HW1 
HW2 OW  HW1 HW2 OW  HW1 HW2 OW  HW1 HW2 OW  HW1 HW2 OW  HW1 HW2 OW  HW1 HW2 OW  
HW1 HW2 OW  HW1 HW2 OW  HW1 HW2 OW  HW1 HW2 OW  HW1 HW2 OW  HW1 HW2 OW  HW1 HW2 
OW  HW1 HW2 OW  HW1 HW2 OW  HW1 HW2 OW  HW1 HW2 OW  HW1 HW2 OW  HW1 HW2 OW  HW1 
HW2 OW  HW1 HW2 OW  HW1 HW2 OW  HW1 HW2 OW  HW1 HW2 OW  HW1 HW2 OW  HW1 HW2 OW  
HW1 HW2 OW  HW1 HW2 OW  HW1 HW2 OW  HW1 HW2 OW  HW1 HW2 OW  HW1 HW2 OW  HW1 HW2 
OW  HW1 HW2 OW  HW1 HW2 OW  HW1 HW2 OW  HW1 HW2 OW  HW1 HW2 OW  HW1 HW2 OW  HW1 
HW2 OW  HW1 HW2 OW  HW1 HW2 OW  HW1 HW2 OW  HW1 HW2 OW  HW1 HW2 OW  HW1 HW2 OW  
HW1 HW2 OW  HW1 HW2 OW  HW1 HW2 OW  HW1 HW2 OW  HW1 HW2 OW  HW1 HW2 OW  HW1 HW2 
OW  HW1 HW2 OW  HW1 HW2 OW  HW1 HW2 OW  HW1 HW2 OW  HW1 HW2 OW  HW1 HW2 OW  HW1 
HW2 OW  HW1 HW2 OW  HW1 HW2 OW  HW1 HW2 OW  HW1 HW2 OW  HW1 HW2 OW  HW1 HW2 OW  
HW1 HW2 OW  HW1 HW2 OW  HW1 HW2 OW  HW1 HW2 OW  HW1 HW2 OW  HW1 HW2 OW  HW1 HW2 
OW  HW1 HW2 OW  HW1 HW2 OW  HW1 HW2 OW  HW1 HW2 OW  HW1 HW2 OW  HW1 HW2 OW  HW1 
HW2 OW  HW1 HW2 OW  HW1 HW2 OW  HW1 HW2 OW  HW1 HW2 OW  HW1 HW2 OW  HW1 HW2 OW  
HW1 HW2 OW  HW1 HW2 OW  HW1 HW2 OW  HW1 HW2 OW  HW1 HW2 OW  HW1 HW2 OW  HW1 HW2 
OW  HW1 HW2 OW  HW1 HW2 OW  HW1 HW2 OW  HW1 HW2 OW  HW1 HW2 OW  HW1 HW2 OW  HW1 
HW2 OW  HW1 HW2 OW  HW1 HW2 OW  HW1 HW2 OW  HW1 HW2 OW  HW1 HW2 OW  HW1 HW2 OW  
HW1 HW2 OW  HW1 HW2 OW  HW1 HW2 OW  HW1 HW2 OW  HW1 HW2 OW  HW1 HW2 OW  HW1 HW2 
OW  HW1 HW2 OW  HW1 HW2 OW  HW1 HW2 OW  HW1 HW2 OW  HW1 HW2 OW  HW1 HW2 OW  HW1 
HW2 OW  HW1 HW2 OW  HW1 HW2 OW  HW1 HW2 OW  HW1 HW2 OW  HW1 HW2 OW  HW1 HW2 OW  
HW1 HW2 OW  HW1 HW2 OW  HW1 HW2 OW  HW1 HW2 OW  HW1 HW2 OW  HW1 HW2 OW  HW1 HW2 
OW  HW1 HW2 OW  HW1 HW2 OW  HW1 HW2 OW  HW1 HW2 OW  HW1 HW2 OW  HW1 HW2 OW  HW1 
HW2 OW  HW1 HW2 OW  HW1 HW2 OW  HW1 HW2 OW  HW1 HW2 OW  HW1 HW2 OW  HW1 HW2 OW  
HW1 HW2 OW  HW1 HW2 OW  HW1 HW2 OW  HW1 HW2 OW  HW1 HW2 OW  HW1 HW2 OW  HW1 HW2 
OW  HW1 HW2 OW  HW1 HW2 OW  HW1 HW2 OW  HW1 HW2 OW  HW1 HW2 OW  HW1 HW2 OW  HW1 
HW2 OW  HW1 HW2 OW  HW1 HW2 OW  HW1 HW2 OW  HW1 HW2 OW  HW1 HW2 OW  HW1 HW2 OW  
HW1 HW2 OW  HW1 HW2 OW  HW1 HW2 OW  HW1 HW2 OW  HW1 HW2 OW  HW1 HW2 OW  HW1 HW2 
OW  HW1 HW2 OW  HW1 HW2 OW  HW1 HW2 OW  HW1 HW2 OW  HW1 HW2 OW  HW1 HW2 OW  HW1 
HW2 OW  HW1 HW2 OW  HW1 HW2 OW  HW1 HW2 OW  HW1 HW2 OW  HW1 HW2 OW  HW1 HW2 OW  
HW1 HW2 OW  HW1 HW2 OW  HW1 HW2 OW  HW1 HW2 OW  HW1 HW2 OW  HW1 HW2 OW  HW1 HW2 
OW  HW1 HW2 OW  HW1 HW2 OW  HW1 HW2 OW  HW1 HW2 OW  HW1 HW2 OW  HW1 HW2 OW  HW1 
HW2 OW  HW1 HW2 OW  HW1 HW2 OW  HW1 HW2 OW  HW1 HW2 OW  HW1 HW2 OW  HW1 HW2 OW  
HW1 HW2 OW  HW1 HW2 OW  HW1 HW2 OW  HW1 HW2 OW  HW1 HW2 OW  HW1 HW2 OW  HW1 HW2 
OW  HW1 HW2 OW  HW1 HW2 OW  HW1 HW2 OW  HW1 HW2 OW  HW1 HW2 OW  HW1 HW2 OW  HW1 
HW2 OW  HW1 HW2 OW  HW1 HW2 OW  HW1 HW2 OW  HW1 HW2 OW  HW1 HW2 OW  HW1 HW2 OW  
HW1 HW2 OW  HW1 HW2 OW  HW1 HW2 OW  HW1 HW2 OW  HW1 HW2 OW  HW1 HW2 OW  HW1 HW2 
OW  HW1 HW2 OW  HW1 HW2 OW  HW1 HW2 OW  HW1 HW2 OW  HW1 HW2 OW  HW1 HW2 OW  HW1 
HW2 OW  HW1 HW2 OW  HW1 HW2 OW  HW1 HW2 OW  HW1 HW2 OW  HW1 HW2 OW  HW1 HW2 OW  
HW1 HW2 OW  HW1 HW2 OW  HW1 HW2 OW  HW1 HW2 OW  HW1 HW2 OW  HW1 HW2 OW  HW1 HW2 
OW  HW1 HW2 OW  HW1 HW2 OW  HW1 HW2 OW  HW1 HW2 OW  HW1 HW2 OW  HW1 HW2 OW  HW1 
HW2 OW  HW1 HW2 OW  HW1 HW2 OW  HW1 HW2 OW  HW1 HW2 OW  HW1 HW2 OW  HW1 HW2 OW  
HW1 HW2 OW  HW1 HW2 OW  HW1 HW2 OW  HW1 HW2 OW  HW1 HW2 OW  HW1 HW2 OW  HW1 HW2 
OW  HW1 HW2 OW  HW1 HW2 OW  HW1 HW2 OW  HW1 HW2 OW  HW1 HW2 OW  HW1 HW2 OW  HW1 
HW2 OW  HW1 HW2 OW  HW1 HW2 OW  HW1 HW2 OW  HW1 HW2 OW  HW1 HW2 OW  HW1 HW2 OW  
HW1 HW2 OW  HW1 HW2 OW  HW1 HW2 OW  HW1 HW2 OW  HW1 HW2 OW  HW1 HW2 OW  HW1 HW2 
OW  HW1 HW2 OW  HW1 HW2 OW  HW1 HW2 OW  HW1 HW2 OW  HW1 HW2 OW  HW1 HW2 OW  HW1 
HW2 OW  HW1 HW2 OW  HW1 HW2 OW  HW1 HW2 OW  HW1 HW2 OW  HW1 HW2 OW  HW1 HW2 OW  
HW1 HW2 OW  HW1 HW2 OW  HW1 HW2 OW  HW1 HW2 OW  HW1 HW2 OW  HW1 HW2 OW  HW1 HW2 
OW  HW1 HW2 OW  HW1 HW2 OW  HW1 HW2 OW  HW1 HW2 OW  HW1 HW2 OW  HW1 HW2 OW  HW1 
HW2 OW  HW1 HW2 OW  HW1 HW2 OW  HW1 HW2 OW  HW1 HW2 OW  HW1 HW2 OW  HW1 HW2 OW  
HW1 HW2 OW  HW1 HW2 OW  HW1 HW2 OW  HW1 HW2 OW  HW1 HW2 OW  HW1 HW2 OW  HW1 HW2 
OW  HW1 HW2 OW  HW1 HW2 OW  HW1 HW2 OW  HW1 HW2 OW  HW1 HW2 OW  HW1 HW2 OW  HW1 
HW2 OW  HW1 HW2 OW  HW1 HW2 OW  HW1 HW2 OW  HW1 HW2 OW  HW1 HW2 OW  HW1 HW2 OW  
HW1 HW2 OW  HW1 HW2 OW  HW1 HW2 OW  HW1 HW2 OW  HW1 HW2 OW  HW1 HW2 OW  HW1 HW2 
OW  HW1 HW2 OW  HW1 HW2 OW  HW1 HW2 OW  HW1 HW2 OW  HW1 HW2 OW  HW1 HW2 OW  HW1 
HW2 OW  HW1 HW2 OW  HW1 HW2 OW  HW1 HW2 OW  HW1 HW2 OW  HW1 HW2 OW  HW1 HW2 OW  
HW1 HW2 OW  HW1 HW2 OW  HW1 HW2 OW  HW1 HW2 OW  HW1 HW2 OW  HW1 HW2 OW  HW1 HW2 
OW  HW1 HW2 OW  HW1 HW2 OW  HW1 HW2 OW  HW1 HW2 OW  HW1 HW2 OW  HW1 HW2 OW  HW1 
HW2 OW  HW1 HW2 OW  HW1 HW2 OW  HW1 HW2 OW  HW1 HW2 OW  HW1 HW2 OW  HW1 HW2 OW  
HW1 HW2 OW  HW1 HW2 OW  HW1 HW2 OW  HW1 HW2 OW  HW1 HW2 OW  HW1 HW2 OW  HW1 HW2 
OW  HW1 HW2 OW  HW1 HW2 OW  HW1 HW2 OW  HW1 HW2 OW  HW1 HW2 OW  HW1 HW2 OW  HW1 
HW2 OW  HW1 HW2 OW  HW1 HW2 OW  HW1 HW2 OW  HW1 HW2 OW  HW1 HW2 OW  HW1 HW2 OW  
HW1 HW2 OW  HW1 HW2 OW  HW1 HW2 OW  HW1 HW2 OW  HW1 HW2 OW  HW1 HW2 OW  HW1 HW2 
OW  HW1 HW2 OW  HW1 HW2 OW  HW1 HW2 OW  HW1 HW2 OW  HW1 HW2 OW  HW1 HW2 OW  HW1 
HW2 OW  HW1 HW2 OW  HW1 HW2 OW  HW1 HW2 OW  HW1 HW2 OW  HW1 HW2 OW  HW1 HW2 OW  
HW1 HW2 OW  HW1 HW2 OW  HW1 HW2 OW  HW1 HW2 OW  HW1 HW2 OW  HW1 HW2 OW  HW1 HW2 
OW  HW1 HW2 OW  HW1 HW2 OW  HW1 HW2 OW  HW1 HW2 OW  HW1 HW2 OW  HW1 HW2 OW  HW1 
HW2 OW  HW1 HW2 OW  HW1 HW2 OW  HW1 HW2 OW  HW1 HW2 OW  HW1 HW2 OW  HW1 HW2 OW  
HW1 HW2 OW  HW1 HW2 OW  HW1 HW2 OW  HW1 HW2 OW  HW1 HW2 OW  HW1 HW2 OW  HW1 HW2 
OW  HW1 HW2 OW  HW1 HW2 OW  HW1 HW2 OW  HW1 HW2 OW  HW1 HW2 OW  HW1 HW2 OW  HW1 
HW2 OW  HW1 HW2 OW  HW1 HW2 OW  HW1 HW2 OW  HW1 HW2 OW  HW1 HW2 OW  HW1 HW2 OW  
HW1 HW2 OW  HW1 HW2 OW  HW1 HW2 OW  HW1 HW2 OW  HW1 HW2 OW  HW1 HW2 OW  HW1 HW2 
OW  HW1 HW2 OW  HW1 HW2 OW  HW1 HW2 OW  HW1 HW2 OW  HW1 HW2 OW  HW1 HW2 OW  HW1 
HW2 OW  HW1 HW2 OW  HW1 HW2 OW  HW1 HW2 OW  HW1 HW2 OW  HW1 HW2 OW  HW1 HW2 OW  
HW1 HW2 OW  HW1 HW2 OW  HW1 HW2 OW  HW1 HW2 OW  HW1 HW2 OW  HW1 HW2 OW  HW1 HW2 
OW  HW1 HW2 OW  HW1 HW2 OW  HW1 HW2 OW  HW1 HW2 OW  HW1 HW2 OW  HW1 HW2 OW  HW1 
HW2 OW  HW1 HW2 OW  HW1 HW2 OW  HW1 HW2 OW  HW1 HW2 OW  HW1 HW2 OW  HW1 HW2 OW  
HW1 HW2 OW  HW1 HW2 OW  HW1 HW2 OW  HW1 HW2 OW  HW1 HW2 OW  HW1 HW2 OW  HW1 HW2 
OW  HW1 HW2 OW  HW1 HW2 OW  HW1 HW2 OW  HW1 HW2 OW  HW1 HW2 OW  HW1 HW2 OW  HW1 
HW2 OW  HW1 HW2 OW  HW1 HW2 OW  HW1 HW2 OW  HW1 HW2 OW  HW1 HW2 OW  HW1 HW2 OW  
HW1 HW2 OW  HW1 HW2 OW  HW1 HW2 OW  HW1 HW2 OW  HW1 HW2 OW  HW1 HW2 OW  HW1 HW2 
OW  HW1 HW2 OW  HW1 HW2 OW  HW1 HW2 OW  HW1 HW2 OW  HW1 HW2 OW  HW1 HW2 OW  HW1 
HW2 OW  HW1 HW2 OW  HW1 HW2 OW  HW1 HW2 OW  HW1 HW2 OW  HW1 HW2 OW  HW1 HW2 OW  
HW1 HW2 OW  HW1 HW2 OW  HW1 HW2 OW  HW1 HW2 OW  HW1 HW2 OW  HW1 HW2 OW  HW1 HW2 
OW  HW1 HW2 OW  HW1 HW2 OW  HW1 HW2 OW  HW1 HW2 OW  HW1 HW2 OW  HW1 HW2 OW  HW1 
HW2 OW  HW1 HW2 OW  HW1 HW2 OW  HW1 HW2 OW  HW1 HW2 OW  HW1 HW2 OW  HW1 HW2 OW  
HW1 HW2 OW  HW1 HW2 OW  HW1 HW2 OW  HW1 HW2 OW  HW1 HW2 OW  HW1 HW2 OW  HW1 HW2 
OW  HW1 HW2 OW  HW1 HW2 OW  HW1 HW2 OW  HW1 HW2 OW  HW1 HW2 OW  HW1 HW2 OW  HW1 
HW2 OW  HW1 HW2 OW  HW1 HW2 OW  HW1 HW2 OW  HW1 HW2 OW  HW1 HW2 OW  HW1 HW2 OW  
HW1 HW2 OW  HW1 HW2 OW  HW1 HW2 OW  HW1 HW2 OW  HW1 HW2 OW  HW1 HW2 OW  HW1 HW2 
OW  HW1 HW2 OW  HW1 HW2 OW  HW1 HW2 OW  HW1 HW2 OW  HW1 HW2 OW  HW1 HW2 OW  HW1 
HW2 OW  HW1 HW2 OW  HW1 HW2 OW  HW1 HW2 OW  HW1 HW2 OW  HW1 HW2 OW  HW1 HW2 OW  
HW1 HW2 OW  HW1 HW2 OW  HW1 HW2 OW  HW1 HW2 OW  HW1 HW2 OW  HW1 HW2 OW  HW1 HW2 
OW  HW1 HW2 OW  HW1 HW2 OW  HW1 HW2 OW  HW1 HW2 OW  HW1 HW2 OW  HW1 HW2 OW  HW1 
HW2 OW  HW1 HW2 OW  HW1 HW2 OW  HW1 HW2 OW  HW1 HW2 OW  HW1 HW2 OW  HW1 HW2 OW  
HW1 HW2 OW  HW1 HW2 OW  HW1 HW2 OW  HW1 HW2 OW  HW1 HW2 OW  HW1 HW2 OW  HW1 HW2 
OW  HW1 HW2 OW  HW1 HW2 OW  HW1 HW2 OW  HW1 HW2 OW  HW1 HW2 OW  HW1 HW2 OW  HW1 
HW2 OW  HW1 HW2 OW  HW1 HW2 OW  HW1 HW2 OW  HW1 HW2 OW  HW1 HW2 OW  HW1 HW2 OW  
HW1 HW2 OW  HW1 HW2 OW  HW1 HW2 OW  HW1 HW2 OW  HW1 HW2 OW  HW1 HW2 OW  HW1 HW2 
OW  HW1 HW2 OW  HW1 HW2 OW  HW1 HW2 OW  HW1 HW2 OW  HW1 HW2 OW  HW1 HW2 OW  HW1 
HW2 OW  HW1 HW2 OW  HW1 HW2 OW  HW1 HW2 OW  HW1 HW2 OW  HW1 HW2 OW  HW1 HW2 OW  
HW1 HW2 OW  HW1 HW2 OW  HW1 HW2 OW  HW1 HW2 OW  HW1 HW2 OW  HW1 HW2 OW  HW1 HW2 
OW  HW1 HW2 OW  HW1 HW2 OW  HW1 HW2 OW  HW1 HW2 OW  HW1 HW2 OW  HW1 HW2 OW  HW1 
HW2 OW  HW1 HW2 OW  HW1 HW2 OW  HW1 HW2 OW  HW1 HW2 OW  HW1 HW2 OW  HW1 HW2 OW  
HW1 HW2 OW  HW1 HW2 OW  HW1 HW2 OW  HW1 HW2 OW  HW1 HW2 OW  HW1 HW2 OW  HW1 HW2 
OW  HW1 HW2 OW  HW1 HW2 OW  HW1 HW2 OW  HW1 HW2 OW  HW1 HW2 OW  HW1 HW2 OW  HW1 
HW2 OW  HW1 HW2 OW  HW1 HW2 OW  HW1 HW2 OW  HW1 HW2 OW  HW1 HW2 OW  HW1 HW2 OW  
HW1 HW2 OW  HW1 HW2 OW  HW1 HW2 OW  HW1 HW2 OW  HW1 HW2 OW  HW1 HW2 OW  HW1 HW2 
OW  HW1 HW2 OW  HW1 HW2 OW  HW1 HW2 OW  HW1 HW2 OW  HW1 HW2 OW  HW1 HW2 OW  HW1 
HW2 OW  HW1 HW2 OW  HW1 HW2 OW  HW1 HW2 OW  HW1 HW2 OW  HW1 HW2 OW  HW1 HW2 OW  
HW1 HW2 OW  HW1 HW2 OW  HW1 HW2 OW  HW1 HW2 OW  HW1 HW2 OW  HW1 HW2 OW  HW1 HW2 
OW  HW1 HW2 OW  HW1 HW2 OW  HW1 HW2 OW  HW1 HW2 OW  HW1 HW2 OW  HW1 HW2 OW  HW1 
HW2 OW  HW1 HW2 OW  HW1 HW2 OW  HW1 HW2 OW  HW1 HW2 OW  HW1 HW2 OW  HW1 HW2 OW  
HW1 HW2 OW  HW1 HW2 OW  HW1 HW2 OW  HW1 HW2 OW  HW1 HW2 OW  HW1 HW2 OW  HW1 HW2 
OW  HW1 HW2 OW  HW1 HW2 OW  HW1 HW2 OW  HW1 HW2 OW  HW1 HW2 OW  HW1 HW2 OW  HW1 
HW2 OW  HW1 HW2 OW  HW1 HW2 OW  HW1 HW2 OW  HW1 HW2 OW  HW1 HW2 OW  HW1 HW2 OW  
HW1 HW2 OW  HW1 HW2 OW  HW1 HW2 OW  HW1 HW2 OW  HW1 HW2 OW  HW1 HW2 OW  HW1 HW2 
OW  HW1 HW2 OW  HW1 HW2 OW  HW1 HW2 OW  HW1 HW2 OW  HW1 HW2 OW  HW1 HW2 OW  HW1 
HW2 OW  HW1 HW2 OW  HW1 HW2 OW  HW1 HW2 OW  HW1 HW2 OW  HW1 HW2 OW  HW1 HW2 OW  
HW1 HW2 OW  HW1 HW2 OW  HW1 HW2 OW  HW1 HW2 OW  HW1 HW2 OW  HW1 HW2 OW  HW1 HW2 
OW  HW1 HW2 OW  HW1 HW2 OW  HW1 HW2 OW  HW1 HW2 OW  HW1 HW2 OW  HW1 HW2 OW  HW1 
HW2 OW  HW1 HW2 OW  HW1 HW2 OW  HW1 HW2 OW  HW1 HW2 OW  HW1 HW2 OW  HW1 HW2 OW  
HW1 HW2 OW  HW1 HW2 OW  HW1 HW2 OW  HW1 HW2 OW  HW1 HW2 OW  HW1 HW2 OW  HW1 HW2 
OW  HW1 HW2 OW  HW1 HW2 OW  HW1 HW2 OW  HW1 HW2 OW  HW1 HW2 OW  HW1 HW2 OW  HW1 
HW2 OW  HW1 HW2 OW  HW1 HW2 OW  HW1 HW2 OW  HW1 HW2 OW  HW1 HW2 OW  HW1 HW2 OW  
HW1 HW2 OW  HW1 HW2 OW  HW1 HW2 OW  HW1 HW2 OW  HW1 HW2 OW  HW1 HW2 OW  HW1 HW2 
OW  HW1 HW2 OW  HW1 HW2 OW  HW1 HW2 OW  HW1 HW2 OW  HW1 HW2 OW  HW1 HW2 OW  HW1 
HW2 OW  HW1 HW2 OW  HW1 HW2 OW  HW1 HW2 OW  HW1 HW2 OW  HW1 HW2 OW  HW1 HW2 OW  
HW1 HW2 OW  HW1 HW2 OW  HW1 HW2 OW  HW1 HW2 OW  HW1 HW2 OW  HW1 HW2 OW  HW1 HW2 
OW  HW1 HW2 OW  HW1 HW2 OW  HW1 HW2 OW  HW1 HW2 OW  HW1 HW2 OW  HW1 HW2 OW  HW1 
HW2 OW  HW1 HW2 OW  HW1 HW2 OW  HW1 HW2 OW  HW1 HW2 OW  HW1 HW2 OW  HW1 HW2 OW  
HW1 HW2 OW  HW1 HW2 OW  HW1 HW2 OW  HW1 HW2 OW  HW1 HW2 OW  HW1 HW2 OW  HW1 HW2 
OW  HW1 HW2 OW  HW1 HW2 OW  HW1 HW2 OW  HW1 HW2 OW  HW1 HW2 OW  HW1 HW2 OW  HW1 
HW2 OW  HW1 HW2 OW  HW1 HW2 OW  HW1 HW2 OW  HW1 HW2 OW  HW1 HW2 OW  HW1 HW2 OW  
HW1 HW2 OW  HW1 HW2 OW  HW1 HW2 OW  HW1 HW2 OW  HW1 HW2 OW  HW1 HW2 OW  HW1 HW2 
OW  HW1 HW2 OW  HW1 HW2 OW  HW1 HW2 OW  HW1 HW2 OW  HW1 HW2 OW  HW1 HW2 OW  HW1 
HW2 OW  HW1 HW2 OW  HW1 HW2 OW  HW1 HW2 OW  HW1 HW2 OW  HW1 HW2 OW  HW1 HW2 OW  
HW1 HW2 OW  HW1 HW2 OW  HW1 HW2 OW  HW1 HW2 OW  HW1 HW2 OW  HW1 HW2 OW  HW1 HW2 
OW  HW1 HW2 OW  HW1 HW2 OW  HW1 HW2 OW  HW1 HW2 OW  HW1 HW2 OW  HW1 HW2 OW  HW1 
HW2 OW  HW1 HW2 OW  HW1 HW2 OW  HW1 HW2 OW  HW1 HW2 OW  HW1 HW2 OW  HW1 HW2 OW  
HW1 HW2 OW  HW1 HW2 OW  HW1 HW2 OW  HW1 HW2 OW  HW1 HW2 OW  HW1 HW2 OW  HW1 HW2 
OW  HW1 HW2 OW  HW1 HW2 OW  HW1 HW2 OW  HW1 HW2 OW  HW1 HW2 OW  HW1 HW2 OW  HW1 
HW2 OW  HW1 HW2 OW  HW1 HW2 OW  HW1 HW2 OW  HW1 HW2 OW  HW1 HW2 OW  HW1 HW2 OW  
HW1 HW2 OW  HW1 HW2 OW  HW1 HW2 OW  HW1 HW2 OW  HW1 HW2 OW  HW1 HW2 OW  HW1 HW2 
OW  HW1 HW2 OW  HW1 HW2 OW  HW1 HW2 OW  HW1 HW2 OW  HW1 HW2 OW  HW1 HW2 OW  HW1 
HW2 OW  HW1 HW2 OW  HW1 HW2 OW  HW1 HW2 OW  HW1 HW2 OW  HW1 HW2 OW  HW1 HW2 OW  
HW1 HW2 OW  HW1 HW2 OW  HW1 HW2 OW  HW1 HW2 OW  HW1 HW2 OW  HW1 HW2 OW  HW1 HW2 
OW  HW1 HW2 OW  HW1 HW2 OW  HW1 HW2 OW  HW1 HW2 OW  HW1 HW2 OW  HW1 HW2 OW  HW1 
HW2 OW  HW1 HW2 OW  HW1 HW2 OW  HW1 HW2 OW  HW1 HW2 OW  HW1 HW2 OW  HW1 HW2 OW  
HW1 HW2 OW  HW1 HW2 OW  HW1 HW2 OW  HW1 HW2 OW  HW1 HW2 OW  HW1 HW2 OW  HW1 HW2 
OW  HW1 HW2 OW  HW1 HW2 OW  HW1 HW2 OW  HW1 HW2 OW  HW1 HW2 OW  HW1 HW2 OW  HW1 
HW2 OW  HW1 HW2 OW  HW1 HW2 OW  HW1 HW2 OW  HW1 HW2 OW  HW1 HW2 OW  HW1 HW2 OW  
HW1 HW2 OW  HW1 HW2 OW  HW1 HW2 OW  HW1 HW2 OW  HW1 HW2 OW  HW1 HW2 OW  HW1 HW2 
OW  HW1 HW2 OW  HW1 HW2 OW  HW1 HW2 OW  HW1 HW2 OW  HW1 HW2 OW  HW1 HW2 OW  HW1 
HW2 OW  HW1 HW2 OW  HW1 HW2 OW  HW1 HW2 OW  HW1 HW2 OW  HW1 HW2 OW  HW1 HW2 OW  
HW1 HW2 OW  HW1 HW2 OW  HW1 HW2 OW  HW1 HW2 OW  HW1 HW2 OW  HW1 HW2 OW  HW1 HW2 
OW  HW1 HW2 OW  HW1 HW2 OW  HW1 HW2 OW  HW1 HW2 OW  HW1 HW2 OW  HW1 HW2 OW  HW1 
HW2 OW  HW1 HW2 OW  HW1 HW2 OW  HW1 HW2 OW  HW1 HW2 OW  HW1 HW2 OW  HW1 HW2 OW  
HW1 HW2 OW  HW1 HW2 OW  HW1 HW2 OW  HW1 HW2 OW  HW1 HW2 OW  HW1 HW2 OW  HW1 HW2 
OW  HW1 HW2 OW  HW1 HW2 OW  HW1 HW2 OW  HW1 HW2 OW  HW1 HW2 OW  HW1 HW2 OW  HW1 
HW2 OW  HW1 HW2 OW  HW1 HW2 OW  HW1 HW2 OW  HW1 HW2 OW  HW1 HW2 OW  HW1 HW2 OW  
HW1 HW2 OW  HW1 HW2 OW  HW1 HW2 OW  HW1 HW2 OW  HW1 HW2 OW  HW1 HW2 OW  HW1 HW2 
OW  HW1 HW2 OW  HW1 HW2 OW  HW1 HW2 OW  HW1 HW2 OW  HW1 HW2 OW  HW1 HW2 OW  HW1 
HW2 OW  HW1 HW2 OW  HW1 HW2 OW  HW1 HW2 OW  HW1 HW2 OW  HW1 HW2 OW  HW1 HW2 OW  
HW1 HW2 OW  HW1 HW2 OW  HW1 HW2 OW  HW1 HW2 OW  HW1 HW2 OW  HW1 HW2 OW  HW1 HW2 
OW  HW1 HW2 OW  HW1 HW2 OW  HW1 HW2 OW  HW1 HW2 OW  HW1 HW2 OW  HW1 HW2 OW  HW1 
HW2 OW  HW1 HW2 OW  HW1 HW2 OW  HW1 HW2 OW  HW1 HW2 OW  HW1 HW2 OW  HW1 HW2 OW  
HW1 HW2 OW  HW1 HW2 OW  HW1 HW2 OW  HW1 HW2 OW  HW1 HW2 OW  HW1 HW2 OW  HW1 HW2 
OW  HW1 HW2 OW  HW1 HW2 OW  HW1 HW2 OW  HW1 HW2 OW  HW1 HW2 OW  HW1 HW2 OW  HW1 
HW2 OW  HW1 HW2 OW  HW1 HW2 OW  HW1 HW2 OW  HW1 HW2 OW  HW1 HW2 OW  HW1 HW2 OW  
HW1 HW2 OW  HW1 HW2 OW  HW1 HW2 OW  HW1 HW2 OW  HW1 HW2 OW  HW1 HW2 OW  HW1 HW2 
OW  HW1 HW2 OW  HW1 HW2 OW  HW1 HW2 OW  HW1 HW2 OW  HW1 HW2 OW  HW1 HW2 OW  HW1 
HW2 OW  HW1 HW2 OW  HW1 HW2 OW  HW1 HW2 OW  HW1 HW2 OW  HW1 HW2 OW  HW1 HW2 OW  
HW1 HW2 OW  HW1 HW2 OW  HW1 HW2 OW  HW1 HW2 OW  HW1 HW2 OW  HW1 HW2 OW  HW1 HW2 
OW  HW1 HW2 OW  HW1 HW2 OW  HW1 HW2 OW  HW1 HW2 OW  HW1 HW2 OW  HW1 HW2 OW  HW1 
HW2 OW  HW1 HW2 OW  HW1 HW2 OW  HW1 HW2 OW  HW1 HW2 OW  HW1 HW2 OW  HW1 HW2 OW  
HW1 HW2 OW  HW1 HW2 OW  HW1 HW2 OW  HW1 HW2 OW  HW1 HW2 OW  HW1 HW2 OW  HW1 HW2 
OW  HW1 HW2 OW  HW1 HW2 OW  HW1 HW2 OW  HW1 HW2 OW  HW1 HW2 OW  HW1 HW2 OW  HW1 
HW2 OW  HW1 HW2 OW  HW1 HW2 OW  HW1 HW2 OW  HW1 HW2 OW  HW1 HW2 OW  HW1 HW2 OW  
HW1 HW2 OW  HW1 HW2 OW  HW1 HW2 OW  HW1 HW2 OW  HW1 HW2 OW  HW1 HW2 OW  HW1 HW2 
OW  HW1 HW2 OW  HW1 HW2 OW  HW1 HW2 OW  HW1 HW2 OW  HW1 HW2 OW  HW1 HW2 OW  HW1 
HW2 OW  HW1 HW2 OW  HW1 HW2 OW  HW1 HW2 OW  HW1 HW2 OW  HW1 HW2 OW  HW1 HW2 OW  
HW1 HW2 OW  HW1 HW2 OW  HW1 HW2 OW  HW1 HW2 OW  HW1 HW2 OW  HW1 HW2 OW  HW1 HW2 
OW  HW1 HW2 OW  HW1 HW2 OW  HW1 HW2 OW  HW1 HW2 OW  HW1 HW2 OW  HW1 HW2 OW  HW1 
HW2 OW  HW1 HW2 OW  HW1 HW2 OW  HW1 HW2 OW  HW1 HW2 OW  HW1 HW2 OW  HW1 HW2 OW  
HW1 HW2 OW  HW1 HW2 OW  HW1 HW2 OW  HW1 HW2 OW  HW1 HW2 OW  HW1 HW2 OW  HW1 HW2 
OW  HW1 HW2 OW  HW1 HW2 OW  HW1 HW2 OW  HW1 HW2 OW  HW1 HW2 OW  HW1 HW2 OW  HW1 
HW2 OW  HW1 HW2 OW  HW1 HW2 OW  HW1 HW2 OW  HW1 HW2 OW  HW1 HW2 OW  HW1 HW2 OW  
HW1 HW2 OW  HW1 HW2 OW  HW1 HW2 OW  HW1 HW2 OW  HW1 HW2 OW  HW1 HW2 OW  HW1 HW2 
OW  HW1 HW2 OW  HW1 HW2 OW  HW1 HW2 OW  HW1 HW2 OW  HW1 HW2 OW  HW1 HW2 OW  HW1 
HW2 OW  HW1 HW2 OW  HW1 HW2 OW  HW1 HW2 OW  HW1 HW2 OW  HW1 HW2 OW  HW1 HW2 OW  
HW1 HW2 OW  HW1 HW2 OW  HW1 HW2 OW  HW1 HW2 OW  HW1 HW2 OW  HW1 HW2 OW  HW1 HW2 
OW  HW1 HW2 OW  HW1 HW2 OW  HW1 HW2 OW  HW1 HW2 OW  HW1 HW2 OW  HW1 HW2 OW  HW1 
HW2 OW  HW1 HW2 OW  HW1 HW2 OW  HW1 HW2 OW  HW1 HW2 OW  HW1 HW2 OW  HW1 HW2 OW  
HW1 HW2 OW  HW1 HW2 OW  HW1 HW2 OW  HW1 HW2 OW  HW1 HW2 OW  HW1 HW2 OW  HW1 HW2 
OW  HW1 HW2 OW  HW1 HW2 OW  HW1 HW2 OW  HW1 HW2 OW  HW1 HW2 OW  HW1 HW2 OW  HW1 
HW2 OW  HW1 HW2 OW  HW1 HW2 OW  HW1 HW2 OW  HW1 HW2 OW  HW1 HW2 OW  HW1 HW2 OW  
HW1 HW2 OW  HW1 HW2 OW  HW1 HW2 OW  HW1 HW2 OW  HW1 HW2 OW  HW1 HW2 OW  HW1 HW2 
OW  HW1 HW2 OW  HW1 HW2 OW  HW1 HW2 OW  HW1 HW2 OW  HW1 HW2 OW  HW1 HW2 OW  HW1 
HW2 OW  HW1 HW2 OW  HW1 HW2 OW  HW1 HW2 OW  HW1 HW2 OW  HW1 HW2 OW  HW1 HW2 OW  
HW1 HW2 OW  HW1 HW2 OW  HW1 HW2 OW  HW1 HW2 OW  HW1 HW2 OW  HW1 HW2 OW  HW1 HW2 
OW  HW1 HW2 OW  HW1 HW2 OW  HW1 HW2 OW  HW1 HW2 OW  HW1 HW2 OW  HW1 HW2 OW  HW1 
HW2 OW  HW1 HW2 OW  HW1 HW2 OW  HW1 HW2 OW  HW1 HW2 OW  HW1 HW2 OW  HW1 HW2 OW  
HW1 HW2 OW  HW1 HW2 OW  HW1 HW2 OW  HW1 HW2 OW  HW1 HW2 OW  HW1 HW2 OW  HW1 HW2 
OW  HW1 HW2 OW  HW1 HW2 OW  HW1 HW2 OW  HW1 HW2 OW  HW1 HW2 OW  HW1 HW2 OW  HW1 
HW2 OW  HW1 HW2 OW  HW1 HW2 OW  HW1 HW2 OW  HW1 HW2 OW  HW1 HW2 OW  HW1 HW2 OW  
HW1 HW2 OW  HW1 HW2 OW  HW1 HW2 OW  HW1 HW2 OW  HW1 HW2 OW  HW1 HW2 OW  HW1 HW2 
OW  HW1 HW2 OW  HW1 HW2 OW  HW1 HW2 OW  HW1 HW2 OW  HW1 HW2 OW  HW1 HW2 OW  HW1 
HW2 OW  HW1 HW2 OW  HW1 HW2 OW  HW1 HW2 OW  HW1 HW2 OW  HW1 HW2 OW  HW1 HW2 OW  
HW1 HW2 OW  HW1 HW2 OW  HW1 HW2 OW  HW1 HW2 OW  HW1 HW2 OW  HW1 HW2 OW  HW1 HW2 
OW  HW1 HW2 OW  HW1 HW2 OW  HW1 HW2 OW  HW1 HW2 OW  HW1 HW2 OW  HW1 HW2 OW  HW1 
HW2 OW  HW1 HW2 OW  HW1 HW2 OW  HW1 HW2 OW  HW1 HW2 OW  HW1 HW2 OW  HW1 HW2 OW  
HW1 HW2 OW  HW1 HW2 OW  HW1 HW2 OW  HW1 HW2 OW  HW1 HW2 OW  HW1 HW2 OW  HW1 HW2 
OW  HW1 HW2 OW  HW1 HW2 OW  HW1 HW2 OW  HW1 HW2 OW  HW1 HW2 OW  HW1 HW2 OW  HW1 
HW2 OW  HW1 HW2 OW  HW1 HW2 OW  HW1 HW2 OW  HW1 HW2 OW  HW1 HW2 OW  HW1 HW2 OW  
HW1 HW2 OW  HW1 HW2 OW  HW1 HW2 OW  HW1 HW2 OW  HW1 HW2 OW  HW1 HW2 OW  HW1 HW2 
OW  HW1 HW2 OW  HW1 HW2 OW  HW1 HW2 OW  HW1 HW2 OW  HW1 HW2 OW  HW1 HW2 OW  HW1 
HW2 OW  HW1 HW2 OW  HW1 HW2 OW  HW1 HW2 OW  HW1 HW2 OW  HW1 HW2 OW  HW1 HW2 OW  
HW1 HW2 OW  HW1 HW2 OW  HW1 HW2 OW  HW1 HW2 OW  HW1 HW2 OW  HW1 HW2 OW  HW1 HW2 
OW  HW1 HW2 OW  HW1 HW2 OW  HW1 HW2 OW  HW1 HW2 OW  HW1 HW2 OW  HW1 HW2 OW  HW1 
HW2 OW  HW1 HW2 OW  HW1 HW2 OW  HW1 HW2 OW  HW1 HW2 OW  HW1 HW2 OW  HW1 HW2 OW  
HW1 HW2 OW  HW1 HW2 OW  HW1 HW2 OW  HW1 HW2 OW  HW1 HW2 OW  HW1 HW2 OW  HW1 HW2 
OW  HW1 HW2 OW  HW1 HW2 OW  HW1 HW2 OW  HW1 HW2 OW  HW1 HW2 OW  HW1 HW2 OW  HW1 
HW2 OW  HW1 HW2 OW  HW1 HW2 OW  HW1 HW2 OW  HW1 HW2 OW  HW1 HW2 OW  HW1 HW2 OW  
HW1 HW2 OW  HW1 HW2 OW  HW1 HW2 OW  HW1 HW2 OW  HW1 HW2 OW  HW1 HW2 OW  HW1 HW2 
OW  HW1 HW2 OW  HW1 HW2 OW  HW1 HW2 OW  HW1 HW2 OW  HW1 HW2 OW  HW1 HW2 OW  HW1 
HW2 OW  HW1 HW2 OW  HW1 HW2 OW  HW1 HW2 OW  HW1 HW2 OW  HW1 HW2 OW  HW1 HW2 OW  
HW1 HW2 OW  HW1 HW2 OW  HW1 HW2 OW  HW1 HW2 OW  HW1 HW2 OW  HW1 HW2 OW  HW1 HW2 
OW  HW1 HW2 OW  HW1 HW2 OW  HW1 HW2 OW  HW1 HW2 OW  HW1 HW2 OW  HW1 HW2 OW  HW1 
HW2 OW  HW1 HW2 OW  HW1 HW2 OW  HW1 HW2 OW  HW1 HW2 OW  HW1 HW2 OW  HW1 HW2 OW  
HW1 HW2 OW  HW1 HW2 OW  HW1 HW2 OW  HW1 HW2 OW  HW1 HW2 OW  HW1 HW2 OW  HW1 HW2 
OW  HW1 HW2 OW  HW1 HW2 OW  HW1 HW2 OW  HW1 HW2 OW  HW1 HW2 OW  HW1 HW2 OW  HW1 
HW2 OW  HW1 HW2 OW  HW1 HW2 OW  HW1 HW2 OW  HW1 HW2 OW  HW1 HW2 OW  HW1 HW2 OW  
HW1 HW2 OW  HW1 HW2 OW  HW1 HW2 OW  HW1 HW2 OW  HW1 HW2 OW  HW1 HW2 OW  HW1 HW2 
OW  HW1 HW2 OW  HW1 HW2 OW  HW1 HW2 OW  HW1 HW2 OW  HW1 HW2 OW  HW1 HW2 OW  HW1 
HW2 OW  HW1 HW2 OW  HW1 HW2 OW  HW1 HW2 OW  HW1 HW2 OW  HW1 HW2 OW  HW1 HW2 OW  
HW1 HW2 OW  HW1 HW2 OW  HW1 HW2 OW  HW1 HW2 OW  HW1 HW2 OW  HW1 HW2 OW  HW1 HW2 
OW  HW1 HW2 OW  HW1 HW2 OW  HW1 HW2 OW  HW1 HW2 OW  HW1 HW2 OW  HW1 HW2 OW  HW1 
HW2 OW  HW1 HW2 OW  HW1 HW2 OW  HW1 HW2 OW  HW1 HW2 OW  HW1 HW2 OW  HW1 HW2 OW  
HW1 HW2 OW  HW1 HW2 OW  HW1 HW2 OW  HW1 HW2 OW  HW1 HW2 OW  HW1 HW2 OW  HW1 HW2 
OW  HW1 HW2 OW  HW1 HW2 OW  HW1 HW2 OW  HW1 HW2 OW  HW1 HW2 OW  HW1 HW2 OW  HW1 
HW2 OW  HW1 HW2 OW  HW1 HW2 OW  HW1 HW2 OW  HW1 HW2 OW  HW1 HW2 OW  HW1 HW2 OW  
HW1 HW2 OW  HW1 HW2 OW  HW1 HW2 OW  HW1 HW2 OW  HW1 HW2 OW  HW1 HW2 OW  HW1 HW2 
OW  HW1 HW2 OW  HW1 HW2 OW  HW1 HW2 OW  HW1 HW2 OW  HW1 HW2 OW  HW1 HW2 OW  HW1 
HW2 OW  HW1 HW2 OW  HW1 HW2 OW  HW1 HW2 OW  HW1 HW2 OW  HW1 HW2 OW  HW1 HW2 OW  
HW1 HW2 OW  HW1 HW2 OW  HW1 HW2 OW  HW1 HW2 OW  HW1 HW2 OW  HW1 HW2 OW  HW1 HW2 
OW  HW1 HW2 OW  HW1 HW2 OW  HW1 HW2 OW  HW1 HW2 OW  HW1 HW2 OW  HW1 HW2 OW  HW1 
HW2 OW  HW1 HW2 OW  HW1 HW2 OW  HW1 HW2 OW  HW1 HW2 OW  HW1 HW2 OW  HW1 HW2 OW  
HW1 HW2 OW  HW1 HW2 OW  HW1 HW2 OW  HW1 HW2 OW  HW1 HW2 OW  HW1 HW2 OW  HW1 HW2 
OW  HW1 HW2 OW  HW1 HW2 OW  HW1 HW2 OW  HW1 HW2 OW  HW1 HW2 OW  HW1 HW2 OW  HW1 
HW2 OW  HW1 HW2 OW  HW1 HW2 OW  HW1 HW2 OW  HW1 HW2 OW  HW1 HW2 OW  HW1 HW2 OW  
HW1 HW2 OW  HW1 HW2 OW  HW1 HW2 OW  HW1 HW2 OW  HW1 HW2 OW  HW1 HW2 OW  HW1 HW2 
OW  HW1 HW2 OW  HW1 HW2 OW  HW1 HW2 OW  HW1 HW2 OW  HW1 HW2 OW  HW1 HW2 OW  HW1 
HW2 OW  HW1 HW2 OW  HW1 HW2 OW  HW1 HW2 OW  HW1 HW2 OW  HW1 HW2 OW  HW1 HW2 OW  
HW1 HW2 OW  HW1 HW2 OW  HW1 HW2 OW  HW1 HW2 OW  HW1 HW2 OW  HW1 HW2 OW  HW1 HW2 
OW  HW1 HW2 OW  HW1 HW2 OW  HW1 HW2 OW  HW1 HW2 OW  HW1 HW2 OW  HW1 HW2 OW  HW1 
HW2 OW  HW1 HW2 OW  HW1 HW2 OW  HW1 HW2 OW  HW1 HW2 OW  HW1 HW2 OW  HW1 HW2 OW  
HW1 HW2 OW  HW1 HW2 OW  HW1 HW2 OW  HW1 HW2 OW  HW1 HW2 OW  HW1 HW2 OW  HW1 HW2 
OW  HW1 HW2 OW  HW1 HW2 OW  HW1 HW2 OW  HW1 HW2 OW  HW1 HW2 OW  HW1 HW2 OW  HW1 
HW2 OW  HW1 HW2 OW  HW1 HW2 OW  HW1 HW2 OW  HW1 HW2 OW  HW1 HW2 OW  HW1 HW2 OW  
HW1 HW2 OW  HW1 HW2 OW  HW1 HW2 OW  HW1 HW2 OW  HW1 HW2 OW  HW1 HW2 OW  HW1 HW2 
OW  HW1 HW2 OW  HW1 HW2 OW  HW1 HW2 OW  HW1 HW2 OW  HW1 HW2 OW  HW1 HW2 OW  HW1 
HW2 OW  HW1 HW2 OW  HW1 HW2 OW  HW1 HW2 OW  HW1 HW2 OW  HW1 HW2 OW  HW1 HW2 OW  
HW1 HW2 OW  HW1 HW2 OW  HW1 HW2 OW  HW1 HW2 OW  HW1 HW2 OW  HW1 HW2 OW  HW1 HW2 
OW  HW1 HW2 OW  HW1 HW2 OW  HW1 HW2 OW  HW1 HW2 OW  HW1 HW2 OW  HW1 HW2 OW  HW1 
HW2 OW  HW1 HW2 OW  HW1 HW2 OW  HW1 HW2 OW  HW1 HW2 OW  HW1 HW2 OW  HW1 HW2 OW  
HW1 HW2 OW  HW1 HW2 OW  HW1 HW2 OW  HW1 HW2 OW  HW1 HW2 OW  HW1 HW2 OW  HW1 HW2 
OW  HW1 HW2 OW  HW1 HW2 OW  HW1 HW2 OW  HW1 HW2 OW  HW1 HW2 OW  HW1 HW2 OW  HW1 
HW2 OW  HW1 HW2 OW  HW1 HW2 OW  HW1 HW2 OW  HW1 HW2 OW  HW1 HW2 OW  HW1 HW2 OW  
HW1 HW2 OW  HW1 HW2 OW  HW1 HW2 OW  HW1 HW2 OW  HW1 HW2 OW  HW1 HW2 OW  HW1 HW2 
OW  HW1 HW2 OW  HW1 HW2 OW  HW1 HW2 OW  HW1 HW2 OW  HW1 HW2 OW  HW1 HW2 OW  HW1 
HW2 OW  HW1 HW2 OW  HW1 HW2 OW  HW1 HW2 OW  HW1 HW2 OW  HW1 HW2 OW  HW1 HW2 OW  
HW1 HW2 OW  HW1 HW2 OW  HW1 HW2 OW  HW1 HW2 OW  HW1 HW2 OW  HW1 HW2 OW  HW1 HW2 
OW  HW1 HW2 OW  HW1 HW2 OW  HW1 HW2 OW  HW1 HW2 OW  HW1 HW2 OW  HW1 HW2 OW  HW1 
HW2 OW  HW1 HW2 OW  HW1 HW2 OW  HW1 HW2 OW  HW1 HW2 OW  HW1 HW2 OW  HW1 HW2 OW  
HW1 HW2 OW  HW1 HW2 OW  HW1 HW2 OW  HW1 HW2 OW  HW1 HW2 OW  HW1 HW2 OW  HW1 HW2 
OW  HW1 HW2 OW  HW1 HW2 OW  HW1 HW2 OW  HW1 HW2 OW  HW1 HW2 OW  HW1 HW2 OW  HW1 
HW2 OW  HW1 HW2 OW  HW1 HW2 OW  HW1 HW2 OW  HW1 HW2 OW  HW1 HW2 OW  HW1 HW2 OW  
HW1 HW2 OW  HW1 HW2 OW  HW1 HW2 OW  HW1 HW2 OW  HW1 HW2 OW  HW1 HW2 OW  HW1 HW2 
OW  HW1 HW2 OW  HW1 HW2 OW  HW1 HW2 OW  HW1 HW2 OW  HW1 HW2 OW  HW1 HW2 OW  HW1 
HW2 OW  HW1 HW2 OW  HW1 HW2 OW  HW1 HW2 OW  HW1 HW2 OW  HW1 HW2 OW  HW1 HW2 OW  
HW1 HW2 OW  HW1 HW2 OW  HW1 HW2 OW  HW1 HW2 OW  HW1 HW2 OW  HW1 HW2 OW  HW1 HW2 
OW  HW1 HW2 OW  HW1 HW2 OW  HW1 HW2 OW  HW1 HW2 OW  HW1 HW2 OW  HW1 HW2 OW  HW1 
HW2 OW  HW1 HW2 OW  HW1 HW2 OW  HW1 HW2 OW  HW1 HW2 OW  HW1 HW2 OW  HW1 HW2 OW  
HW1 HW2 OW  HW1 HW2 OW  HW1 HW2 OW  HW1 HW2 OW  HW1 HW2 OW  HW1 HW2 OW  HW1 HW2 
OW  HW1 HW2 OW  HW1 HW2 OW  HW1 HW2 OW  HW1 HW2 OW  HW1 HW2 OW  HW1 HW2 OW  HW1 
HW2 OW  HW1 HW2 OW  HW1 HW2 OW  HW1 HW2 OW  HW1 HW2 OW  HW1 HW2 OW  HW1 HW2 OW  
HW1 HW2 OW  HW1 HW2 OW  HW1 HW2 OW  HW1 HW2 OW  HW1 HW2 OW  HW1 HW2 OW  HW1 HW2 
OW  HW1 HW2 OW  HW1 HW2 OW  HW1 HW2 OW  HW1 HW2 OW  HW1 HW2 OW  HW1 HW2 OW  HW1 
HW2 OW  HW1 HW2 OW  HW1 HW2 OW  HW1 HW2 OW  HW1 HW2 OW  HW1 HW2 OW  HW1 HW2 OW  
HW1 HW2 OW  HW1 HW2 OW  HW1 HW2 OW  HW1 HW2 OW  HW1 HW2 OW  HW1 HW2 OW  HW1 HW2 
OW  HW1 HW2 OW  HW1 HW2 OW  HW1 HW2 OW  HW1 HW2 OW  HW1 HW2 OW  HW1 HW2 OW  HW1 
HW2 OW  HW1 HW2 OW  HW1 HW2 OW  HW1 HW2 OW  HW1 HW2 OW  HW1 HW2 OW  HW1 HW2 OW  
HW1 HW2 OW  HW1 HW2 OW  HW1 HW2 OW  HW1 HW2 OW  HW1 HW2 OW  HW1 HW2 OW  HW1 HW2 
OW  HW1 HW2 OW  HW1 HW2 OW  HW1 HW2 OW  HW1 HW2 OW  HW1 HW2 OW  HW1 HW2 OW  HW1 
HW2 OW  HW1 HW2 OW  HW1 HW2 OW  HW1 HW2 OW  HW1 HW2 OW  HW1 HW2 OW  HW1 HW2 OW  
HW1 HW2 OW  HW1 HW2 OW  HW1 HW2 OW  HW1 HW2 OW  HW1 HW2 OW  HW1 HW2 OW  HW1 HW2 
OW  HW1 HW2 OW  HW1 HW2 OW  HW1 HW2 OW  HW1 HW2 OW  HW1 HW2 OW  HW1 HW2 OW  HW1 
HW2 OW  HW1 HW2 OW  HW1 HW2 OW  HW1 HW2 OW  HW1 HW2 OW  HW1 HW2 OW  HW1 HW2 OW  
HW1 HW2 OW  HW1 HW2 OW  HW1 HW2 OW  HW1 HW2 OW  HW1 HW2 OW  HW1 HW2 OW  HW1 HW2 
OW  HW1 HW2 OW  HW1 HW2 OW  HW1 HW2 OW  HW1 HW2 OW  HW1 HW2 OW  HW1 HW2 OW  HW1 
HW2 OW  HW1 HW2 OW  HW1 HW2 OW  HW1 HW2 OW  HW1 HW2 OW  HW1 HW2 OW  HW1 HW2 OW  
HW1 HW2 OW  HW1 HW2 OW  HW1 HW2 OW  HW1 HW2 OW  HW1 HW2 OW  HW1 HW2 OW  HW1 HW2 
OW  HW1 HW2 OW  HW1 HW2 OW  HW1 HW2 OW  HW1 HW2 OW  HW1 HW2 OW  HW1 HW2 OW  HW1 
HW2 OW  HW1 HW2 OW  HW1 HW2 OW  HW1 HW2 OW  HW1 HW2 OW  HW1 HW2 OW  HW1 HW2 OW  
HW1 HW2 OW  HW1 HW2 OW  HW1 HW2 OW  HW1 HW2 OW  HW1 HW2 OW  HW1 HW2 OW  HW1 HW2 
OW  HW1 HW2 OW  HW1 HW2 OW  HW1 HW2 OW  HW1 HW2 OW  HW1 HW2 OW  HW1 HW2 OW  HW1 
HW2 OW  HW1 HW2 OW  HW1 HW2 OW  HW1 HW2 OW  HW1 HW2 OW  HW1 HW2 OW  HW1 HW2 OW  
HW1 HW2 OW  HW1 HW2 OW  HW1 HW2 OW  HW1 HW2 OW  HW1 HW2 OW  HW1 HW2 OW  HW1 HW2 
OW  HW1 HW2 OW  HW1 HW2 OW  HW1 HW2 OW  HW1 HW2 OW  HW1 HW2 OW  HW1 HW2 OW  HW1 
HW2 OW  HW1 HW2 OW  HW1 HW2 OW  HW1 HW2 OW  HW1 HW2 OW  HW1 HW2 OW  HW1 HW2 OW  
HW1 HW2 OW  HW1 HW2 OW  HW1 HW2 OW  HW1 HW2 OW  HW1 HW2 OW  HW1 HW2 OW  HW1 HW2 
OW  HW1 HW2 OW  HW1 HW2 OW  HW1 HW2 OW  HW1 HW2 OW  HW1 HW2 OW  HW1 HW2 OW  HW1 
HW2 OW  HW1 HW2 OW  HW1 HW2 OW  HW1 HW2 OW  HW1 HW2 OW  HW1 HW2 OW  HW1 HW2 OW  
HW1 HW2 OW  HW1 HW2 OW  HW1 HW2 OW  HW1 HW2 OW  HW1 HW2 OW  HW1 HW2 OW  HW1 HW2 
OW  HW1 HW2 OW  HW1 HW2 OW  HW1 HW2 OW  HW1 HW2 OW  HW1 HW2 OW  HW1 HW2 OW  HW1 
HW2 OW  HW1 HW2 OW  HW1 HW2 OW  HW1 HW2 OW  HW1 HW2 OW  HW1 HW2 OW  HW1 HW2 OW  
HW1 HW2 OW  HW1 HW2 OW  HW1 HW2 OW  HW1 HW2 OW  HW1 HW2 OW  HW1 HW2 OW  HW1 HW2 
OW  HW1 HW2 OW  HW1 HW2 OW  HW1 HW2 OW  HW1 HW2 OW  HW1 HW2 OW  HW1 HW2 OW  HW1 
HW2 OW  HW1 HW2 OW  HW1 HW2 OW  HW1 HW2 OW  HW1 HW2 OW  HW1 HW2 OW  HW1 HW2 OW  
HW1 HW2 OW  HW1 HW2 OW  HW1 HW2 OW  HW1 HW2 OW  HW1 HW2 OW  HW1 HW2 OW  HW1 HW2 
OW  HW1 HW2 OW  HW1 HW2 OW  HW1 HW2 OW  HW1 HW2 OW  HW1 HW2 OW  HW1 HW2 OW  HW1 
HW2 OW  HW1 HW2 OW  HW1 HW2 OW  HW1 HW2 OW  HW1 HW2 OW  HW1 HW2 OW  HW1 HW2 OW  
HW1 HW2 OW  HW1 HW2 OW  HW1 HW2 OW  HW1 HW2 OW  HW1 HW2 OW  HW1 HW2 OW  HW1 HW2 
OW  HW1 HW2 OW  HW1 HW2 OW  HW1 HW2 OW  HW1 HW2 OW  HW1 HW2 OW  HW1 HW2 OW  HW1 
HW2 OW  HW1 HW2 OW  HW1 HW2 OW  HW1 HW2 OW  HW1 HW2 OW  HW1 HW2 OW  HW1 HW2 OW  
HW1 HW2 OW  HW1 HW2 OW  HW1 HW2 OW  HW1 HW2 OW  HW1 HW2 OW  HW1 HW2 OW  HW1 HW2 
OW  HW1 HW2 OW  HW1 HW2 OW  HW1 HW2 OW  HW1 HW2 OW  HW1 HW2 OW  HW1 HW2 OW  HW1 
HW2 OW  HW1 HW2 OW  HW1 HW2 OW  HW1 HW2 OW  HW1 HW2 OW  HW1 HW2 OW  HW1 HW2 OW  
HW1 HW2 OW  HW1 HW2 OW  HW1 HW2 OW  HW1 HW2 OW  HW1 HW2 OW  HW1 HW2 OW  HW1 HW2 
OW  HW1 HW2 OW  HW1 HW2 OW  HW1 HW2 OW  HW1 HW2 OW  HW1 HW2 OW  HW1 HW2 OW  HW1 
HW2 OW  HW1 HW2 OW  HW1 HW2 OW  HW1 HW2 OW  HW1 HW2 OW  HW1 HW2 OW  HW1 HW2 OW  
HW1 HW2 OW  HW1 HW2 OW  HW1 HW2 OW  HW1 HW2 OW  HW1 HW2 OW  HW1 HW2 OW  HW1 HW2 
OW  HW1 HW2 OW  HW1 HW2 OW  HW1 HW2 OW  HW1 HW2 OW  HW1 HW2 OW  HW1 HW2 OW  HW1 
HW2 OW  HW1 HW2 OW  HW1 HW2 OW  HW1 HW2 OW  HW1 HW2 OW  HW1 HW2 OW  HW1 HW2 OW  
HW1 HW2 OW  HW1 HW2 OW  HW1 HW2 OW  HW1 HW2 OW  HW1 HW2 OW  HW1 HW2 OW  HW1 HW2 
OW  HW1 HW2 OW  HW1 HW2 OW  HW1 HW2 OW  HW1 HW2 OW  HW1 HW2 OW  HW1 HW2 OW  HW1 
HW2 OW  HW1 HW2 OW  HW1 HW2 OW  HW1 HW2 OW  HW1 HW2 OW  HW1 HW2 OW  HW1 HW2 OW  
HW1 HW2 OW  HW1 HW2 OW  HW1 HW2 OW  HW1 HW2 OW  HW1 HW2 OW  HW1 HW2 OW  HW1 HW2 
OW  HW1 HW2 OW  HW1 HW2 OW  HW1 HW2 OW  HW1 HW2 OW  HW1 HW2 OW  HW1 HW2 OW  HW1 
HW2 OW  HW1 HW2 OW  HW1 HW2 OW  HW1 HW2 OW  HW1 HW2 OW  HW1 HW2 OW  HW1 HW2 OW  
HW1 HW2 OW  HW1 HW2 OW  HW1 HW2 OW  HW1 HW2 OW  HW1 HW2 OW  HW1 HW2 OW  HW1 HW2 
OW  HW1 HW2 OW  HW1 HW2 OW  HW1 HW2 OW  HW1 HW2 OW  HW1 HW2 OW  HW1 HW2 OW  HW1 
HW2 OW  HW1 HW2 OW  HW1 HW2 OW  HW1 HW2 OW  HW1 HW2 OW  HW1 HW2 OW  HW1 HW2 OW  
HW1 HW2 OW  HW1 HW2 OW  HW1 HW2 OW  HW1 HW2 OW  HW1 HW2 OW  HW1 HW2 OW  HW1 HW2 
OW  HW1 HW2 OW  HW1 HW2 OW  HW1 HW2 OW  HW1 HW2 OW  HW1 HW2 OW  HW1 HW2 OW  HW1 
HW2 OW  HW1 HW2 OW  HW1 HW2 OW  HW1 HW2 OW  HW1 HW2 OW  HW1 HW2 OW  HW1 HW2 OW  
HW1 HW2 OW  HW1 HW2 OW  HW1 HW2 OW  HW1 HW2 OW  HW1 HW2 OW  HW1 HW2 OW  HW1 HW2 
OW  HW1 HW2 OW  HW1 HW2 OW  HW1 HW2 OW  HW1 HW2 OW  HW1 HW2 OW  HW1 HW2 OW  HW1 
HW2 OW  HW1 HW2 OW  HW1 HW2 OW  HW1 HW2 OW  HW1 HW2 OW  HW1 HW2 OW  HW1 HW2 OW  
HW1 HW2 OW  HW1 HW2 OW  HW1 HW2 OW  HW1 HW2 OW  HW1 HW2 OW  HW1 HW2 OW  HW1 HW2 
OW  HW1 HW2 OW  HW1 HW2 OW  HW1 HW2 OW  HW1 HW2 OW  HW1 HW2 OW  HW1 HW2 OW  HW1 
HW2 OW  HW1 HW2 OW  HW1 HW2 OW  HW1 HW2 OW  HW1 HW2 OW  HW1 HW2 OW  HW1 HW2 OW  
HW1 HW2 OW  HW1 HW2 OW  HW1 HW2 OW  HW1 HW2 OW  HW1 HW2 OW  HW1 HW2 OW  HW1 HW2 
OW  HW1 HW2 OW  HW1 HW2 OW  HW1 HW2 OW  HW1 HW2 OW  HW1 HW2 OW  HW1 HW2 OW  HW1 
HW2 OW  HW1 HW2 OW  HW1 HW2 OW  HW1 HW2 OW  HW1 HW2 OW  HW1 HW2 OW  HW1 HW2 OW  
HW1 HW2 OW  HW1 HW2 OW  HW1 HW2 OW  HW1 HW2 OW  HW1 HW2 OW  HW1 HW2 OW  HW1 HW2 
OW  HW1 HW2 OW  HW1 HW2 OW  HW1 HW2 OW  HW1 HW2 OW  HW1 HW2 OW  HW1 HW2 OW  HW1 
HW2 OW  HW1 HW2 OW  HW1 HW2 OW  HW1 HW2 OW  HW1 HW2 OW  HW1 HW2 OW  HW1 HW2 OW  
HW1 HW2 OW  HW1 HW2 OW  HW1 HW2 OW  HW1 HW2 OW  HW1 HW2 OW  HW1 HW2 OW  HW1 HW2 
OW  HW1 HW2 OW  HW1 HW2 OW  HW1 HW2 OW  HW1 HW2 OW  HW1 HW2 OW  HW1 HW2 OW  HW1 
HW2 OW  HW1 HW2 OW  HW1 HW2 OW  HW1 HW2 OW  HW1 HW2 OW  HW1 HW2 OW  HW1 HW2 OW  
HW1 HW2 OW  HW1 HW2 OW  HW1 HW2 OW  HW1 HW2 OW  HW1 HW2 OW  HW1 HW2 OW  HW1 HW2 
OW  HW1 HW2 OW  HW1 HW2 OW  HW1 HW2 OW  HW1 HW2 OW  HW1 HW2 OW  HW1 HW2 OW  HW1 
HW2 OW  HW1 HW2 OW  HW1 HW2 OW  HW1 HW2 OW  HW1 HW2 OW  HW1 HW2 OW  HW1 HW2 OW  
HW1 HW2 OW  HW1 HW2 OW  HW1 HW2 OW  HW1 HW2 OW  HW1 HW2 OW  HW1 HW2 OW  HW1 HW2 
OW  HW1 HW2 OW  HW1 HW2 OW  HW1 HW2 OW  HW1 HW2 OW  HW1 HW2 OW  HW1 HW2 OW  HW1 
HW2 OW  HW1 HW2 OW  HW1 HW2 OW  HW1 HW2 OW  HW1 HW2 OW  HW1 HW2 OW  HW1 HW2 OW  
HW1 HW2 OW  HW1 HW2 OW  HW1 HW2 OW  HW1 HW2 OW  HW1 HW2 OW  HW1 HW2 OW  HW1 HW2 
OW  HW1 HW2 OW  HW1 HW2 OW  HW1 HW2 OW  HW1 HW2 OW  HW1 HW2 OW  HW1 HW2 OW  HW1 
HW2 OW  HW1 HW2 OW  HW1 HW2 OW  HW1 HW2 OW  HW1 HW2 OW  HW1 HW2 OW  HW1 HW2 OW  
HW1 HW2 OW  HW1 HW2 OW  HW1 HW2 OW  HW1 HW2 OW  HW1 HW2 OW  HW1 HW2 OW  HW1 HW2 
OW  HW1 HW2 OW  HW1 HW2 OW  HW1 HW2 OW  HW1 HW2 OW  HW1 HW2 OW  HW1 HW2 OW  HW1 
HW2 OW  HW1 HW2 OW  HW1 HW2 OW  HW1 HW2 OW  HW1 HW2 OW  HW1 HW2 OW  HW1 HW2 OW  
HW1 HW2 OW  HW1 HW2 OW  HW1 HW2 OW  HW1 HW2 OW  HW1 HW2 OW  HW1 HW2 OW  HW1 HW2 
OW  HW1 HW2 OW  HW1 HW2 OW  HW1 HW2 OW  HW1 HW2 OW  HW1 HW2 OW  HW1 HW2 OW  HW1 
HW2 OW  HW1 HW2 OW  HW1 HW2 OW  HW1 HW2 OW  HW1 HW2 OW  HW1 HW2 OW  HW1 HW2 OW  
HW1 HW2 OW  HW1 HW2 OW  HW1 HW2 OW  HW1 HW2 OW  HW1 HW2 OW  HW1 HW2 OW  HW1 HW2 
OW  HW1 HW2 OW  HW1 HW2 OW  HW1 HW2 OW  HW1 HW2 OW  HW1 HW2 OW  HW1 HW2 OW  HW1 
HW2 OW  HW1 HW2 OW  HW1 HW2 OW  HW1 HW2 OW  HW1 HW2 OW  HW1 HW2 OW  HW1 HW2 OW  
HW1 HW2 OW  HW1 HW2 OW  HW1 HW2 OW  HW1 HW2 OW  HW1 HW2 OW  HW1 HW2 OW  HW1 HW2 
OW  HW1 HW2 OW  HW1 HW2 OW  HW1 HW2 OW  HW1 HW2 OW  HW1 HW2 OW  HW1 HW2 OW  HW1 
HW2 OW  HW1 HW2 OW  HW1 HW2 OW  HW1 HW2 OW  HW1 HW2 OW  HW1 HW2 OW  HW1 HW2 OW  
HW1 HW2 OW  HW1 HW2 OW  HW1 HW2 OW  HW1 HW2 OW  HW1 HW2 OW  HW1 HW2 OW  HW1 HW2 
OW  HW1 HW2 OW  HW1 HW2 OW  HW1 HW2 OW  HW1 HW2 OW  HW1 HW2 OW  HW1 HW2 OW  HW1 
HW2 OW  HW1 HW2 OW  HW1 HW2 OW  HW1 HW2 OW  HW1 HW2 OW  HW1 HW2 OW  HW1 HW2 OW  
HW1 HW2 OW  HW1 HW2 OW  HW1 HW2 OW  HW1 HW2 OW  HW1 HW2 OW  HW1 HW2 OW  HW1 HW2 
OW  HW1 HW2 OW  HW1 HW2 OW  HW1 HW2 OW  HW1 HW2 OW  HW1 HW2 OW  HW1 HW2 OW  HW1 
HW2 OW  HW1 HW2 OW  HW1 HW2 OW  HW1 HW2 OW  HW1 HW2 OW  HW1 HW2 OW  HW1 HW2 OW  
HW1 HW2 OW  HW1 HW2 OW  HW1 HW2 OW  HW1 HW2 OW  HW1 HW2 OW  HW1 HW2 OW  HW1 HW2 
OW  HW1 HW2 OW  HW1 HW2 OW  HW1 HW2 OW  HW1 HW2 OW  HW1 HW2 OW  HW1 HW2 OW  HW1 
HW2 OW  HW1 HW2 OW  HW1 HW2 OW  HW1 HW2 OW  HW1 HW2 OW  HW1 HW2 OW  HW1 HW2 OW  
HW1 HW2 OW  HW1 HW2 OW  HW1 HW2 OW  HW1 HW2 OW  HW1 HW2 OW  HW1 HW2 OW  HW1 HW2 
OW  HW1 HW2 OW  HW1 HW2 OW  HW1 HW2 OW  HW1 HW2 OW  HW1 HW2 OW  HW1 HW2 OW  HW1 
HW2 OW  HW1 HW2 OW  HW1 HW2 OW  HW1 HW2 OW  HW1 HW2 OW  HW1 HW2 OW  HW1 HW2 OW  
HW1 HW2 OW  HW1 HW2 OW  HW1 HW2 OW  HW1 HW2 OW  HW1 HW2 OW  HW1 HW2 OW  HW1 HW2 
OW  HW1 HW2 OW  HW1 HW2 OW  HW1 HW2 OW  HW1 HW2 OW  HW1 HW2 OW  HW1 HW2 OW  HW1 
HW2 OW  HW1 HW2 OW  HW1 HW2 OW  HW1 HW2 OW  HW1 HW2 OW  HW1 HW2 OW  HW1 HW2 OW  
HW1 HW2 OW  HW1 HW2 OW  HW1 HW2 OW  HW1 HW2 OW  HW1 HW2 OW  HW1 HW2 OW  HW1 HW2 
OW  HW1 HW2 OW  HW1 HW2 OW  HW1 HW2 OW  HW1 HW2 OW  HW1 HW2 OW  HW1 HW2 OW  HW1 
HW2 OW  HW1 HW2 OW  HW1 HW2 OW  HW1 HW2 OW  HW1 HW2 OW  HW1 HW2 OW  HW1 HW2 OW  
HW1 HW2 OW  HW1 HW2 OW  HW1 HW2 OW  HW1 HW2 OW  HW1 HW2 OW  HW1 HW2 OW  HW1 HW2 
OW  HW1 HW2 OW  HW1 HW2 OW  HW1 HW2 OW  HW1 HW2 OW  HW1 HW2 OW  HW1 HW2 OW  HW1 
HW2 OW  HW1 HW2 OW  HW1 HW2 OW  HW1 HW2 OW  HW1 HW2 OW  HW1 HW2 OW  HW1 HW2 OW  
HW1 HW2 OW  HW1 HW2 OW  HW1 HW2 OW  HW1 HW2 OW  HW1 HW2 OW  HW1 HW2 OW  HW1 HW2 
OW  HW1 HW2 OW  HW1 HW2 OW  HW1 HW2 OW  HW1 HW2 OW  HW1 HW2 OW  HW1 HW2 OW  HW1 
HW2 OW  HW1 HW2 OW  HW1 HW2 OW  HW1 HW2 OW  HW1 HW2 OW  HW1 HW2 OW  HW1 HW2 OW  
HW1 HW2 OW  HW1 HW2 OW  HW1 HW2 OW  HW1 HW2 OW  HW1 HW2 OW  HW1 HW2 OW  HW1 HW2 
OW  HW1 HW2 OW  HW1 HW2 OW  HW1 HW2 OW  HW1 HW2 OW  HW1 HW2 OW  HW1 HW2 OW  HW1 
HW2 OW  HW1 HW2 OW  HW1 HW2 OW  HW1 HW2 OW  HW1 HW2 OW  HW1 HW2 OW  HW1 HW2 OW  
HW1 HW2 OW  HW1 HW2 OW  HW1 HW2 OW  HW1 HW2 OW  HW1 HW2 OW  HW1 HW2 OW  HW1 HW2 
OW  HW1 HW2 OW  HW1 HW2 OW  HW1 HW2 OW  HW1 HW2 OW  HW1 HW2 OW  HW1 HW2 OW  HW1 
HW2 OW  HW1 HW2 OW  HW1 HW2 OW  HW1 HW2 OW  HW1 HW2 OW  HW1 HW2 OW  HW1 HW2 OW  
HW1 HW2 OW  HW1 HW2 OW  HW1 HW2 OW  HW1 HW2 OW  HW1 HW2 OW  HW1 HW2 OW  HW1 HW2 
OW  HW1 HW2 OW  HW1 HW2 OW  HW1 HW2 OW  HW1 HW2 OW  HW1 HW2 OW  HW1 HW2 OW  HW1 
HW2 OW  HW1 HW2 OW  HW1 HW2 OW  HW1 HW2 OW  HW1 HW2 OW  HW1 HW2 OW  HW1 HW2 OW  
HW1 HW2 OW  HW1 HW2 OW  HW1 HW2 OW  HW1 HW2 OW  HW1 HW2 OW  HW1 HW2 OW  HW1 HW2 
OW  HW1 HW2 OW  HW1 HW2 OW  HW1 HW2 OW  HW1 HW2 OW  HW1 HW2 OW  HW1 HW2 OW  HW1 
HW2 OW  HW1 HW2 OW  HW1 HW2 OW  HW1 HW2 OW  HW1 HW2 OW  HW1 HW2 OW  HW1 HW2 OW  
HW1 HW2 OW  HW1 HW2 OW  HW1 HW2 OW  HW1 HW2 OW  HW1 HW2 OW  HW1 HW2 OW  HW1 HW2 
OW  HW1 HW2 OW  HW1 HW2 OW  HW1 HW2 OW  HW1 HW2 OW  HW1 HW2 OW  HW1 HW2 OW  HW1 
HW2 OW  HW1 HW2 OW  HW1 HW2 OW  HW1 HW2 OW  HW1 HW2 OW  HW1 HW2 OW  HW1 HW2 OW  
HW1 HW2 OW  HW1 HW2 OW  HW1 HW2 OW  HW1 HW2 OW  HW1 HW2 OW  HW1 HW2 OW  HW1 HW2 
OW  HW1 HW2 OW  HW1 HW2 OW  HW1 HW2 OW  HW1 HW2 OW  HW1 HW2 OW  HW1 HW2 OW  HW1 
HW2 OW  HW1 HW2 OW  HW1 HW2 OW  HW1 HW2 OW  HW1 HW2 OW  HW1 HW2 OW  HW1 HW2 OW  
HW1 HW2 OW  HW1 HW2 OW  HW1 HW2 OW  HW1 HW2 OW  HW1 HW2 OW  HW1 HW2 OW  HW1 HW2 
OW  HW1 HW2 OW  HW1 HW2 OW  HW1 HW2 OW  HW1 HW2 OW  HW1 HW2 OW  HW1 HW2 OW  HW1 
HW2 OW  HW1 HW2 OW  HW1 HW2 OW  HW1 HW2 OW  HW1 HW2 OW  HW1 HW2 OW  HW1 HW2 OW  
HW1 HW2 OW  HW1 HW2 OW  HW1 HW2 OW  HW1 HW2 OW  HW1 HW2 OW  HW1 HW2 OW  HW1 HW2 
OW  HW1 HW2 OW  HW1 HW2 OW  HW1 HW2 OW  HW1 HW2 OW  HW1 HW2 OW  HW1 HW2 OW  HW1 
HW2 OW  HW1 HW2 OW  HW1 HW2 OW  HW1 HW2 OW  HW1 HW2 OW  HW1 HW2 OW  HW1 HW2 OW  
HW1 HW2 OW  HW1 HW2 OW  HW1 HW2 OW  HW1 HW2 OW  HW1 HW2 OW  HW1 HW2 OW  HW1 HW2 
OW  HW1 HW2 OW  HW1 HW2 OW  HW1 HW2 OW  HW1 HW2 OW  HW1 HW2 OW  HW1 HW2 OW  HW1 
HW2 OW  HW1 HW2 OW  HW1 HW2 OW  HW1 HW2 OW  HW1 HW2 OW  HW1 HW2 OW  HW1 HW2 OW  
HW1 HW2 OW  HW1 HW2 OW  HW1 HW2 OW  HW1 HW2 OW  HW1 HW2 OW  HW1 HW2 OW  HW1 HW2 
OW  HW1 HW2 OW  HW1 HW2 OW  HW1 HW2 OW  HW1 HW2 OW  HW1 HW2 OW  HW1 HW2 OW  HW1 
HW2 OW  HW1 HW2 OW  HW1 HW2 OW  HW1 HW2 OW  HW1 HW2 OW  HW1 HW2 OW  HW1 HW2 OW  
HW1 HW2 OW  HW1 HW2 OW  HW1 HW2 OW  HW1 HW2 OW  HW1 HW2 OW  HW1 HW2 OW  HW1 HW2 
OW  HW1 HW2 OW  HW1 HW2 OW  HW1 HW2 OW  HW1 HW2 OW  HW1 HW2 OW  HW1 HW2 OW  HW1 
HW2 OW  HW1 HW2 OW  HW1 HW2 OW  HW1 HW2 OW  HW1 HW2 OW  HW1 HW2 OW  HW1 HW2 OW  
HW1 HW2 OW  HW1 HW2 OW  HW1 HW2 OW  HW1 HW2 OW  HW1 HW2 OW  HW1 HW2 OW  HW1 HW2 
OW  HW1 HW2 OW  HW1 HW2 OW  HW1 HW2 OW  HW1 HW2 OW  HW1 HW2 OW  HW1 HW2 OW  HW1 
HW2 OW  HW1 HW2 OW  HW1 HW2 OW  HW1 HW2 OW  HW1 HW2 OW  HW1 HW2 OW  HW1 HW2 OW  
HW1 HW2 OW  HW1 HW2 OW  HW1 HW2 OW  HW1 HW2 OW  HW1 HW2 OW  HW1 HW2 OW  HW1 HW2 
OW  HW1 HW2 OW  HW1 HW2 OW  HW1 HW2 OW  HW1 HW2 OW  HW1 HW2 OW  HW1 HW2 OW  HW1 
HW2 OW  HW1 HW2 OW  HW1 HW2 OW  HW1 HW2 OW  HW1 HW2 OW  HW1 HW2 OW  HW1 HW2 OW  
HW1 HW2 OW  HW1 HW2 OW  HW1 HW2 OW  HW1 HW2 OW  HW1 HW2 OW  HW1 HW2 OW  HW1 HW2 
OW  HW1 HW2 OW  HW1 HW2 OW  HW1 HW2 OW  HW1 HW2 OW  HW1 HW2 OW  HW1 HW2 OW  HW1 
HW2 OW  HW1 HW2 OW  HW1 HW2 OW  HW1 HW2 OW  HW1 HW2 OW  HW1 HW2 OW  HW1 HW2 OW  
HW1 HW2 OW  HW1 HW2 OW  HW1 HW2 OW  HW1 HW2 OW  HW1 HW2 OW  HW1 HW2 OW  HW1 HW2 
OW  HW1 HW2 OW  HW1 HW2 OW  HW1 HW2 OW  HW1 HW2 OW  HW1 HW2 OW  HW1 HW2 OW  HW1 
HW2 OW  HW1 HW2 OW  HW1 HW2 OW  HW1 HW2 OW  HW1 HW2 OW  HW1 HW2 OW  HW1 HW2 OW  
HW1 HW2 OW  HW1 HW2 OW  HW1 HW2 OW  HW1 HW2 OW  HW1 HW2 OW  HW1 HW2 OW  HW1 HW2 
OW  HW1 HW2 OW  HW1 HW2 OW  HW1 HW2 OW  HW1 HW2 OW  HW1 HW2 OW  HW1 HW2 OW  HW1 
HW2 OW  HW1 HW2 OW  HW1 HW2 OW  HW1 HW2 OW  HW1 HW2 OW  HW1 HW2 OW  HW1 HW2 OW  
HW1 HW2 OW  HW1 HW2 OW  HW1 HW2 OW  HW1 HW2 OW  HW1 HW2 OW  HW1 HW2 OW  HW1 HW2 
OW  HW1 HW2 OW  HW1 HW2 OW  HW1 HW2 OW  HW1 HW2 OW  HW1 HW2 OW  HW1 HW2 OW  HW1 
HW2 OW  HW1 HW2 OW  HW1 HW2 OW  HW1 HW2 OW  HW1 HW2 OW  HW1 HW2 OW  HW1 HW2 OW  
HW1 HW2 OW  HW1 HW2 OW  HW1 HW2 OW  HW1 HW2 OW  HW1 HW2 OW  HW1 HW2 OW  HW1 HW2 
OW  HW1 HW2 OW  HW1 HW2 OW  HW1 HW2 OW  HW1 HW2 OW  HW1 HW2 OW  HW1 HW2 OW  HW1 
HW2 OW  HW1 HW2 OW  HW1 HW2 OW  HW1 HW2 OW  HW1 HW2 OW  HW1 HW2 OW  HW1 HW2 OW  
HW1 HW2 OW  HW1 HW2 OW  HW1 HW2 OW  HW1 HW2 OW  HW1 HW2 OW  HW1 HW2 OW  HW1 HW2 
OW  HW1 HW2 OW  HW1 HW2 OW  HW1 HW2 OW  HW1 HW2 OW  HW1 HW2 OW  HW1 HW2 OW  HW1 
HW2 OW  HW1 HW2 OW  HW1 HW2 OW  HW1 HW2 OW  HW1 HW2 OW  HW1 HW2 OW  HW1 HW2 OW  
HW1 HW2 OW  HW1 HW2 OW  HW1 HW2 OW  HW1 HW2 OW  HW1 HW2 OW  HW1 HW2 OW  HW1 HW2 
OW  HW1 HW2 OW  HW1 HW2 OW  HW1 HW2 OW  HW1 HW2 OW  HW1 HW2 OW  HW1 HW2 OW  HW1 
HW2 OW  HW1 HW2 OW  HW1 HW2 OW  HW1 HW2 OW  HW1 HW2 OW  HW1 HW2 OW  HW1 HW2 OW  
HW1 HW2 OW  HW1 HW2 OW  HW1 HW2 OW  HW1 HW2 OW  HW1 HW2 OW  HW1 HW2 OW  HW1 HW2 
OW  HW1 HW2 OW  HW1 HW2 OW  HW1 HW2 OW  HW1 HW2 OW  HW1 HW2 OW  HW1 HW2 OW  HW1 
HW2 OW  HW1 HW2 OW  HW1 HW2 OW  HW1 HW2 OW  HW1 HW2 OW  HW1 HW2 OW  HW1 HW2 OW  
HW1 HW2 OW  HW1 HW2 OW  HW1 HW2 OW  HW1 HW2 OW  HW1 HW2 OW  HW1 HW2 OW  HW1 HW2 
OW  HW1 HW2 OW  HW1 HW2 OW  HW1 HW2 OW  HW1 HW2 OW  HW1 HW2 OW  HW1 HW2 OW  HW1 
HW2 OW  HW1 HW2 OW  HW1 HW2 OW  HW1 HW2 OW  HW1 HW2 OW  HW1 HW2 OW  HW1 HW2 OW  
HW1 HW2 OW  HW1 HW2 OW  HW1 HW2 OW  HW1 HW2 OW  HW1 HW2 OW  HW1 HW2 OW  HW1 HW2 
OW  HW1 HW2 OW  HW1 HW2 OW  HW1 HW2 OW  HW1 HW2 OW  HW1 HW2 OW  HW1 HW2 OW  HW1 
HW2 OW  HW1 HW2 OW  HW1 HW2 OW  HW1 HW2 OW  HW1 HW2 OW  HW1 HW2 OW  HW1 HW2 OW  
HW1 HW2 OW  HW1 HW2 OW  HW1 HW2 OW  HW1 HW2 OW  HW1 HW2 OW  HW1 HW2 OW  HW1 HW2 
OW  HW1 HW2 OW  HW1 HW2 OW  HW1 HW2 OW  HW1 HW2 OW  HW1 HW2 OW  HW1 HW2 OW  HW1 
HW2 OW  HW1 HW2 OW  HW1 HW2 OW  HW1 HW2 OW  HW1 HW2 OW  HW1 HW2 OW  HW1 HW2 OW  
HW1 HW2 OW  HW1 HW2 OW  HW1 HW2 OW  HW1 HW2 OW  HW1 HW2 OW  HW1 HW2 OW  HW1 HW2 
OW  HW1 HW2 OW  HW1 HW2 OW  HW1 HW2 OW  HW1 HW2 OW  HW1 HW2 OW  HW1 HW2 OW  HW1 
HW2 OW  HW1 HW2 OW  HW1 HW2 OW  HW1 HW2 OW  HW1 HW2 OW  HW1 HW2 OW  HW1 HW2 OW  
HW1 HW2 OW  HW1 HW2 OW  HW1 HW2 OW  HW1 HW2 OW  HW1 HW2 OW  HW1 HW2 OW  HW1 HW2 
OW  HW1 HW2 OW  HW1 HW2 OW  HW1 HW2 OW  HW1 HW2 OW  HW1 HW2 OW  HW1 HW2 OW  HW1 
HW2 OW  HW1 HW2 OW  HW1 HW2 OW  HW1 HW2 OW  HW1 HW2 OW  HW1 HW2 OW  HW1 HW2 OW  
HW1 HW2 OW  HW1 HW2 OW  HW1 HW2 OW  HW1 HW2 OW  HW1 HW2 OW  HW1 HW2 OW  HW1 HW2 
OW  HW1 HW2 OW  HW1 HW2 OW  HW1 HW2 OW  HW1 HW2 OW  HW1 HW2 OW  HW1 HW2 OW  HW1 
HW2 OW  HW1 HW2 OW  HW1 HW2 OW  HW1 HW2 OW  HW1 HW2 OW  HW1 HW2 OW  HW1 HW2 OW  
HW1 HW2 OW  HW1 HW2 OW  HW1 HW2 OW  HW1 HW2 OW  HW1 HW2 OW  HW1 HW2 OW  HW1 HW2 
OW  HW1 HW2 OW  HW1 HW2 OW  HW1 HW2 OW  HW1 HW2 OW  HW1 HW2 OW  HW1 HW2 OW  HW1 
HW2 OW  HW1 HW2 OW  HW1 HW2 OW  HW1 HW2 OW  HW1 HW2 OW  HW1 HW2 OW  HW1 HW2 OW  
HW1 HW2 OW  HW1 HW2 OW  HW1 HW2 OW  HW1 HW2 OW  HW1 HW2 OW  HW1 HW2 OW  HW1 HW2 
OW  HW1 HW2 OW  HW1 HW2 OW  HW1 HW2 OW  HW1 HW2 OW  HW1 HW2 OW  HW1 HW2 OW  HW1 
HW2 OW  HW1 HW2 OW  HW1 HW2 OW  HW1 HW2 OW  HW1 HW2 OW  HW1 HW2 OW  HW1 HW2 OW  
HW1 HW2 OW  HW1 HW2 OW  HW1 HW2 OW  HW1 HW2 OW  HW1 HW2 OW  HW1 HW2 OW  HW1 HW2 
OW  HW1 HW2 OW  HW1 HW2 OW  HW1 HW2 OW  HW1 HW2 OW  HW1 HW2 OW  HW1 HW2 OW  HW1 
HW2 OW  HW1 HW2 OW  HW1 HW2 OW  HW1 HW2 OW  HW1 HW2 OW  HW1 HW2 OW  HW1 HW2 OW  
HW1 HW2 OW  HW1 HW2 OW  HW1 HW2 OW  HW1 HW2 OW  HW1 HW2 OW  HW1 HW2 OW  HW1 HW2 
OW  HW1 HW2 OW  HW1 HW2 OW  HW1 HW2 OW  HW1 HW2 OW  HW1 HW2 OW  HW1 HW2 OW  HW1 
HW2 OW  HW1 HW2 OW  HW1 HW2 OW  HW1 HW2 OW  HW1 HW2 OW  HW1 HW2 OW  HW1 HW2 OW  
HW1 HW2 OW  HW1 HW2 OW  HW1 HW2 OW  HW1 HW2 OW  HW1 HW2 OW  HW1 HW2 OW  HW1 HW2 
OW  HW1 HW2 OW  HW1 HW2 OW  HW1 HW2 OW  HW1 HW2 OW  HW1 HW2 OW  HW1 HW2 OW  HW1 
HW2 OW  HW1 HW2 OW  HW1 HW2 OW  HW1 HW2 OW  HW1 HW2 OW  HW1 HW2 OW  HW1 HW2 OW  
HW1 HW2 OW  HW1 HW2 OW  HW1 HW2 OW  HW1 HW2 OW  HW1 HW2 OW  HW1 HW2 OW  HW1 HW2 
OW  HW1 HW2 OW  HW1 HW2 OW  HW1 HW2 OW  HW1 HW2 OW  HW1 HW2 OW  HW1 HW2 OW  HW1 
HW2 OW  HW1 HW2 OW  HW1 HW2 OW  HW1 HW2 OW  HW1 HW2 OW  HW1 HW2 OW  HW1 HW2 OW  
HW1 HW2 OW  HW1 HW2 OW  HW1 HW2 OW  HW1 HW2 OW  HW1 HW2 OW  HW1 HW2 OW  HW1 HW2 
OW  HW1 HW2 OW  HW1 HW2 OW  HW1 HW2 OW  HW1 HW2 OW  HW1 HW2 OW  HW1 HW2 OW  HW1 
HW2 OW  HW1 HW2 OW  HW1 HW2 OW  HW1 HW2 OW  HW1 HW2 OW  HW1 HW2 OW  HW1 HW2 OW  
HW1 HW2 OW  HW1 HW2 OW  HW1 HW2 OW  HW1 HW2 OW  HW1 HW2 OW  HW1 HW2 OW  HW1 HW2 
OW  HW1 HW2 OW  HW1 HW2 OW  HW1 HW2 OW  HW1 HW2 OW  HW1 HW2 OW  HW1 HW2 OW  HW1 
HW2 OW  HW1 HW2 OW  HW1 HW2 OW  HW1 HW2 OW  HW1 HW2 OW  HW1 HW2 OW  HW1 HW2 OW  
HW1 HW2 OW  HW1 HW2 OW  HW1 HW2 OW  HW1 HW2 OW  HW1 HW2 OW  HW1 HW2 OW  HW1 HW2 
OW  HW1 HW2 OW  HW1 HW2 OW  HW1 HW2 OW  HW1 HW2 OW  HW1 HW2 OW  HW1 HW2 OW  HW1 
HW2 OW  HW1 HW2 OW  HW1 HW2 OW  HW1 HW2 OW  HW1 HW2 OW  HW1 HW2 OW  HW1 HW2 OW  
HW1 HW2 OW  HW1 HW2 OW  HW1 HW2 OW  HW1 HW2 OW  HW1 HW2 OW  HW1 HW2 OW  HW1 HW2 
OW  HW1 HW2 OW  HW1 HW2 OW  HW1 HW2 OW  HW1 HW2 OW  HW1 HW2 OW  HW1 HW2 OW  HW1 
HW2 OW  HW1 HW2 OW  HW1 HW2 OW  HW1 HW2 OW  HW1 HW2 OW  HW1 HW2 OW  HW1 HW2 OW  
HW1 HW2 OW  HW1 HW2 OW  HW1 HW2 OW  HW1 HW2 OW  HW1 HW2 OW  HW1 HW2 OW  HW1 HW2 
OW  HW1 HW2 OW  HW1 HW2 OW  HW1 HW2 OW  HW1 HW2 OW  HW1 HW2 OW  HW1 HW2 OW  HW1 
HW2 OW  HW1 HW2 OW  HW1 HW2 OW  HW1 HW2 OW  HW1 HW2 OW  HW1 HW2 OW  HW1 HW2 OW  
HW1 HW2 OW  HW1 HW2 OW  HW1 HW2 OW  HW1 HW2 OW  HW1 HW2 OW  HW1 HW2 OW  HW1 HW2 
OW  HW1 HW2 OW  HW1 HW2 OW  HW1 HW2 OW  HW1 HW2 OW  HW1 HW2 OW  HW1 HW2 OW  HW1 
HW2 OW  HW1 HW2 OW  HW1 HW2 OW  HW1 HW2 OW  HW1 HW2 OW  HW1 HW2 OW  HW1 HW2 OW  
HW1 HW2 OW  HW1 HW2 OW  HW1 HW2 OW  HW1 HW2 OW  HW1 HW2 OW  HW1 HW2 OW  HW1 HW2 
OW  HW1 HW2 OW  HW1 HW2 OW  HW1 HW2 OW  HW1 HW2 OW  HW1 HW2 OW  HW1 HW2 OW  HW1 
HW2 OW  HW1 HW2 OW  HW1 HW2 OW  HW1 HW2 OW  HW1 HW2 OW  HW1 HW2 OW  HW1 HW2 OW  
HW1 HW2 OW  HW1 HW2 OW  HW1 HW2 OW  HW1 HW2 OW  HW1 HW2 OW  HW1 HW2 OW  HW1 HW2 
OW  HW1 HW2 OW  HW1 HW2 OW  HW1 HW2 OW  HW1 HW2 OW  HW1 HW2 OW  HW1 HW2 OW  HW1 
HW2 OW  HW1 HW2 OW  HW1 HW2 OW  HW1 HW2 OW  HW1 HW2 OW  HW1 HW2 OW  HW1 HW2 OW  
HW1 HW2 OW  HW1 HW2 OW  HW1 HW2 OW  HW1 HW2 OW  HW1 HW2 OW  HW1 HW2 OW  HW1 HW2 
OW  HW1 HW2 OW  HW1 HW2 OW  HW1 HW2 OW  HW1 HW2 OW  HW1 HW2 OW  HW1 HW2 OW  HW1 
HW2 OW  HW1 HW2 OW  HW1 HW2 OW  HW1 HW2 OW  HW1 HW2 OW  HW1 HW2 OW  HW1 HW2 OW  
HW1 HW2 OW  HW1 HW2 OW  HW1 HW2 OW  HW1 HW2 OW  HW1 HW2 OW  HW1 HW2 OW  HW1 HW2 
OW  HW1 HW2 OW  HW1 HW2 OW  HW1 HW2 OW  HW1 HW2 OW  HW1 HW2 OW  HW1 HW2 OW  HW1 
HW2 OW  HW1 HW2 OW  HW1 HW2 OW  HW1 HW2 OW  HW1 HW2 OW  HW1 HW2 OW  HW1 HW2 OW  
HW1 HW2 OW  HW1 HW2 OW  HW1 HW2 OW  HW1 HW2 OW  HW1 HW2 OW  HW1 HW2 OW  HW1 HW2 
OW  HW1 HW2 OW  HW1 HW2 OW  HW1 HW2 OW  HW1 HW2 OW  HW1 HW2 OW  HW1 HW2 OW  HW1 
HW2 OW  HW1 HW2 OW  HW1 HW2 OW  HW1 HW2 OW  HW1 HW2 OW  HW1 HW2 OW  HW1 HW2 OW  
HW1 HW2 OW  HW1 HW2 OW  HW1 HW2 OW  HW1 HW2 OW  HW1 HW2 OW  HW1 HW2 OW  HW1 HW2 
OW  HW1 HW2 OW  HW1 HW2 OW  HW1 HW2 OW  HW1 HW2 OW  HW1 HW2 OW  HW1 HW2 OW  HW1 
HW2 OW  HW1 HW2 OW  HW1 HW2 OW  HW1 HW2 OW  HW1 HW2 OW  HW1 HW2 OW  HW1 HW2 OW  
HW1 HW2 OW  HW1 HW2 OW  HW1 HW2 OW  HW1 HW2 OW  HW1 HW2 OW  HW1 HW2 OW  HW1 HW2 
OW  HW1 HW2 OW  HW1 HW2 OW  HW1 HW2 OW  HW1 HW2 OW  HW1 HW2 OW  HW1 HW2 OW  HW1 
HW2 OW  HW1 HW2 OW  HW1 HW2 OW  HW1 HW2 OW  HW1 HW2 OW  HW1 HW2 OW  HW1 HW2 OW  
HW1 HW2 OW  HW1 HW2 OW  HW1 HW2 OW  HW1 HW2 OW  HW1 HW2 OW  HW1 HW2 OW  HW1 HW2 
OW  HW1 HW2 OW  HW1 HW2 OW  HW1 HW2 OW  HW1 HW2 OW  HW1 HW2 OW  HW1 HW2 OW  HW1 
HW2 OW  HW1 HW2 OW  HW1 HW2 OW  HW1 HW2 OW  HW1 HW2 OW  HW1 HW2 OW  HW1 HW2 OW  
HW1 HW2 OW  HW1 HW2 OW  HW1 HW2 OW  HW1 HW2 OW  HW1 HW2 OW  HW1 HW2 OW  HW1 HW2 
OW  HW1 HW2 OW  HW1 HW2 OW  HW1 HW2 OW  HW1 HW2 OW  HW1 HW2 OW  HW1 HW2 OW  HW1 
HW2 OW  HW1 HW2 OW  HW1 HW2 OW  HW1 HW2 OW  HW1 HW2 OW  HW1 HW2 OW  HW1 HW2 OW  
HW1 HW2 OW  HW1 HW2 OW  HW1 HW2 OW  HW1 HW2 OW  HW1 HW2 OW  HW1 HW2 OW  HW1 HW2 
OW  HW1 HW2 OW  HW1 HW2 OW  HW1 HW2 OW  HW1 HW2 OW  HW1 HW2 OW  HW1 HW2 OW  HW1 
HW2 OW  HW1 HW2 OW  HW1 HW2 OW  HW1 HW2 OW  HW1 HW2 OW  HW1 HW2 OW  HW1 HW2 OW  
HW1 HW2 OW  HW1 HW2 OW  HW1 HW2 OW  HW1 HW2 OW  HW1 HW2 OW  HW1 HW2 OW  HW1 HW2 
OW  HW1 HW2 OW  HW1 HW2 OW  HW1 HW2 OW  HW1 HW2 OW  HW1 HW2 OW  HW1 HW2 OW  HW1 
HW2 OW  HW1 HW2 OW  HW1 HW2 OW  HW1 HW2 OW  HW1 HW2 OW  HW1 HW2 OW  HW1 HW2 OW  
HW1 HW2 OW  HW1 HW2 OW  HW1 HW2 OW  HW1 HW2 OW  HW1 HW2 OW  HW1 HW2 OW  HW1 HW2 
OW  HW1 HW2 OW  HW1 HW2 OW  HW1 HW2 OW  HW1 HW2 OW  HW1 HW2 OW  HW1 HW2 OW  HW1 
HW2 OW  HW1 HW2 OW  HW1 HW2 OW  HW1 HW2 OW  HW1 HW2 OW  HW1 HW2 OW  HW1 HW2 OW  
HW1 HW2 OW  HW1 HW2 OW  HW1 HW2 OW  HW1 HW2 OW  HW1 HW2 OW  HW1 HW2 OW  HW1 HW2 
OW  HW1 HW2 OW  HW1 HW2 OW  HW1 HW2 OW  HW1 HW2 OW  HW1 HW2 OW  HW1 HW2 OW  HW1 
HW2 OW  HW1 HW2 OW  HW1 HW2 OW  HW1 HW2 OW  HW1 HW2 OW  HW1 HW2 OW  HW1 HW2 OW  
HW1 HW2 OW  HW1 HW2 OW  HW1 HW2 OW  HW1 HW2 OW  HW1 HW2 OW  HW1 HW2 OW  HW1 HW2 
OW  HW1 HW2 OW  HW1 HW2 OW  HW1 HW2 OW  HW1 HW2 OW  HW1 HW2 OW  HW1 HW2 OW  HW1 
HW2 OW  HW1 HW2 OW  HW1 HW2 OW  HW1 HW2 OW  HW1 HW2 OW  HW1 HW2 OW  HW1 HW2 OW  
HW1 HW2 OW  HW1 HW2 OW  HW1 HW2 OW  HW1 HW2 OW  HW1 HW2 OW  HW1 HW2 OW  HW1 HW2 
OW  HW1 HW2 OW  HW1 HW2 OW  HW1 HW2 OW  HW1 HW2 OW  HW1 HW2 OW  HW1 HW2 OW  HW1 
HW2 OW  HW1 HW2 OW  HW1 HW2 OW  HW1 HW2 OW  HW1 HW2 OW  HW1 HW2 OW  HW1 HW2 OW  
HW1 HW2 OW  HW1 HW2 OW  HW1 HW2 OW  HW1 HW2 OW  HW1 HW2 OW  HW1 HW2 OW  HW1 HW2 
OW  HW1 HW2 OW  HW1 HW2 OW  HW1 HW2 OW  HW1 HW2 OW  HW1 HW2 OW  HW1 HW2 OW  HW1 
HW2 OW  HW1 HW2 OW  HW1 HW2 OW  HW1 HW2 OW  HW1 HW2 OW  HW1 HW2 OW  HW1 HW2 OW  
HW1 HW2 OW  HW1 HW2 OW  HW1 HW2 OW  HW1 HW2 OW  HW1 HW2 OW  HW1 HW2 OW  HW1 HW2 
OW  HW1 HW2 OW  HW1 HW2 OW  HW1 HW2 OW  HW1 HW2 OW  HW1 HW2 OW  HW1 HW2 OW  HW1 
HW2 OW  HW1 HW2 OW  HW1 HW2 OW  HW1 HW2 OW  HW1 HW2 OW  HW1 HW2 OW  HW1 HW2 OW  
HW1 HW2 OW  HW1 HW2 OW  HW1 HW2 OW  HW1 HW2 OW  HW1 HW2 OW  HW1 HW2 OW  HW1 HW2 
OW  HW1 HW2 OW  HW1 HW2 OW  HW1 HW2 OW  HW1 HW2 OW  HW1 HW2 OW  HW1 HW2 OW  HW1 
HW2 OW  HW1 HW2 OW  HW1 HW2 OW  HW1 HW2 OW  HW1 HW2 OW  HW1 HW2 OW  HW1 HW2 OW  
HW1 HW2 OW  HW1 HW2 OW  HW1 HW2 OW  HW1 HW2 OW  HW1 HW2 OW  HW1 HW2 OW  HW1 HW2 
OW  HW1 HW2 OW  HW1 HW2 OW  HW1 HW2 OW  HW1 HW2 OW  HW1 HW2 OW  HW1 HW2 OW  HW1 
HW2 OW  HW1 HW2 OW  HW1 HW2 OW  HW1 HW2 OW  HW1 HW2 OW  HW1 HW2 OW  HW1 HW2 OW  
HW1 HW2 OW  HW1 HW2 OW  HW1 HW2 OW  HW1 HW2 OW  HW1 HW2 OW  HW1 HW2 OW  HW1 HW2 
OW  HW1 HW2 OW  HW1 HW2 OW  HW1 HW2 OW  HW1 HW2 OW  HW1 HW2 OW  HW1 HW2 OW  HW1 
HW2 OW  HW1 HW2 OW  HW1 HW2 OW  HW1 HW2 OW  HW1 HW2 OW  HW1 HW2 OW  HW1 HW2 OW  
HW1 HW2 OW  HW1 HW2 OW  HW1 HW2 OW  HW1 HW2 OW  HW1 HW2 OW  HW1 HW2 OW  HW1 HW2 
OW  HW1 HW2 OW  HW1 HW2 OW  HW1 HW2 OW  HW1 HW2 OW  HW1 HW2 OW  HW1 HW2 OW  HW1 
HW2 OW  HW1 HW2 OW  HW1 HW2 OW  HW1 HW2 OW  HW1 HW2 OW  HW1 HW2 OW  HW1 HW2 OW  
HW1 HW2 OW  HW1 HW2 OW  HW1 HW2 OW  HW1 HW2 OW  HW1 HW2 OW  HW1 HW2 OW  HW1 HW2 
OW  HW1 HW2 OW  HW1 HW2 OW  HW1 HW2 OW  HW1 HW2 OW  HW1 HW2 OW  HW1 HW2 OW  HW1 
HW2 OW  HW1 HW2 OW  HW1 HW2 OW  HW1 HW2 OW  HW1 HW2 OW  HW1 HW2 OW  HW1 HW2 OW  
HW1 HW2 OW  HW1 HW2 OW  HW1 HW2 OW  HW1 HW2 OW  HW1 HW2 OW  HW1 HW2 OW  HW1 HW2 
OW  HW1 HW2 OW  HW1 HW2 OW  HW1 HW2 OW  HW1 HW2 OW  HW1 HW2 OW  HW1 HW2 OW  HW1 
HW2 OW  HW1 HW2 OW  HW1 HW2 OW  HW1 HW2 OW  HW1 HW2 OW  HW1 HW2 OW  HW1 HW2 OW  
HW1 HW2 OW  HW1 HW2 OW  HW1 HW2 OW  HW1 HW2 OW  HW1 HW2 OW  HW1 HW2 OW  HW1 HW2 
OW  HW1 HW2 OW  HW1 HW2 OW  HW1 HW2 OW  HW1 HW2 OW  HW1 HW2 OW  HW1 HW2 OW  HW1 
HW2 OW  HW1 HW2 OW  HW1 HW2 OW  HW1 HW2 OW  HW1 HW2 OW  HW1 HW2 OW  HW1 HW2 OW  
HW1 HW2 OW  HW1 HW2 OW  HW1 HW2 OW  HW1 HW2 OW  HW1 HW2 OW  HW1 HW2 OW  HW1 HW2 
OW  HW1 HW2 OW  HW1 HW2 OW  HW1 HW2 OW  HW1 HW2 OW  HW1 HW2 OW  HW1 HW2 OW  HW1 
HW2 OW  HW1 HW2 OW  HW1 HW2 OW  HW1 HW2 OW  HW1 HW2 OW  HW1 HW2 OW  HW1 HW2 OW  
HW1 HW2 OW  HW1 HW2 OW  HW1 HW2 OW  HW1 HW2 OW  HW1 HW2 OW  HW1 HW2 OW  HW1 HW2 
OW  HW1 HW2 OW  HW1 HW2 OW  HW1 HW2 OW  HW1 HW2 OW  HW1 HW2 OW  HW1 HW2 OW  HW1 
HW2 OW  HW1 HW2 OW  HW1 HW2 OW  HW1 HW2 OW  HW1 HW2 OW  HW1 HW2 OW  HW1 HW2 OW  
HW1 HW2 OW  HW1 HW2 OW  HW1 HW2 OW  HW1 HW2 OW  HW1 HW2 OW  HW1 HW2 OW  HW1 HW2 
OW  HW1 HW2 OW  HW1 HW2 OW  HW1 HW2 OW  HW1 HW2 OW  HW1 HW2 OW  HW1 HW2 OW  HW1 
HW2 OW  HW1 HW2 OW  HW1 HW2 OW  HW1 HW2 OW  HW1 HW2 OW  HW1 HW2 OW  HW1 HW2 OW  
HW1 HW2 OW  HW1 HW2 OW  HW1 HW2 OW  HW1 HW2 OW  HW1 HW2 OW  HW1 HW2 OW  HW1 HW2 
OW  HW1 HW2 OW  HW1 HW2 OW  HW1 HW2 OW  HW1 HW2 OW  HW1 HW2 OW  HW1 HW2 OW  HW1 
HW2 OW  HW1 HW2 OW  HW1 HW2 OW  HW1 HW2 OW  HW1 HW2 OW  HW1 HW2 OW  HW1 HW2 OW  
HW1 HW2 OW  HW1 HW2 OW  HW1 HW2 OW  HW1 HW2 OW  HW1 HW2 OW  HW1 HW2 OW  HW1 HW2 
OW  HW1 HW2 OW  HW1 HW2 OW  HW1 HW2 OW  HW1 HW2 OW  HW1 HW2 OW  HW1 HW2 OW  HW1 
HW2 OW  HW1 HW2 OW  HW1 HW2 OW  HW1 HW2 OW  HW1 HW2 OW  HW1 HW2 OW  HW1 HW2 OW  
HW1 HW2 OW  HW1 HW2 OW  HW1 HW2 OW  HW1 HW2 OW  HW1 HW2 OW  HW1 HW2 OW  HW1 HW2 
OW  HW1 HW2 OW  HW1 HW2 OW  HW1 HW2 OW  HW1 HW2 OW  HW1 HW2 OW  HW1 HW2 OW  HW1 
HW2 OW  HW1 HW2 OW  HW1 HW2 OW  HW1 HW2 OW  HW1 HW2 OW  HW1 HW2 OW  HW1 HW2 OW  
HW1 HW2 OW  HW1 HW2 OW  HW1 HW2 OW  HW1 HW2 OW  HW1 HW2 OW  HW1 HW2 OW  HW1 HW2 
OW  HW1 HW2 OW  HW1 HW2 OW  HW1 HW2 OW  HW1 HW2 OW  HW1 HW2 OW  HW1 HW2 OW  HW1 
HW2 OW  HW1 HW2 OW  HW1 HW2 OW  HW1 HW2 OW  HW1 HW2 OW  HW1 HW2 OW  HW1 HW2 OW  
HW1 HW2 OW  HW1 HW2 OW  HW1 HW2 OW  HW1 HW2 OW  HW1 HW2 OW  HW1 HW2 OW  HW1 HW2 
OW  HW1 HW2 OW  HW1 HW2 OW  HW1 HW2 OW  HW1 HW2 OW  HW1 HW2 OW  HW1 HW2 OW  HW1 
HW2 OW  HW1 HW2 OW  HW1 HW2 OW  HW1 HW2 OW  HW1 HW2 OW  HW1 HW2 OW  HW1 HW2 OW  
HW1 HW2 OW  HW1 HW2 OW  HW1 HW2 OW  HW1 HW2 OW  HW1 HW2 OW  HW1 HW2 OW  HW1 HW2 
OW  HW1 HW2 OW  HW1 HW2 OW  HW1 HW2 OW  HW1 HW2 OW  HW1 HW2 OW  HW1 HW2 OW  HW1 
HW2 OW  HW1 HW2 OW  HW1 HW2 OW  HW1 HW2 OW  HW1 HW2 OW  HW1 HW2 OW  HW1 HW2 OW  
HW1 HW2 OW  HW1 HW2 OW  HW1 HW2 OW  HW1 HW2 OW  HW1 HW2 OW  HW1 HW2 OW  HW1 HW2 
OW  HW1 HW2 OW  HW1 HW2 OW  HW1 HW2 OW  HW1 HW2 OW  HW1 HW2 OW  HW1 HW2 OW  HW1 
HW2 OW  HW1 HW2 OW  HW1 HW2 OW  HW1 HW2 OW  HW1 HW2 OW  HW1 HW2 OW  HW1 HW2 OW  
HW1 HW2 OW  HW1 HW2 OW  HW1 HW2 OW  HW1 HW2 OW  HW1 HW2 OW  HW1 HW2 OW  HW1 HW2 
OW  HW1 HW2 OW  HW1 HW2 OW  HW1 HW2 OW  HW1 HW2 OW  HW1 HW2 OW  HW1 HW2 OW  HW1 
HW2 OW  HW1 HW2 OW  HW1 HW2 OW  HW1 HW2 OW  HW1 HW2 OW  HW1 HW2 OW  HW1 HW2 OW  
HW1 HW2 OW  HW1 HW2 OW  HW1 HW2 OW  HW1 HW2 OW  HW1 HW2 OW  HW1 HW2 OW  HW1 HW2 
OW  HW1 HW2 OW  HW1 HW2 OW  HW1 HW2 OW  HW1 HW2 OW  HW1 HW2 OW  HW1 HW2 OW  HW1 
HW2 OW  HW1 HW2 OW  HW1 HW2 OW  HW1 HW2 OW  HW1 HW2 OW  HW1 HW2 OW  HW1 HW2 OW  
HW1 HW2 OW  HW1 HW2 OW  HW1 HW2 OW  HW1 HW2 OW  HW1 HW2 OW  HW1 HW2 OW  HW1 HW2 
OW  HW1 HW2 OW  HW1 HW2 OW  HW1 HW2 OW  HW1 HW2 OW  HW1 HW2 OW  HW1 HW2 OW  HW1 
HW2 OW  HW1 HW2 OW  HW1 HW2 OW  HW1 HW2 OW  HW1 HW2 OW  HW1 HW2 OW  HW1 HW2 OW  
HW1 HW2 OW  HW1 HW2 OW  HW1 HW2 OW  HW1 HW2 OW  HW1 HW2 OW  HW1 HW2 OW  HW1 HW2 
OW  HW1 HW2 OW  HW1 HW2 OW  HW1 HW2 OW  HW1 HW2 OW  HW1 HW2 OW  HW1 HW2 OW  HW1 
HW2 OW  HW1 HW2 OW  HW1 HW2 OW  HW1 HW2 OW  HW1 HW2 OW  HW1 HW2 OW  HW1 HW2 OW  
HW1 HW2 OW  HW1 HW2 OW  HW1 HW2 OW  HW1 HW2 OW  HW1 HW2 OW  HW1 HW2 OW  HW1 HW2 
OW  HW1 HW2 OW  HW1 HW2 OW  HW1 HW2 OW  HW1 HW2 OW  HW1 HW2 OW  HW1 HW2 OW  HW1 
HW2 OW  HW1 HW2 OW  HW1 HW2 OW  HW1 HW2 OW  HW1 HW2 OW  HW1 HW2 OW  HW1 HW2 OW  
HW1 HW2 OW  HW1 HW2 OW  HW1 HW2 OW  HW1 HW2 OW  HW1 HW2 OW  HW1 HW2 OW  HW1 HW2 
OW  HW1 HW2 OW  HW1 HW2 OW  HW1 HW2 OW  HW1 HW2 OW  HW1 HW2 OW  HW1 HW2 OW  HW1 
HW2 OW  HW1 HW2 OW  HW1 HW2 OW  HW1 HW2 OW  HW1 HW2 OW  HW1 HW2 OW  HW1 HW2 OW  
HW1 HW2 OW  HW1 HW2 OW  HW1 HW2 OW  HW1 HW2 OW  HW1 HW2 OW  HW1 HW2 OW  HW1 HW2 
OW  HW1 HW2 OW  HW1 HW2 OW  HW1 HW2 OW  HW1 HW2 OW  HW1 HW2 OW  HW1 HW2 OW  HW1 
HW2 OW  HW1 HW2 OW  HW1 HW2 OW  HW1 HW2 OW  HW1 HW2 OW  HW1 HW2 OW  HW1 HW2 OW  
HW1 HW2 OW  HW1 HW2 OW  HW1 HW2 OW  HW1 HW2 OW  HW1 HW2 OW  HW1 HW2 OW  HW1 HW2 
OW  HW1 HW2 OW  HW1 HW2 OW  HW1 HW2 OW  HW1 HW2 OW  HW1 HW2 OW  HW1 HW2 OW  HW1 
HW2 OW  HW1 HW2 OW  HW1 HW2 OW  HW1 HW2 OW  HW1 HW2 OW  HW1 HW2 OW  HW1 HW2 OW  
HW1 HW2 OW  HW1 HW2 OW  HW1 HW2 OW  HW1 HW2 OW  HW1 HW2 OW  HW1 HW2 OW  HW1 HW2 
OW  HW1 HW2 OW  HW1 HW2 OW  HW1 HW2 OW  HW1 HW2 OW  HW1 HW2 OW  HW1 HW2 OW  HW1 
HW2 OW  HW1 HW2 OW  HW1 HW2 OW  HW1 HW2 OW  HW1 HW2 OW  HW1 HW2 OW  HW1 HW2 OW  
HW1 HW2 OW  HW1 HW2 OW  HW1 HW2 OW  HW1 HW2 OW  HW1 HW2 OW  HW1 HW2 OW  HW1 HW2 
OW  HW1 HW2 OW  HW1 HW2 OW  HW1 HW2 OW  HW1 HW2 OW  HW1 HW2 OW  HW1 HW2 OW  HW1 
HW2 OW  HW1 HW2 OW  HW1 HW2 OW  HW1 HW2 OW  HW1 HW2 OW  HW1 HW2 OW  HW1 HW2 OW  
HW1 HW2 OW  HW1 HW2 OW  HW1 HW2 OW  HW1 HW2 OW  HW1 HW2 OW  HW1 HW2 OW  HW1 HW2 
OW  HW1 HW2 OW  HW1 HW2 OW  HW1 HW2 OW  HW1 HW2 OW  HW1 HW2 OW  HW1 HW2 OW  HW1 
HW2 OW  HW1 HW2 OW  HW1 HW2 OW  HW1 HW2 OW  HW1 HW2 OW  HW1 HW2 OW  HW1 HW2 OW  
HW1 HW2 OW  HW1 HW2 OW  HW1 HW2 OW  HW1 HW2 OW  HW1 HW2 OW  HW1 HW2 OW  HW1 HW2 
OW  HW1 HW2 OW  HW1 HW2 OW  HW1 HW2 OW  HW1 HW2 OW  HW1 HW2 OW  HW1 HW2 OW  HW1 
HW2 OW  HW1 HW2 OW  HW1 HW2 OW  HW1 HW2 OW  HW1 HW2 OW  HW1 HW2 OW  HW1 HW2 OW  
HW1 HW2 OW  HW1 HW2 OW  HW1 HW2 OW  HW1 HW2 OW  HW1 HW2 OW  HW1 HW2 OW  HW1 HW2 
OW  HW1 HW2 OW  HW1 HW2 OW  HW1 HW2 OW  HW1 HW2 OW  HW1 HW2 OW  HW1 HW2 OW  HW1 
HW2 OW  HW1 HW2 OW  HW1 HW2 OW  HW1 HW2 OW  HW1 HW2 OW  HW1 HW2 OW  HW1 HW2 OW  
HW1 HW2 OW  HW1 HW2 OW  HW1 HW2 OW  HW1 HW2 OW  HW1 HW2 OW  HW1 HW2 OW  HW1 HW2 
OW  HW1 HW2 OW  HW1 HW2 OW  HW1 HW2 OW  HW1 HW2 OW  HW1 HW2 OW  HW1 HW2 OW  HW1 
HW2 OW  HW1 HW2 OW  HW1 HW2 OW  HW1 HW2 OW  HW1 HW2 OW  HW1 HW2 OW  HW1 HW2 OW  
HW1 HW2 OW  HW1 HW2 OW  HW1 HW2 OW  HW1 HW2 OW  HW1 HW2 OW  HW1 HW2 OW  HW1 HW2 
OW  HW1 HW2 OW  HW1 HW2 OW  HW1 HW2 OW  HW1 HW2 OW  HW1 HW2 OW  HW1 HW2 OW  HW1 
HW2 OW  HW1 HW2 OW  HW1 HW2 OW  HW1 HW2 OW  HW1 HW2 OW  HW1 HW2 OW  HW1 HW2 OW  
HW1 HW2 OW  HW1 HW2 OW  HW1 HW2 OW  HW1 HW2 OW  HW1 HW2 OW  HW1 HW2 OW  HW1 HW2 
OW  HW1 HW2 OW  HW1 HW2 OW  HW1 HW2 OW  HW1 HW2 OW  HW1 HW2 OW  HW1 HW2 OW  HW1 
HW2 OW  HW1 HW2 OW  HW1 HW2 OW  HW1 HW2 OW  HW1 HW2 OW  HW1 HW2 OW  HW1 HW2 OW  
HW1 HW2 OW  HW1 HW2 OW  HW1 HW2 OW  HW1 HW2 OW  HW1 HW2 OW  HW1 HW2 OW  HW1 HW2 
OW  HW1 HW2 OW  HW1 HW2 OW  HW1 HW2 OW  HW1 HW2 OW  HW1 HW2 OW  HW1 HW2 OW  HW1 
HW2 OW  HW1 HW2 OW  HW1 HW2 OW  HW1 HW2 OW  HW1 HW2 OW  HW1 HW2 OW  HW1 HW2 OW  
HW1 HW2 OW  HW1 HW2 OW  HW1 HW2 OW  HW1 HW2 OW  HW1 HW2 OW  HW1 HW2 OW  HW1 HW2 
OW  HW1 HW2 OW  HW1 HW2 OW  HW1 HW2 OW  HW1 HW2 OW  HW1 HW2 OW  HW1 HW2 OW  HW1 
HW2 OW  HW1 HW2 OW  HW1 HW2 OW  HW1 HW2 OW  HW1 HW2 OW  HW1 HW2 OW  HW1 HW2 OW  
HW1 HW2 OW  HW1 HW2 OW  HW1 HW2 OW  HW1 HW2 OW  HW1 HW2 OW  HW1 HW2 OW  HW1 HW2 
OW  HW1 HW2 OW  HW1 HW2 OW  HW1 HW2 OW  HW1 HW2 OW  HW1 HW2 OW  HW1 HW2 OW  HW1 
HW2 OW  HW1 HW2 OW  HW1 HW2 OW  HW1 HW2 OW  HW1 HW2 OW  HW1 HW2 OW  HW1 HW2 OW  
HW1 HW2 OW  HW1 HW2 OW  HW1 HW2 OW  HW1 HW2 OW  HW1 HW2 OW  HW1 HW2 OW  HW1 HW2 
OW  HW1 HW2 OW  HW1 HW2 OW  HW1 HW2 OW  HW1 HW2 OW  HW1 HW2 OW  HW1 HW2 OW  HW1 
HW2 OW  HW1 HW2 OW  HW1 HW2 OW  HW1 HW2 OW  HW1 HW2 OW  HW1 HW2 OW  HW1 HW2 OW  
HW1 HW2 OW  HW1 HW2 OW  HW1 HW2 OW  HW1 HW2 OW  HW1 HW2 OW  HW1 HW2 OW  HW1 HW2 
OW  HW1 HW2 OW  HW1 HW2 OW  HW1 HW2 OW  HW1 HW2 OW  HW1 HW2 OW  HW1 HW2 OW  HW1 
HW2 OW  HW1 HW2 OW  HW1 HW2 OW  HW1 HW2 OW  HW1 HW2 OW  HW1 HW2 OW  HW1 HW2 OW  
HW1 HW2 OW  HW1 HW2 OW  HW1 HW2 OW  HW1 HW2 OW  HW1 HW2 OW  HW1 HW2 OW  HW1 HW2 
OW  HW1 HW2 OW  HW1 HW2 OW  HW1 HW2 OW  HW1 HW2 OW  HW1 HW2 OW  HW1 HW2 OW  HW1 
HW2 OW  HW1 HW2 OW  HW1 HW2 OW  HW1 HW2 OW  HW1 HW2 OW  HW1 HW2 OW  HW1 HW2 OW  
HW1 HW2 OW  HW1 HW2 OW  HW1 HW2 OW  HW1 HW2 OW  HW1 HW2 OW  HW1 HW2 OW  HW1 HW2 
OW  HW1 HW2 OW  HW1 HW2 OW  HW1 HW2 OW  HW1 HW2 OW  HW1 HW2 OW  HW1 HW2 OW  HW1 
HW2 OW  HW1 HW2 OW  HW1 HW2 OW  HW1 HW2 OW  HW1 HW2 OW  HW1 HW2 OW  HW1 HW2 OW  
HW1 HW2 OW  HW1 HW2 OW  HW1 HW2 OW  HW1 HW2 OW  HW1 HW2 OW  HW1 HW2 OW  HW1 HW2 
OW  HW1 HW2 OW  HW1 HW2 OW  HW1 HW2 OW  HW1 HW2 OW  HW1 HW2 OW  HW1 HW2 OW  HW1 
HW2 OW  HW1 HW2 OW  HW1 HW2 OW  HW1 HW2 OW  HW1 HW2 OW  HW1 HW2 OW  HW1 HW2 OW  
HW1 HW2 OW  HW1 HW2 OW  HW1 HW2 OW  HW1 HW2 OW  HW1 HW2 OW  HW1 HW2 OW  HW1 HW2 
OW  HW1 HW2 OW  HW1 HW2 OW  HW1 HW2 OW  HW1 HW2 OW  HW1 HW2 OW  HW1 HW2 OW  HW1 
HW2 OW  HW1 HW2 OW  HW1 HW2 OW  HW1 HW2 OW  HW1 HW2 OW  HW1 HW2 OW  HW1 HW2 OW  
HW1 HW2 OW  HW1 HW2 OW  HW1 HW2 OW  HW1 HW2 OW  HW1 HW2 OW  HW1 HW2 OW  HW1 HW2 
OW  HW1 HW2 OW  HW1 HW2 OW  HW1 HW2 OW  HW1 HW2 OW  HW1 HW2 OW  HW1 HW2 OW  HW1 
HW2 OW  HW1 HW2 OW  HW1 HW2 OW  HW1 HW2 OW  HW1 HW2 OW  HW1 HW2 OW  HW1 HW2 OW  
HW1 HW2 OW  HW1 HW2 OW  HW1 HW2 OW  HW1 HW2 OW  HW1 HW2 OW  HW1 HW2 OW  HW1 HW2 
OW  HW1 HW2 OW  HW1 HW2 OW  HW1 HW2 OW  HW1 HW2 OW  HW1 HW2 OW  HW1 HW2 OW  HW1 
HW2 OW  HW1 HW2 OW  HW1 HW2 OW  HW1 HW2 OW  HW1 HW2 OW  HW1 HW2 OW  HW1 HW2 OW  
HW1 HW2 OW  HW1 HW2 OW  HW1 HW2 OW  HW1 HW2 OW  HW1 HW2 OW  HW1 HW2 OW  HW1 HW2 
OW  HW1 HW2 OW  HW1 HW2 OW  HW1 HW2 OW  HW1 HW2 OW  HW1 HW2 OW  HW1 HW2 OW  HW1 
HW2 OW  HW1 HW2 OW  HW1 HW2 OW  HW1 HW2 OW  HW1 HW2 OW  HW1 HW2 OW  HW1 HW2 OW  
HW1 HW2 OW  HW1 HW2 OW  HW1 HW2 OW  HW1 HW2 OW  HW1 HW2 OW  HW1 HW2 OW  HW1 HW2 
OW  HW1 HW2 OW  HW1 HW2 OW  HW1 HW2 OW  HW1 HW2 OW  HW1 HW2 OW  HW1 HW2 OW  HW1 
HW2 OW  HW1 HW2 OW  HW1 HW2 OW  HW1 HW2 OW  HW1 HW2 OW  HW1 HW2 OW  HW1 HW2 OW  
HW1 HW2 OW  HW1 HW2 OW  HW1 HW2 OW  HW1 HW2 OW  HW1 HW2 OW  HW1 HW2 OW  HW1 HW2 
OW  HW1 HW2 OW  HW1 HW2 OW  HW1 HW2 OW  HW1 HW2 OW  HW1 HW2 OW  HW1 HW2 OW  HW1 
HW2 OW  HW1 HW2 OW  HW1 HW2 OW  HW1 HW2 OW  HW1 HW2 OW  HW1 HW2 OW  HW1 HW2 OW  
HW1 HW2 OW  HW1 HW2 OW  HW1 HW2 OW  HW1 HW2 OW  HW1 HW2 OW  HW1 HW2 OW  HW1 HW2 
OW  HW1 HW2 OW  HW1 HW2 OW  HW1 HW2 OW  HW1 HW2 OW  HW1 HW2 OW  HW1 HW2 OW  HW1 
HW2 OW  HW1 HW2 OW  HW1 HW2 OW  HW1 HW2 OW  HW1 HW2 OW  HW1 HW2 OW  HW1 HW2 OW  
HW1 HW2 OW  HW1 HW2 OW  HW1 HW2 OW  HW1 HW2 OW  HW1 HW2 OW  HW1 HW2 OW  HW1 HW2 
OW  HW1 HW2 OW  HW1 HW2 OW  HW1 HW2 OW  HW1 HW2 OW  HW1 HW2 OW  HW1 HW2 OW  HW1 
HW2 OW  HW1 HW2 OW  HW1 HW2 OW  HW1 HW2 OW  HW1 HW2 OW  HW1 HW2 OW  HW1 HW2 OW  
HW1 HW2 OW  HW1 HW2 OW  HW1 HW2 OW  HW1 HW2 OW  HW1 HW2 OW  HW1 HW2 OW  HW1 HW2 
OW  HW1 HW2 OW  HW1 HW2 OW  HW1 HW2 OW  HW1 HW2 OW  HW1 HW2 OW  HW1 HW2 OW  HW1 
HW2 OW  HW1 HW2 OW  HW1 HW2 OW  HW1 HW2 OW  HW1 HW2 OW  HW1 HW2 OW  HW1 HW2 OW  
HW1 HW2 OW  HW1 HW2 OW  HW1 HW2 OW  HW1 HW2 OW  HW1 HW2 OW  HW1 HW2 OW  HW1 HW2 
OW  HW1 HW2 OW  HW1 HW2 OW  HW1 HW2 OW  HW1 HW2 OW  HW1 HW2 OW  HW1 HW2 OW  HW1 
HW2 OW  HW1 HW2 OW  HW1 HW2 OW  HW1 HW2 OW  HW1 HW2 OW  HW1 HW2 OW  HW1 HW2 OW  
HW1 HW2 OW  HW1 HW2 OW  HW1 HW2 OW  HW1 HW2 OW  HW1 HW2 OW  HW1 HW2 OW  HW1 HW2 
OW  HW1 HW2 OW  HW1 HW2 OW  HW1 HW2 OW  HW1 HW2 OW  HW1 HW2 OW  HW1 HW2 OW  HW1 
HW2 OW  HW1 HW2 OW  HW1 HW2 OW  HW1 HW2 OW  HW1 HW2 OW  HW1 HW2 OW  HW1 HW2 OW  
HW1 HW2 OW  HW1 HW2 OW  HW1 HW2 OW  HW1 HW2 OW  HW1 HW2 OW  HW1 HW2 OW  HW1 HW2 
OW  HW1 HW2 OW  HW1 HW2 OW  HW1 HW2 OW  HW1 HW2 OW  HW1 HW2 OW  HW1 HW2 OW  HW1 
HW2 OW  HW1 HW2 OW  HW1 HW2 OW  HW1 HW2 OW  HW1 HW2 OW  HW1 HW2 OW  HW1 HW2 OW  
HW1 HW2 OW  HW1 HW2 OW  HW1 HW2 OW  HW1 HW2 OW  HW1 HW2 OW  HW1 HW2 OW  HW1 HW2 
OW  HW1 HW2 OW  HW1 HW2 OW  HW1 HW2 OW  HW1 HW2 OW  HW1 HW2 OW  HW1 HW2 OW  HW1 
HW2 OW  HW1 HW2 OW  HW1 HW2 OW  HW1 HW2 OW  HW1 HW2 OW  HW1 HW2 OW  HW1 HW2 OW  
HW1 HW2 OW  HW1 HW2 OW  HW1 HW2 OW  HW1 HW2 OW  HW1 HW2 OW  HW1 HW2 OW  HW1 HW2 
OW  HW1 HW2 OW  HW1 HW2 OW  HW1 HW2 OW  HW1 HW2 OW  HW1 HW2 OW  HW1 HW2 OW  HW1 
HW2 OW  HW1 HW2 OW  HW1 HW2 OW  HW1 HW2 OW  HW1 HW2 OW  HW1 HW2 OW  HW1 HW2 OW  
HW1 HW2 OW  HW1 HW2 OW  HW1 HW2 OW  HW1 HW2 OW  HW1 HW2 OW  HW1 HW2 OW  HW1 HW2 
OW  HW1 HW2 OW  HW1 HW2 OW  HW1 HW2 OW  HW1 HW2 OW  HW1 HW2 OW  HW1 HW2 OW  HW1 
HW2 OW  HW1 HW2 OW  HW1 HW2 OW  HW1 HW2 OW  HW1 HW2 OW  HW1 HW2 OW  HW1 HW2 OW  
HW1 HW2 OW  HW1 HW2 OW  HW1 HW2 OW  HW1 HW2 OW  HW1 HW2 OW  HW1 HW2 OW  HW1 HW2 
OW  HW1 HW2 OW  HW1 HW2 OW  HW1 HW2 OW  HW1 HW2 OW  HW1 HW2 OW  HW1 HW2 OW  HW1 
HW2 OW  HW1 HW2 OW  HW1 HW2 OW  HW1 HW2 OW  HW1 HW2 OW  HW1 HW2 OW  HW1 HW2 OW  
HW1 HW2 OW  HW1 HW2 OW  HW1 HW2 OW  HW1 HW2 OW  HW1 HW2 OW  HW1 HW2 OW  HW1 HW2 
OW  HW1 HW2 OW  HW1 HW2 OW  HW1 HW2 OW  HW1 HW2 OW  HW1 HW2 OW  HW1 HW2 OW  HW1 
HW2 OW  HW1 HW2 OW  HW1 HW2 OW  HW1 HW2 OW  HW1 HW2 OW  HW1 HW2 OW  HW1 HW2 OW  
HW1 HW2 OW  HW1 HW2 OW  HW1 HW2 OW  HW1 HW2 OW  HW1 HW2 OW  HW1 HW2 OW  HW1 HW2 
OW  HW1 HW2 OW  HW1 HW2 OW  HW1 HW2 OW  HW1 HW2 OW  HW1 HW2 OW  HW1 HW2 OW  HW1 
HW2 OW  HW1 HW2 OW  HW1 HW2 OW  HW1 HW2 OW  HW1 HW2 OW  HW1 HW2 OW  HW1 HW2 OW  
HW1 HW2 OW  HW1 HW2 OW  HW1 HW2 OW  HW1 HW2 OW  HW1 HW2 OW  HW1 HW2 OW  HW1 HW2 
OW  HW1 HW2 OW  HW1 HW2 OW  HW1 HW2 OW  HW1 HW2 OW  HW1 HW2 OW  HW1 HW2 OW  HW1 
HW2 OW  HW1 HW2 OW  HW1 HW2 OW  HW1 HW2 OW  HW1 HW2 OW  HW1 HW2 OW  HW1 HW2 OW  
HW1 HW2 OW  HW1 HW2 OW  HW1 HW2 OW  HW1 HW2 OW  HW1 HW2 OW  HW1 HW2 OW  HW1 HW2 
OW  HW1 HW2 OW  HW1 HW2 OW  HW1 HW2 OW  HW1 HW2 OW  HW1 HW2 OW  HW1 HW2 OW  HW1 
HW2 OW  HW1 HW2 OW  HW1 HW2 OW  HW1 HW2 OW  HW1 HW2 OW  HW1 HW2 OW  HW1 HW2 OW  
HW1 HW2 OW  HW1 HW2 OW  HW1 HW2 OW  HW1 HW2 OW  HW1 HW2 OW  HW1 HW2 OW  HW1 HW2 
OW  HW1 HW2 OW  HW1 HW2 OW  HW1 HW2 OW  HW1 HW2 OW  HW1 HW2 OW  HW1 HW2 OW  HW1 
HW2 OW  HW1 HW2 OW  HW1 HW2 OW  HW1 HW2 OW  HW1 HW2 OW  HW1 HW2 OW  HW1 HW2 OW  
HW1 HW2 OW  HW1 HW2 OW  HW1 HW2 OW  HW1 HW2 OW  HW1 HW2 OW  HW1 HW2 OW  HW1 HW2 
OW  HW1 HW2 OW  HW1 HW2 OW  HW1 HW2 OW  HW1 HW2 OW  HW1 HW2 OW  HW1 HW2 OW  HW1 
HW2 OW  HW1 HW2 OW  HW1 HW2 OW  HW1 HW2 OW  HW1 HW2 OW  HW1 HW2 OW  HW1 HW2 OW  
HW1 HW2 OW  HW1 HW2 OW  HW1 HW2 OW  HW1 HW2 OW  HW1 HW2 OW  HW1 HW2 OW  HW1 HW2 
OW  HW1 HW2 OW  HW1 HW2 OW  HW1 HW2 OW  HW1 HW2 OW  HW1 HW2 OW  HW1 HW2 OW  HW1 
HW2 OW  HW1 HW2 OW  HW1 HW2 OW  HW1 HW2 OW  HW1 HW2 OW  HW1 HW2 OW  HW1 HW2 OW  
HW1 HW2 OW  HW1 HW2 OW  HW1 HW2 OW  HW1 HW2 OW  HW1 HW2 OW  HW1 HW2 OW  HW1 HW2 
OW  HW1 HW2 OW  HW1 HW2 OW  HW1 HW2 OW  HW1 HW2 OW  HW1 HW2 OW  HW1 HW2 OW  HW1 
HW2 OW  HW1 HW2 OW  HW1 HW2 OW  HW1 HW2 OW  HW1 HW2 OW  HW1 HW2 OW  HW1 HW2 OW  
HW1 HW2 OW  HW1 HW2 OW  HW1 HW2 OW  HW1 HW2 OW  HW1 HW2 OW  HW1 HW2 OW  HW1 HW2 
OW  HW1 HW2 OW  HW1 HW2 OW  HW1 HW2 OW  HW1 HW2 OW  HW1 HW2 OW  HW1 HW2 OW  HW1 
HW2 OW  HW1 HW2 OW  HW1 HW2 OW  HW1 HW2 OW  HW1 HW2 OW  HW1 HW2 OW  HW1 HW2 OW  
HW1 HW2 OW  HW1 HW2 OW  HW1 HW2 OW  HW1 HW2 OW  HW1 HW2 OW  HW1 HW2 OW  HW1 HW2 
OW  HW1 HW2 OW  HW1 HW2 OW  HW1 HW2 OW  HW1 HW2 OW  HW1 HW2 OW  HW1 HW2 OW  HW1 
HW2 OW  HW1 HW2 OW  HW1 HW2 OW  HW1 HW2 OW  HW1 HW2 OW  HW1 HW2 OW  HW1 HW2 OW  
HW1 HW2 OW  HW1 HW2 OW  HW1 HW2 OW  HW1 HW2 OW  HW1 HW2 OW  HW1 HW2 OW  HW1 HW2 
OW  HW1 HW2 OW  HW1 HW2 OW  HW1 HW2 OW  HW1 HW2 OW  HW1 HW2 OW  HW1 HW2 OW  HW1 
HW2 OW  HW1 HW2 OW  HW1 HW2 OW  HW1 HW2 OW  HW1 HW2 OW  HW1 HW2 OW  HW1 HW2 OW  
HW1 HW2 OW  HW1 HW2 OW  HW1 HW2 OW  HW1 HW2 OW  HW1 HW2 OW  HW1 HW2 OW  HW1 HW2 
OW  HW1 HW2 OW  HW1 HW2 OW  HW1 HW2 OW  HW1 HW2 OW  HW1 HW2 OW  HW1 HW2 OW  HW1 
HW2 OW  HW1 HW2 OW  HW1 HW2 OW  HW1 HW2 OW  HW1 HW2 OW  HW1 HW2 OW  HW1 HW2 OW  
HW1 HW2 OW  HW1 HW2 OW  HW1 HW2 OW  HW1 HW2 OW  HW1 HW2 OW  HW1 HW2 OW  HW1 HW2 
OW  HW1 HW2 OW  HW1 HW2 OW  HW1 HW2 OW  HW1 HW2 OW  HW1 HW2 OW  HW1 HW2 OW  HW1 
HW2 OW  HW1 HW2 OW  HW1 HW2 OW  HW1 HW2 OW  HW1 HW2 OW  HW1 HW2 OW  HW1 HW2 OW  
HW1 HW2 OW  HW1 HW2 OW  HW1 HW2 OW  HW1 HW2 OW  HW1 HW2 OW  HW1 HW2 OW  HW1 HW2 
OW  HW1 HW2 OW  HW1 HW2 OW  HW1 HW2 OW  HW1 HW2 OW  HW1 HW2 OW  HW1 HW2 OW  HW1 
HW2 OW  HW1 HW2 OW  HW1 HW2 OW  HW1 HW2 OW  HW1 HW2 OW  HW1 HW2 OW  HW1 HW2 OW  
HW1 HW2 OW  HW1 HW2 OW  HW1 HW2 OW  HW1 HW2 OW  HW1 HW2 OW  HW1 HW2 OW  HW1 HW2 
OW  HW1 HW2 OW  HW1 HW2 OW  HW1 HW2 OW  HW1 HW2 OW  HW1 HW2 OW  HW1 HW2 OW  HW1 
HW2 OW  HW1 HW2 OW  HW1 HW2 OW  HW1 HW2 OW  HW1 HW2 OW  HW1 HW2 OW  HW1 HW2 OW  
HW1 HW2 OW  HW1 HW2 OW  HW1 HW2 OW  HW1 HW2 OW  HW1 HW2 OW  HW1 HW2 OW  HW1 HW2 
OW  HW1 HW2 OW  HW1 HW2 OW  HW1 HW2 OW  HW1 HW2 OW  HW1 HW2 OW  HW1 HW2 OW  HW1 
HW2 OW  HW1 HW2 OW  HW1 HW2 OW  HW1 HW2 OW  HW1 HW2 OW  HW1 HW2 OW  HW1 HW2 OW  
HW1 HW2 OW  HW1 HW2 OW  HW1 HW2 OW  HW1 HW2 OW  HW1 HW2 OW  HW1 HW2 OW  HW1 HW2 
OW  HW1 HW2 OW  HW1 HW2 OW  HW1 HW2 OW  HW1 HW2 OW  HW1 HW2 OW  HW1 HW2 OW  HW1 
HW2 OW  HW1 HW2 OW  HW1 HW2 OW  HW1 HW2 OW  HW1 HW2 OW  HW1 HW2 OW  HW1 HW2 OW  
HW1 HW2 OW  HW1 HW2 OW  HW1 HW2 OW  HW1 HW2 OW  HW1 HW2 OW  HW1 HW2 OW  HW1 HW2 
OW  HW1 HW2 OW  HW1 HW2 OW  HW1 HW2 OW  HW1 HW2 OW  HW1 HW2 OW  HW1 HW2 OW  HW1 
HW2 OW  HW1 HW2 OW  HW1 HW2 OW  HW1 HW2 OW  HW1 HW2 OW  HW1 HW2 OW  HW1 HW2 OW  
HW1 HW2 OW  HW1 HW2 OW  HW1 HW2 OW  HW1 HW2 OW  HW1 HW2 OW  HW1 HW2 OW  HW1 HW2 
OW  HW1 HW2 OW  HW1 HW2 OW  HW1 HW2 OW  HW1 HW2 OW  HW1 HW2 OW  HW1 HW2 OW  HW1 
HW2 OW  HW1 HW2 OW  HW1 HW2 OW  HW1 HW2 OW  HW1 HW2 OW  HW1 HW2 OW  HW1 HW2 OW  
HW1 HW2 OW  HW1 HW2 OW  HW1 HW2 OW  HW1 HW2 OW  HW1 HW2 OW  HW1 HW2 OW  HW1 HW2 
OW  HW1 HW2 OW  HW1 HW2 OW  HW1 HW2 OW  HW1 HW2 OW  HW1 HW2 OW  HW1 HW2 OW  HW1 
HW2 OW  HW1 HW2 OW  HW1 HW2 OW  HW1 HW2 OW  HW1 HW2 OW  HW1 HW2 OW  HW1 HW2 OW  
HW1 HW2 OW  HW1 HW2 OW  HW1 HW2 OW  HW1 HW2 OW  HW1 HW2 OW  HW1 HW2 OW  HW1 HW2 
OW  HW1 HW2 OW  HW1 HW2 OW  HW1 HW2 OW  HW1 HW2 OW  HW1 HW2 OW  HW1 HW2 OW  HW1 
HW2 OW  HW1 HW2 OW  HW1 HW2 OW  HW1 HW2 OW  HW1 HW2 OW  HW1 HW2 OW  HW1 HW2 OW  
HW1 HW2 OW  HW1 HW2 OW  HW1 HW2 OW  HW1 HW2 OW  HW1 HW2 OW  HW1 HW2 OW  HW1 HW2 
OW  HW1 HW2 OW  HW1 HW2 OW  HW1 HW2 OW  HW1 HW2 OW  HW1 HW2 OW  HW1 HW2 OW  HW1 
HW2 OW  HW1 HW2 OW  HW1 HW2 OW  HW1 HW2 OW  HW1 HW2 OW  HW1 HW2 OW  HW1 HW2 OW  
HW1 HW2 OW  HW1 HW2 OW  HW1 HW2 OW  HW1 HW2 OW  HW1 HW2 OW  HW1 HW2 OW  HW1 HW2 
OW  HW1 HW2 OW  HW1 HW2 OW  HW1 HW2 OW  HW1 HW2 OW  HW1 HW2 OW  HW1 HW2 OW  HW1 
HW2 OW  HW1 HW2 OW  HW1 HW2 OW  HW1 HW2 OW  HW1 HW2 OW  HW1 HW2 OW  HW1 HW2 OW  
HW1 HW2 OW  HW1 HW2 OW  HW1 HW2 OW  HW1 HW2 OW  HW1 HW2 OW  HW1 HW2 OW  HW1 HW2 
OW  HW1 HW2 OW  HW1 HW2 OW  HW1 HW2 OW  HW1 HW2 OW  HW1 HW2 OW  HW1 HW2 OW  HW1 
HW2 OW  HW1 HW2 OW  HW1 HW2 OW  HW1 HW2 OW  HW1 HW2 OW  HW1 HW2 OW  HW1 HW2 OW  
HW1 HW2 OW  HW1 HW2 OW  HW1 HW2 OW  HW1 HW2 OW  HW1 HW2 OW  HW1 HW2 OW  HW1 HW2 
OW  HW1 HW2 OW  HW1 HW2 OW  HW1 HW2 OW  HW1 HW2 OW  HW1 HW2 OW  HW1 HW2 OW  HW1 
HW2 OW  HW1 HW2 OW  HW1 HW2 OW  HW1 HW2 OW  HW1 HW2 OW  HW1 HW2 OW  HW1 HW2 OW  
HW1 HW2 OW  HW1 HW2 OW  HW1 HW2 OW  HW1 HW2 OW  HW1 HW2 OW  HW1 HW2 OW  HW1 HW2 
OW  HW1 HW2 OW  HW1 HW2 OW  HW1 HW2 OW  HW1 HW2 OW  HW1 HW2 OW  HW1 HW2 OW  HW1 
HW2 OW  HW1 HW2 OW  HW1 HW2 OW  HW1 HW2 OW  HW1 HW2 OW  HW1 HW2 OW  HW1 HW2 OW  
HW1 HW2 OW  HW1 HW2 OW  HW1 HW2 OW  HW1 HW2 OW  HW1 HW2 OW  HW1 HW2 OW  HW1 HW2 
OW  HW1 HW2 OW  HW1 HW2 OW  HW1 HW2 OW  HW1 HW2 OW  HW1 HW2 OW  HW1 HW2 OW  HW1 
HW2 OW  HW1 HW2 OW  HW1 HW2 OW  HW1 HW2 OW  HW1 HW2 OW  HW1 HW2 OW  HW1 HW2 OW  
HW1 HW2 OW  HW1 HW2 OW  HW1 HW2 OW  HW1 HW2 OW  HW1 HW2 OW  HW1 HW2 OW  HW1 HW2 
OW  HW1 HW2 OW  HW1 HW2 OW  HW1 HW2 OW  HW1 HW2 OW  HW1 HW2 OW  HW1 HW2 OW  HW1 
HW2 OW  HW1 HW2 OW  HW1 HW2 OW  HW1 HW2 OW  HW1 HW2 OW  HW1 HW2 OW  HW1 HW2 OW  
HW1 HW2 OW  HW1 HW2 OW  HW1 HW2 OW  HW1 HW2 OW  HW1 HW2 OW  HW1 HW2 OW  HW1 HW2 
OW  HW1 HW2 OW  HW1 HW2 OW  HW1 HW2 OW  HW1 HW2 OW  HW1 HW2 OW  HW1 HW2 OW  HW1 
HW2 OW  HW1 HW2 OW  HW1 HW2 OW  HW1 HW2 OW  HW1 HW2 OW  HW1 HW2 OW  HW1 HW2 OW  
HW1 HW2 OW  HW1 HW2 OW  HW1 HW2 OW  HW1 HW2 OW  HW1 HW2 OW  HW1 HW2 OW  HW1 HW2 
OW  HW1 HW2 OW  HW1 HW2 OW  HW1 HW2 OW  HW1 HW2 OW  HW1 HW2 OW  HW1 HW2 OW  HW1 
HW2 OW  HW1 HW2 OW  HW1 HW2 OW  HW1 HW2 OW  HW1 HW2 OW  HW1 HW2 OW  HW1 HW2 OW  
HW1 HW2 OW  HW1 HW2 OW  HW1 HW2 OW  HW1 HW2 OW  HW1 HW2 OW  HW1 HW2 OW  HW1 HW2 
OW  HW1 HW2 OW  HW1 HW2 OW  HW1 HW2 OW  HW1 HW2 OW  HW1 HW2 OW  HW1 HW2 OW  HW1 
HW2 OW  HW1 HW2 OW  HW1 HW2 OW  HW1 HW2 OW  HW1 HW2 OW  HW1 HW2 OW  HW1 HW2 OW  
HW1 HW2 OW  HW1 HW2 OW  HW1 HW2 OW  HW1 HW2 OW  HW1 HW2 OW  HW1 HW2 OW  HW1 HW2 
OW  HW1 HW2 OW  HW1 HW2 OW  HW1 HW2 OW  HW1 HW2 OW  HW1 HW2 OW  HW1 HW2 OW  HW1 
HW2 OW  HW1 HW2 OW  HW1 HW2 OW  HW1 HW2 OW  HW1 HW2 OW  HW1 HW2 OW  HW1 HW2 OW  
HW1 HW2 OW  HW1 HW2 OW  HW1 HW2 OW  HW1 HW2 OW  HW1 HW2 OW  HW1 HW2 OW  HW1 HW2 
OW  HW1 HW2 OW  HW1 HW2 OW  HW1 HW2 OW  HW1 HW2 OW  HW1 HW2 OW  HW1 HW2 OW  HW1 
HW2 OW  HW1 HW2 OW  HW1 HW2 OW  HW1 HW2 OW  HW1 HW2 OW  HW1 HW2 OW  HW1 HW2 OW  
HW1 HW2 OW  HW1 HW2 OW  HW1 HW2 OW  HW1 HW2 OW  HW1 HW2 OW  HW1 HW2 OW  HW1 HW2 
OW  HW1 HW2 OW  HW1 HW2 OW  HW1 HW2 OW  HW1 HW2 OW  HW1 HW2 OW  HW1 HW2 OW  HW1 
HW2 OW  HW1 HW2 OW  HW1 HW2 OW  HW1 HW2 OW  HW1 HW2 OW  HW1 HW2 OW  HW1 HW2 OW  
HW1 HW2 OW  HW1 HW2 OW  HW1 HW2 OW  HW1 HW2 OW  HW1 HW2 OW  HW1 HW2 OW  HW1 HW2 
OW  HW1 HW2 OW  HW1 HW2 OW  HW1 HW2 OW  HW1 HW2 OW  HW1 HW2 OW  HW1 HW2 OW  HW1 
HW2 OW  HW1 HW2 OW  HW1 HW2 OW  HW1 HW2 OW  HW1 HW2 OW  HW1 HW2 OW  HW1 HW2 OW  
HW1 HW2 OW  HW1 HW2 OW  HW1 HW2 OW  HW1 HW2 OW  HW1 HW2 OW  HW1 HW2 OW  HW1 HW2 
OW  HW1 HW2 OW  HW1 HW2 OW  HW1 HW2 OW  HW1 HW2 OW  HW1 HW2 OW  HW1 HW2 OW  HW1 
HW2 OW  HW1 HW2 OW  HW1 HW2 OW  HW1 HW2 OW  HW1 HW2 OW  HW1 HW2 OW  HW1 HW2 OW  
HW1 HW2 OW  HW1 HW2 OW  HW1 HW2 OW  HW1 HW2 OW  HW1 HW2 OW  HW1 HW2 OW  HW1 HW2 
OW  HW1 HW2 OW  HW1 HW2 OW  HW1 HW2 OW  HW1 HW2 OW  HW1 HW2 OW  HW1 HW2 OW  HW1 
HW2 OW  HW1 HW2 OW  HW1 HW2 OW  HW1 HW2 OW  HW1 HW2 OW  HW1 HW2 OW  HW1 HW2 OW  
HW1 HW2 OW  HW1 HW2 OW  HW1 HW2 OW  HW1 HW2 OW  HW1 HW2 OW  HW1 HW2 OW  HW1 HW2 
OW  HW1 HW2 OW  HW1 HW2 OW  HW1 HW2 OW  HW1 HW2 OW  HW1 HW2 OW  HW1 HW2 OW  HW1 
HW2 OW  HW1 HW2 OW  HW1 HW2 OW  HW1 HW2 OW  HW1 HW2 OW  HW1 HW2 OW  HW1 HW2 OW  
HW1 HW2 OW  HW1 HW2 OW  HW1 HW2 OW  HW1 HW2 OW  HW1 HW2 OW  HW1 HW2 OW  HW1 HW2 
OW  HW1 HW2 OW  HW1 HW2 OW  HW1 HW2 OW  HW1 HW2 OW  HW1 HW2 OW  HW1 HW2 OW  HW1 
HW2 OW  HW1 HW2 OW  HW1 HW2 OW  HW1 HW2 OW  HW1 HW2 OW  HW1 HW2 OW  HW1 HW2 OW  
HW1 HW2 OW  HW1 HW2 OW  HW1 HW2 OW  HW1 HW2 OW  HW1 HW2 OW  HW1 HW2 OW  HW1 HW2 
OW  HW1 HW2 OW  HW1 HW2 OW  HW1 HW2 OW  HW1 HW2 OW  HW1 HW2 OW  HW1 HW2 OW  HW1 
HW2 OW  HW1 HW2 OW  HW1 HW2 OW  HW1 HW2 OW  HW1 HW2 OW  HW1 HW2 OW  HW1 HW2 OW  
HW1 HW2 OW  HW1 HW2 OW  HW1 HW2 OW  HW1 HW2 OW  HW1 HW2 OW  HW1 HW2 OW  HW1 HW2 
OW  HW1 HW2 OW  HW1 HW2 OW  HW1 HW2 OW  HW1 HW2 OW  HW1 HW2 OW  HW1 HW2 OW  HW1 
HW2 OW  HW1 HW2 OW  HW1 HW2 OW  HW1 HW2 OW  HW1 HW2 OW  HW1 HW2 OW  HW1 HW2 OW  
HW1 HW2 OW  HW1 HW2 OW  HW1 HW2 OW  HW1 HW2 OW  HW1 HW2 OW  HW1 HW2 OW  HW1 HW2 
OW  HW1 HW2 OW  HW1 HW2 OW  HW1 HW2 OW  HW1 HW2 OW  HW1 HW2 OW  HW1 HW2 OW  HW1 
HW2 OW  HW1 HW2 OW  HW1 HW2 OW  HW1 HW2 OW  HW1 HW2 OW  HW1 HW2 OW  HW1 HW2 OW  
HW1 HW2 OW  HW1 HW2 OW  HW1 HW2 OW  HW1 HW2 OW  HW1 HW2 OW  HW1 HW2 OW  HW1 HW2 
OW  HW1 HW2 OW  HW1 HW2 OW  HW1 HW2 OW  HW1 HW2 OW  HW1 HW2 OW  HW1 HW2 OW  HW1 
HW2 OW  HW1 HW2 OW  HW1 HW2 OW  HW1 HW2 OW  HW1 HW2 OW  HW1 HW2 OW  HW1 HW2 OW  
HW1 HW2 OW  HW1 HW2 OW  HW1 HW2 OW  HW1 HW2 OW  HW1 HW2 OW  HW1 HW2 OW  HW1 HW2 
OW  HW1 HW2 OW  HW1 HW2 OW  HW1 HW2 OW  HW1 HW2 OW  HW1 HW2 OW  HW1 HW2 OW  HW1 
HW2 OW  HW1 HW2 OW  HW1 HW2 OW  HW1 HW2 OW  HW1 HW2 OW  HW1 HW2 OW  HW1 HW2 OW  
HW1 HW2 OW  HW1 HW2 OW  HW1 HW2 OW  HW1 HW2 OW  HW1 HW2 OW  HW1 HW2 OW  HW1 HW2 
OW  HW1 HW2 OW  HW1 HW2 OW  HW1 HW2 OW  HW1 HW2 OW  HW1 HW2 OW  HW1 HW2 OW  HW1 
HW2 OW  HW1 HW2 OW  HW1 HW2 OW  HW1 HW2 OW  HW1 HW2 OW  HW1 HW2 OW  HW1 HW2 OW  
HW1 HW2 OW  HW1 HW2 OW  HW1 HW2 OW  HW1 HW2 OW  HW1 HW2 OW  HW1 HW2 OW  HW1 HW2 
OW  HW1 HW2 OW  HW1 HW2 OW  HW1 HW2 OW  HW1 HW2 OW  HW1 HW2 OW  HW1 HW2 OW  HW1 
HW2 OW  HW1 HW2 OW  HW1 HW2 OW  HW1 HW2 OW  HW1 HW2 OW  HW1 HW2 OW  HW1 HW2 OW  
HW1 HW2 OW  HW1 HW2 OW  HW1 HW2 OW  HW1 HW2 OW  HW1 HW2 OW  HW1 HW2 OW  HW1 HW2 
OW  HW1 HW2 OW  HW1 HW2 OW  HW1 HW2 OW  HW1 HW2 OW  HW1 HW2 OW  HW1 HW2 OW  HW1 
HW2 OW  HW1 HW2 OW  HW1 HW2 OW  HW1 HW2 OW  HW1 HW2 OW  HW1 HW2 OW  HW1 HW2 OW  
HW1 HW2 OW  HW1 HW2 OW  HW1 HW2 OW  HW1 HW2 OW  HW1 HW2 OW  HW1 HW2 OW  HW1 HW2 
OW  HW1 HW2 OW  HW1 HW2 OW  HW1 HW2 OW  HW1 HW2 OW  HW1 HW2 OW  HW1 HW2 OW  HW1 
HW2 OW  HW1 HW2 OW  HW1 HW2 OW  HW1 HW2 OW  HW1 HW2 OW  HW1 HW2 OW  HW1 HW2 OW  
HW1 HW2 OW  HW1 HW2 OW  HW1 HW2 OW  HW1 HW2 OW  HW1 HW2 OW  HW1 HW2 OW  HW1 HW2 
OW  HW1 HW2 OW  HW1 HW2 OW  HW1 HW2 OW  HW1 HW2 OW  HW1 HW2 OW  HW1 HW2 OW  HW1 
HW2 OW  HW1 HW2 OW  HW1 HW2 OW  HW1 HW2 OW  HW1 HW2 OW  HW1 HW2 OW  HW1 HW2 OW  
HW1 HW2 OW  HW1 HW2 OW  HW1 HW2 OW  HW1 HW2 OW  HW1 HW2 OW  HW1 HW2 OW  HW1 HW2 
OW  HW1 HW2 OW  HW1 HW2 OW  HW1 HW2 OW  HW1 HW2 OW  HW1 HW2 OW  HW1 HW2 OW  HW1 
HW2 OW  HW1 HW2 OW  HW1 HW2 OW  HW1 HW2 OW  HW1 HW2 OW  HW1 HW2 OW  HW1 HW2 OW  
HW1 HW2 OW  HW1 HW2 OW  HW1 HW2 OW  HW1 HW2 OW  HW1 HW2 OW  HW1 HW2 OW  HW1 HW2 
OW  HW1 HW2 OW  HW1 HW2 OW  HW1 HW2 OW  HW1 HW2 OW  HW1 HW2 OW  HW1 HW2 OW  HW1 
HW2 OW  HW1 HW2 OW  HW1 HW2 OW  HW1 HW2 OW  HW1 HW2 OW  HW1 HW2 OW  HW1 HW2 OW  
HW1 HW2 OW  HW1 HW2 OW  HW1 HW2 OW  HW1 HW2 OW  HW1 HW2 OW  HW1 HW2 OW  HW1 HW2 
OW  HW1 HW2 OW  HW1 HW2 OW  HW1 HW2 OW  HW1 HW2 OW  HW1 HW2 OW  HW1 HW2 OW  HW1 
HW2 OW  HW1 HW2 OW  HW1 HW2 OW  HW1 HW2 OW  HW1 HW2 OW  HW1 HW2 OW  HW1 HW2 OW  
HW1 HW2 OW  HW1 HW2 OW  HW1 HW2 OW  HW1 HW2 OW  HW1 HW2 OW  HW1 HW2 OW  HW1 HW2 
OW  HW1 HW2 OW  HW1 HW2 OW  HW1 HW2 OW  HW1 HW2 OW  HW1 HW2 OW  HW1 HW2 OW  HW1 
HW2 OW  HW1 HW2 OW  HW1 HW2 OW  HW1 HW2 OW  HW1 HW2 OW  HW1 HW2 OW  HW1 HW2 OW  
HW1 HW2 OW  HW1 HW2 OW  HW1 HW2 OW  HW1 HW2 OW  HW1 HW2 OW  HW1 HW2 OW  HW1 HW2 
OW  HW1 HW2 OW  HW1 HW2 OW  HW1 HW2 OW  HW1 HW2 OW  HW1 HW2 OW  HW1 HW2 OW  HW1 
HW2 OW  HW1 HW2 OW  HW1 HW2 OW  HW1 HW2 OW  HW1 HW2 OW  HW1 HW2 OW  HW1 HW2 OW  
HW1 HW2 OW  HW1 HW2 OW  HW1 HW2 OW  HW1 HW2 OW  HW1 HW2 OW  HW1 HW2 OW  HW1 HW2 
OW  HW1 HW2 OW  HW1 HW2 OW  HW1 HW2 OW  HW1 HW2 OW  HW1 HW2 OW  HW1 HW2 OW  HW1 
HW2 OW  HW1 HW2 OW  HW1 HW2 OW  HW1 HW2 OW  HW1 HW2 OW  HW1 HW2 OW  HW1 HW2 OW  
HW1 HW2 OW  HW1 HW2 OW  HW1 HW2 OW  HW1 HW2 OW  HW1 HW2 OW  HW1 HW2 OW  HW1 HW2 
OW  HW1 HW2 OW  HW1 HW2 OW  HW1 HW2 OW  HW1 HW2 OW  HW1 HW2 OW  HW1 HW2 OW  HW1 
HW2 OW  HW1 HW2 OW  HW1 HW2 OW  HW1 HW2 OW  HW1 HW2 OW  HW1 HW2 OW  HW1 HW2 OW  
HW1 HW2 OW  HW1 HW2 OW  HW1 HW2 OW  HW1 HW2 OW  HW1 HW2 OW  HW1 HW2 OW  HW1 HW2 
OW  HW1 HW2 OW  HW1 HW2 OW  HW1 HW2 OW  HW1 HW2 OW  HW1 HW2 OW  HW1 HW2 OW  HW1 
HW2 OW  HW1 HW2 OW  HW1 HW2 OW  HW1 HW2 OW  HW1 HW2 OW  HW1 HW2 OW  HW1 HW2 OW  
HW1 HW2 OW  HW1 HW2 OW  HW1 HW2 OW  HW1 HW2 OW  HW1 HW2 OW  HW1 HW2 OW  HW1 HW2 
OW  HW1 HW2 OW  HW1 HW2 OW  HW1 HW2 OW  HW1 HW2 OW  HW1 HW2 OW  HW1 HW2 OW  HW1 
HW2 OW  HW1 HW2 OW  HW1 HW2 OW  HW1 HW2 OW  HW1 HW2 OW  HW1 HW2 OW  HW1 HW2 OW  
HW1 HW2 OW  HW1 HW2 OW  HW1 HW2 OW  HW1 HW2 OW  HW1 HW2 OW  HW1 HW2 OW  HW1 HW2 
OW  HW1 HW2 OW  HW1 HW2 OW  HW1 HW2 OW  HW1 HW2 OW  HW1 HW2 OW  HW1 HW2 OW  HW1 
HW2 OW  HW1 HW2 OW  HW1 HW2 OW  HW1 HW2 OW  HW1 HW2 OW  HW1 HW2 OW  HW1 HW2 OW  
HW1 HW2 OW  HW1 HW2 OW  HW1 HW2 OW  HW1 HW2 OW  HW1 HW2 OW  HW1 HW2 OW  HW1 HW2 
OW  HW1 HW2 OW  HW1 HW2 OW  HW1 HW2 OW  HW1 HW2 OW  HW1 HW2 OW  HW1 HW2 OW  HW1 
HW2 OW  HW1 HW2 OW  HW1 HW2 OW  HW1 HW2 OW  HW1 HW2 OW  HW1 HW2 OW  HW1 HW2 OW  
HW1 HW2 OW  HW1 HW2 OW  HW1 HW2 OW  HW1 HW2 OW  HW1 HW2 OW  HW1 HW2 OW  HW1 HW2 
OW  HW1 HW2 OW  HW1 HW2 OW  HW1 HW2 OW  HW1 HW2 OW  HW1 HW2 OW  HW1 HW2 OW  HW1 
HW2 OW  HW1 HW2 OW  HW1 HW2 OW  HW1 HW2 OW  HW1 HW2 OW  HW1 HW2 OW  HW1 HW2 OW  
HW1 HW2 OW  HW1 HW2 OW  HW1 HW2 OW  HW1 HW2 OW  HW1 HW2 OW  HW1 HW2 OW  HW1 HW2 
OW  HW1 HW2 OW  HW1 HW2 OW  HW1 HW2 OW  HW1 HW2 OW  HW1 HW2 OW  HW1 HW2 OW  HW1 
HW2 OW  HW1 HW2 OW  HW1 HW2 OW  HW1 HW2 OW  HW1 HW2 OW  HW1 HW2 OW  HW1 HW2 OW  
HW1 HW2 OW  HW1 HW2 OW  HW1 HW2 OW  HW1 HW2 OW  HW1 HW2 OW  HW1 HW2 OW  HW1 HW2 
OW  HW1 HW2 OW  HW1 HW2 OW  HW1 HW2 OW  HW1 HW2 OW  HW1 HW2 OW  HW1 HW2 OW  HW1 
HW2 OW  HW1 HW2 OW  HW1 HW2 OW  HW1 HW2 OW  HW1 HW2 OW  HW1 HW2 OW  HW1 HW2 OW  
HW1 HW2 OW  HW1 HW2 OW  HW1 HW2 OW  HW1 HW2 OW  HW1 HW2 OW  HW1 HW2 OW  HW1 HW2 
OW  HW1 HW2 OW  HW1 HW2 OW  HW1 HW2 OW  HW1 HW2 OW  HW1 HW2 OW  HW1 HW2 OW  HW1 
HW2 OW  HW1 HW2 OW  HW1 HW2 OW  HW1 HW2 OW  HW1 HW2 OW  HW1 HW2 OW  HW1 HW2 OW  
HW1 HW2 OW  HW1 HW2 OW  HW1 HW2 OW  HW1 HW2 OW  HW1 HW2 OW  HW1 HW2 OW  HW1 HW2 
OW  HW1 HW2 OW  HW1 HW2 OW  HW1 HW2 OW  HW1 HW2 OW  HW1 HW2 OW  HW1 HW2 OW  HW1 
HW2 OW  HW1 HW2 OW  HW1 HW2 OW  HW1 HW2 OW  HW1 HW2 OW  HW1 HW2 OW  HW1 HW2 OW  
HW1 HW2 OW  HW1 HW2 OW  HW1 HW2 OW  HW1 HW2 OW  HW1 HW2 OW  HW1 HW2 OW  HW1 HW2 
OW  HW1 HW2 OW  HW1 HW2 OW  HW1 HW2 OW  HW1 HW2 OW  HW1 HW2 OW  HW1 HW2 OW  HW1 
HW2 OW  HW1 HW2 OW  HW1 HW2 OW  HW1 HW2 OW  HW1 HW2 OW  HW1 HW2 OW  HW1 HW2 OW  
HW1 HW2 OW  HW1 HW2 OW  HW1 HW2 OW  HW1 HW2 OW  HW1 HW2 OW  HW1 HW2 OW  HW1 HW2 
OW  HW1 HW2 OW  HW1 HW2 OW  HW1 HW2 OW  HW1 HW2 OW  HW1 HW2 OW  HW1 HW2 OW  HW1 
HW2 OW  HW1 HW2 OW  HW1 HW2 OW  HW1 HW2 OW  HW1 HW2 OW  HW1 HW2 OW  HW1 HW2 OW  
HW1 HW2 OW  HW1 HW2 OW  HW1 HW2 OW  HW1 HW2 OW  HW1 HW2 OW  HW1 HW2 OW  HW1 HW2 
OW  HW1 HW2 OW  HW1 HW2 OW  HW1 HW2 OW  HW1 HW2 OW  HW1 HW2 OW  HW1 HW2 OW  HW1 
HW2 OW  HW1 HW2 OW  HW1 HW2 OW  HW1 HW2 OW  HW1 HW2 OW  HW1 HW2 OW  HW1 HW2 OW  
HW1 HW2 OW  HW1 HW2 OW  HW1 HW2 OW  HW1 HW2 OW  HW1 HW2 OW  HW1 HW2 OW  HW1 HW2 
OW  HW1 HW2 OW  HW1 HW2 OW  HW1 HW2 OW  HW1 HW2 OW  HW1 HW2 OW  HW1 HW2 OW  HW1 
HW2 OW  HW1 HW2 OW  HW1 HW2 OW  HW1 HW2 OW  HW1 HW2 OW  HW1 HW2 OW  HW1 HW2 OW  
HW1 HW2 OW  HW1 HW2 OW  HW1 HW2 OW  HW1 HW2 OW  HW1 HW2 OW  HW1 HW2 OW  HW1 HW2 
OW  HW1 HW2 OW  HW1 HW2 OW  HW1 HW2 OW  HW1 HW2 OW  HW1 HW2 OW  HW1 HW2 OW  HW1 
HW2 OW  HW1 HW2 OW  HW1 HW2 OW  HW1 HW2 OW  HW1 HW2 OW  HW1 HW2 OW  HW1 HW2 OW  
HW1 HW2 OW  HW1 HW2 OW  HW1 HW2 OW  HW1 HW2 OW  HW1 HW2 OW  HW1 HW2 OW  HW1 HW2 
OW  HW1 HW2 OW  HW1 HW2 OW  HW1 HW2 OW  HW1 HW2 OW  HW1 HW2 OW  HW1 HW2 OW  HW1 
HW2 OW  HW1 HW2 OW  HW1 HW2 OW  HW1 HW2 OW  HW1 HW2 OW  HW1 HW2 OW  HW1 HW2 OW  
HW1 HW2 OW  HW1 HW2 OW  HW1 HW2 OW  HW1 HW2 OW  HW1 HW2 OW  HW1 HW2 OW  HW1 HW2 
OW  HW1 HW2 OW  HW1 HW2 OW  HW1 HW2 OW  HW1 HW2 OW  HW1 HW2 OW  HW1 HW2 OW  HW1 
HW2 OW  HW1 HW2 OW  HW1 HW2 OW  HW1 HW2 OW  HW1 HW2 OW  HW1 HW2 OW  HW1 HW2 OW  
HW1 HW2 OW  HW1 HW2 OW  HW1 HW2 OW  HW1 HW2 OW  HW1 HW2 OW  HW1 HW2 OW  HW1 HW2 
OW  HW1 HW2 OW  HW1 HW2 OW  HW1 HW2 OW  HW1 HW2 OW  HW1 HW2 OW  HW1 HW2 OW  HW1 
HW2 OW  HW1 HW2 OW  HW1 HW2 OW  HW1 HW2 OW  HW1 HW2 OW  HW1 HW2 OW  HW1 HW2 OW  
HW1 HW2 OW  HW1 HW2 OW  HW1 HW2 OW  HW1 HW2 OW  HW1 HW2 OW  HW1 HW2 OW  HW1 HW2 
OW  HW1 HW2 OW  HW1 HW2 OW  HW1 HW2 OW  HW1 HW2 OW  HW1 HW2 OW  HW1 HW2 OW  HW1 
HW2 OW  HW1 HW2 OW  HW1 HW2 OW  HW1 HW2 OW  HW1 HW2 OW  HW1 HW2 OW  HW1 HW2 OW  
HW1 HW2 OW  HW1 HW2 OW  HW1 HW2 OW  HW1 HW2 OW  HW1 HW2 OW  HW1 HW2 OW  HW1 HW2 
OW  HW1 HW2 OW  HW1 HW2 OW  HW1 HW2 OW  HW1 HW2 OW  HW1 HW2 OW  HW1 HW2 OW  HW1 
HW2 OW  HW1 HW2 OW  HW1 HW2 OW  HW1 HW2 OW  HW1 HW2 OW  HW1 HW2 OW  HW1 HW2 OW  
HW1 HW2 OW  HW1 HW2 OW  HW1 HW2 OW  HW1 HW2 OW  HW1 HW2 OW  HW1 HW2 OW  HW1 HW2 
OW  HW1 HW2 OW  HW1 HW2 OW  HW1 HW2 OW  HW1 HW2 OW  HW1 HW2 OW  HW1 HW2 OW  HW1 
HW2 OW  HW1 HW2 OW  HW1 HW2 OW  HW1 HW2 OW  HW1 HW2 OW  HW1 HW2 OW  HW1 HW2 OW  
HW1 HW2 OW  HW1 HW2 OW  HW1 HW2 OW  HW1 HW2 OW  HW1 HW2 OW  HW1 HW2 OW  HW1 HW2 
OW  HW1 HW2 OW  HW1 HW2 OW  HW1 HW2 OW  HW1 HW2 OW  HW1 HW2 OW  HW1 HW2 OW  HW1 
HW2 OW  HW1 HW2 OW  HW1 HW2 OW  HW1 HW2 OW  HW1 HW2 OW  HW1 HW2 OW  HW1 HW2 OW  
HW1 HW2 OW  HW1 HW2 OW  HW1 HW2 OW  HW1 HW2 OW  HW1 HW2 OW  HW1 HW2 OW  HW1 HW2 
OW  HW1 HW2 OW  HW1 HW2 OW  HW1 HW2 OW  HW1 HW2 OW  HW1 HW2 OW  HW1 HW2 OW  HW1 
HW2 OW  HW1 HW2 OW  HW1 HW2 OW  HW1 HW2 OW  HW1 HW2 OW  HW1 HW2 OW  HW1 HW2 OW  
HW1 HW2 OW  HW1 HW2 OW  HW1 HW2 OW  HW1 HW2 OW  HW1 HW2 OW  HW1 HW2 OW  HW1 HW2 
OW  HW1 HW2 OW  HW1 HW2 OW  HW1 HW2 OW  HW1 HW2 OW  HW1 HW2 OW  HW1 HW2 OW  HW1 
HW2 OW  HW1 HW2 OW  HW1 HW2 OW  HW1 HW2 OW  HW1 HW2 OW  HW1 HW2 OW  HW1 HW2 OW  
HW1 HW2 OW  HW1 HW2 OW  HW1 HW2 OW  HW1 HW2 OW  HW1 HW2 OW  HW1 HW2 OW  HW1 HW2 
OW  HW1 HW2 OW  HW1 HW2 OW  HW1 HW2 OW  HW1 HW2 OW  HW1 HW2 OW  HW1 HW2 OW  HW1 
HW2 OW  HW1 HW2 OW  HW1 HW2 OW  HW1 HW2 OW  HW1 HW2 OW  HW1 HW2 OW  HW1 HW2 OW  
HW1 HW2 OW  HW1 HW2 OW  HW1 HW2 OW  HW1 HW2 OW  HW1 HW2 OW  HW1 HW2 OW  HW1 HW2 
OW  HW1 HW2 OW  HW1 HW2 OW  HW1 HW2 OW  HW1 HW2 OW  HW1 HW2 OW  HW1 HW2 OW  HW1 
HW2 OW  HW1 HW2 OW  HW1 HW2 OW  HW1 HW2 OW  HW1 HW2 OW  HW1 HW2 OW  HW1 HW2 OW  
HW1 HW2 OW  HW1 HW2 OW  HW1 HW2 OW  HW1 HW2 OW  HW1 HW2 OW  HW1 HW2 OW  HW1 HW2 
OW  HW1 HW2 OW  HW1 HW2 OW  HW1 HW2 OW  HW1 HW2 OW  HW1 HW2 OW  HW1 HW2 OW  HW1 
HW2 OW  HW1 HW2 OW  HW1 HW2 OW  HW1 HW2 OW  HW1 HW2 OW  HW1 HW2 OW  HW1 HW2 OW  
HW1 HW2 OW  HW1 HW2 OW  HW1 HW2 OW  HW1 HW2 OW  HW1 HW2 OW  HW1 HW2 OW  HW1 HW2 
OW  HW1 HW2 OW  HW1 HW2 OW  HW1 HW2 OW  HW1 HW2 OW  HW1 HW2 OW  HW1 HW2 OW  HW1 
HW2 OW  HW1 HW2 OW  HW1 HW2 OW  HW1 HW2 OW  HW1 HW2 OW  HW1 HW2 OW  HW1 HW2 OW  
HW1 HW2 OW  HW1 HW2 OW  HW1 HW2 OW  HW1 HW2 OW  HW1 HW2 OW  HW1 HW2 OW  HW1 HW2 
OW  HW1 HW2 OW  HW1 HW2 OW  HW1 HW2 OW  HW1 HW2 OW  HW1 HW2 OW  HW1 HW2 OW  HW1 
HW2 OW  HW1 HW2 OW  HW1 HW2 OW  HW1 HW2 OW  HW1 HW2 OW  HW1 HW2 OW  HW1 HW2 OW  
HW1 HW2 OW  HW1 HW2 OW  HW1 HW2 OW  HW1 HW2 OW  HW1 HW2 OW  HW1 HW2 OW  HW1 HW2 
OW  HW1 HW2 OW  HW1 HW2 OW  HW1 HW2 OW  HW1 HW2 OW  HW1 HW2 OW  HW1 HW2 OW  HW1 
HW2 OW  HW1 HW2 OW  HW1 HW2 OW  HW1 HW2 OW  HW1 HW2 OW  HW1 HW2 OW  HW1 HW2 OW  
HW1 HW2 OW  HW1 HW2 OW  HW1 HW2 OW  HW1 HW2 OW  HW1 HW2 OW  HW1 HW2 OW  HW1 HW2 
OW  HW1 HW2 OW  HW1 HW2 OW  HW1 HW2 OW  HW1 HW2 OW  HW1 HW2 OW  HW1 HW2 OW  HW1 
HW2 OW  HW1 HW2 OW  HW1 HW2 OW  HW1 HW2 OW  HW1 HW2 OW  HW1 HW2 OW  HW1 HW2 OW  
HW1 HW2 OW  HW1 HW2 OW  HW1 HW2 OW  HW1 HW2 OW  HW1 HW2 OW  HW1 HW2 OW  HW1 HW2 
OW  HW1 HW2 OW  HW1 HW2 OW  HW1 HW2 OW  HW1 HW2 OW  HW1 HW2 OW  HW1 HW2 OW  HW1 
HW2 OW  HW1 HW2 OW  HW1 HW2 OW  HW1 HW2 OW  HW1 HW2 OW  HW1 HW2 OW  HW1 HW2 OW  
HW1 HW2 OW  HW1 HW2 OW  HW1 HW2 OW  HW1 HW2 OW  HW1 HW2 OW  HW1 HW2 OW  HW1 HW2 
OW  HW1 HW2 OW  HW1 HW2 OW  HW1 HW2 OW  HW1 HW2 OW  HW1 HW2 OW  HW1 HW2 OW  HW1 
HW2 OW  HW1 HW2 OW  HW1 HW2 OW  HW1 HW2 OW  HW1 HW2 OW  HW1 HW2 OW  HW1 HW2 OW  
HW1 HW2 OW  HW1 HW2 OW  HW1 HW2 OW  HW1 HW2 OW  HW1 HW2 OW  HW1 HW2 OW  HW1 HW2 
OW  HW1 HW2 OW  HW1 HW2 OW  HW1 HW2 OW  HW1 HW2 OW  HW1 HW2 OW  HW1 HW2 OW  HW1 
HW2 OW  HW1 HW2 OW  HW1 HW2 OW  HW1 HW2 OW  HW1 HW2 OW  HW1 HW2 OW  HW1 HW2 OW  
HW1 HW2 OW  HW1 HW2 OW  HW1 HW2 OW  HW1 HW2 OW  HW1 HW2 OW  HW1 HW2 OW  HW1 HW2 
OW  HW1 HW2 OW  HW1 HW2 OW  HW1 HW2 OW  HW1 HW2 OW  HW1 HW2 OW  HW1 HW2 OW  HW1 
HW2 OW  HW1 HW2 OW  HW1 HW2 OW  HW1 HW2 OW  HW1 HW2 OW  HW1 HW2 OW  HW1 HW2 OW  
HW1 HW2 OW  HW1 HW2 OW  HW1 HW2 OW  HW1 HW2 OW  HW1 HW2 OW  HW1 HW2 OW  HW1 HW2 
OW  HW1 HW2 OW  HW1 HW2 OW  HW1 HW2 OW  HW1 HW2 OW  HW1 HW2 OW  HW1 HW2 OW  HW1 
HW2 OW  HW1 HW2 OW  HW1 HW2 OW  HW1 HW2 OW  HW1 HW2 OW  HW1 HW2 OW  HW1 HW2 OW  
HW1 HW2 OW  HW1 HW2 OW  HW1 HW2 OW  HW1 HW2 OW  HW1 HW2 OW  HW1 HW2 OW  HW1 HW2 
OW  HW1 HW2 OW  HW1 HW2 OW  HW1 HW2 OW  HW1 HW2 OW  HW1 HW2 OW  HW1 HW2 OW  HW1 
HW2 OW  HW1 HW2 OW  HW1 HW2 OW  HW1 HW2 OW  HW1 HW2 OW  HW1 HW2 OW  HW1 HW2 OW  
HW1 HW2 OW  HW1 HW2 OW  HW1 HW2 OW  HW1 HW2 OW  HW1 HW2 OW  HW1 HW2 OW  HW1 HW2 
OW  HW1 HW2 OW  HW1 HW2 OW  HW1 HW2 OW  HW1 HW2 OW  HW1 HW2 OW  HW1 HW2 OW  HW1 
HW2 OW  HW1 HW2 OW  HW1 HW2 OW  HW1 HW2 OW  HW1 HW2 OW  HW1 HW2 OW  HW1 HW2 OW  
HW1 HW2 OW  HW1 HW2 OW  HW1 HW2 OW  HW1 HW2 OW  HW1 HW2 OW  HW1 HW2 OW  HW1 HW2 
OW  HW1 HW2 OW  HW1 HW2 OW  HW1 HW2 OW  HW1 HW2 OW  HW1 HW2 OW  HW1 HW2 OW  HW1 
HW2 OW  HW1 HW2 OW  HW1 HW2 OW  HW1 HW2 OW  HW1 HW2 OW  HW1 HW2 OW  HW1 HW2 OW  
HW1 HW2 OW  HW1 HW2 OW  HW1 HW2 OW  HW1 HW2 OW  HW1 HW2 OW  HW1 HW2 OW  HW1 HW2 
OW  HW1 HW2 OW  HW1 HW2 OW  HW1 HW2 OW  HW1 HW2 OW  HW1 HW2 OW  HW1 HW2 OW  HW1 
HW2 OW  HW1 HW2 OW  HW1 HW2 OW  HW1 HW2 OW  HW1 HW2 OW  HW1 HW2 OW  HW1 HW2 OW  
HW1 HW2 OW  HW1 HW2 OW  HW1 HW2 OW  HW1 HW2 OW  HW1 HW2 OW  HW1 HW2 OW  HW1 HW2 
OW  HW1 HW2 OW  HW1 HW2 OW  HW1 HW2 OW  HW1 HW2 OW  HW1 HW2 OW  HW1 HW2 OW  HW1 
HW2 OW  HW1 HW2 OW  HW1 HW2 OW  HW1 HW2 OW  HW1 HW2 OW  HW1 HW2 OW  HW1 HW2 OW  
HW1 HW2 OW  HW1 HW2 OW  HW1 HW2 OW  HW1 HW2 OW  HW1 HW2 OW  HW1 HW2 OW  HW1 HW2 
OW  HW1 HW2 OW  HW1 HW2 OW  HW1 HW2 OW  HW1 HW2 OW  HW1 HW2 OW  HW1 HW2 OW  HW1 
HW2 OW  HW1 HW2 OW  HW1 HW2 OW  HW1 HW2 OW  HW1 HW2 OW  HW1 HW2 OW  HW1 HW2 OW  
HW1 HW2 OW  HW1 HW2 OW  HW1 HW2 OW  HW1 HW2 OW  HW1 HW2 OW  HW1 HW2 OW  HW1 HW2 
OW  HW1 HW2 OW  HW1 HW2 OW  HW1 HW2 OW  HW1 HW2 OW  HW1 HW2 OW  HW1 HW2 OW  HW1 
HW2 OW  HW1 HW2 OW  HW1 HW2 OW  HW1 HW2 OW  HW1 HW2 OW  HW1 HW2 OW  HW1 HW2 OW  
HW1 HW2 OW  HW1 HW2 OW  HW1 HW2 OW  HW1 HW2 OW  HW1 HW2 OW  HW1 HW2 OW  HW1 HW2 
OW  HW1 HW2 OW  HW1 HW2 OW  HW1 HW2 OW  HW1 HW2 OW  HW1 HW2 OW  HW1 HW2 OW  HW1 
HW2 OW  HW1 HW2 OW  HW1 HW2 OW  HW1 HW2 OW  HW1 HW2 OW  HW1 HW2 OW  HW1 HW2 OW  
HW1 HW2 OW  HW1 HW2 OW  HW1 HW2 OW  HW1 HW2 OW  HW1 HW2 OW  HW1 HW2 OW  HW1 HW2 
OW  HW1 HW2 OW  HW1 HW2 OW  HW1 HW2 OW  HW1 HW2 OW  HW1 HW2 OW  HW1 HW2 OW  HW1 
HW2 OW  HW1 HW2 OW  HW1 HW2 OW  HW1 HW2 OW  HW1 HW2 OW  HW1 HW2 OW  HW1 HW2 OW  
HW1 HW2 OW  HW1 HW2 OW  HW1 HW2 OW  HW1 HW2 OW  HW1 HW2 OW  HW1 HW2 OW  HW1 HW2 
OW  HW1 HW2 OW  HW1 HW2 OW  HW1 HW2 OW  HW1 HW2 OW  HW1 HW2 OW  HW1 HW2 OW  HW1 
HW2 OW  HW1 HW2 OW  HW1 HW2 OW  HW1 HW2 OW  HW1 HW2 OW  HW1 HW2 OW  HW1 HW2 OW  
HW1 HW2 OW  HW1 HW2 OW  HW1 HW2 OW  HW1 HW2 OW  HW1 HW2 OW  HW1 HW2 OW  HW1 HW2 
OW  HW1 HW2 OW  HW1 HW2 OW  HW1 HW2 OW  HW1 HW2 OW  HW1 HW2 OW  HW1 HW2 OW  HW1 
HW2 OW  HW1 HW2 OW  HW1 HW2 OW  HW1 HW2 OW  HW1 HW2 OW  HW1 HW2 OW  HW1 HW2 OW  
HW1 HW2 OW  HW1 HW2 OW  HW1 HW2 OW  HW1 HW2 OW  HW1 HW2 OW  HW1 HW2 OW  HW1 HW2 
OW  HW1 HW2 OW  HW1 HW2 OW  HW1 HW2 OW  HW1 HW2 OW  HW1 HW2 OW  HW1 HW2 OW  HW1 
HW2 OW  HW1 HW2 OW  HW1 HW2 OW  HW1 HW2 OW  HW1 HW2 OW  HW1 HW2 OW  HW1 HW2 OW  
HW1 HW2 OW  HW1 HW2 OW  HW1 HW2 OW  HW1 HW2 OW  HW1 HW2 OW  HW1 HW2 OW  HW1 HW2 
OW  HW1 HW2 OW  HW1 HW2 OW  HW1 HW2 OW  HW1 HW2 OW  HW1 HW2 OW  HW1 HW2 OW  HW1 
HW2 OW  HW1 HW2 OW  HW1 HW2 OW  HW1 HW2 OW  HW1 HW2 OW  HW1 HW2 OW  HW1 HW2 OW  
HW1 HW2 OW  HW1 HW2 OW  HW1 HW2 OW  HW1 HW2 OW  HW1 HW2 OW  HW1 HW2 OW  HW1 HW2 
OW  HW1 HW2 OW  HW1 HW2 OW  HW1 HW2 OW  HW1 HW2 OW  HW1 HW2 OW  HW1 HW2 OW  HW1 
HW2 OW  HW1 HW2 OW  HW1 HW2 OW  HW1 HW2 OW  HW1 HW2 OW  HW1 HW2 OW  HW1 HW2 OW  
HW1 HW2 OW  HW1 HW2 OW  HW1 HW2 OW  HW1 HW2 OW  HW1 HW2 OW  HW1 HW2 OW  HW1 HW2 
OW  HW1 HW2 OW  HW1 HW2 OW  HW1 HW2 OW  HW1 HW2 OW  HW1 HW2 OW  HW1 HW2 OW  HW1 
HW2 OW  HW1 HW2 OW  HW1 HW2 OW  HW1 HW2 OW  HW1 HW2 OW  HW1 HW2 OW  HW1 HW2 OW  
HW1 HW2 OW  HW1 HW2 OW  HW1 HW2 OW  HW1 HW2 OW  HW1 HW2 OW  HW1 HW2 OW  HW1 HW2 
OW  HW1 HW2 OW  HW1 HW2 OW  HW1 HW2 OW  HW1 HW2 OW  HW1 HW2 OW  HW1 HW2 OW  HW1 
HW2 OW  HW1 HW2 OW  HW1 HW2 OW  HW1 HW2 OW  HW1 HW2 OW  HW1 HW2 OW  HW1 HW2 OW  
HW1 HW2 OW  HW1 HW2 OW  HW1 HW2 OW  HW1 HW2 OW  HW1 HW2 OW  HW1 HW2 OW  HW1 HW2 
OW  HW1 HW2 OW  HW1 HW2 OW  HW1 HW2 OW  HW1 HW2 OW  HW1 HW2 OW  HW1 HW2 OW  HW1 
HW2 OW  HW1 HW2 OW  HW1 HW2 OW  HW1 HW2 OW  HW1 HW2 OW  HW1 HW2 OW  HW1 HW2 OW  
HW1 HW2 OW  HW1 HW2 OW  HW1 HW2 OW  HW1 HW2 OW  HW1 HW2 OW  HW1 HW2 OW  HW1 HW2 
OW  HW1 HW2 OW  HW1 HW2 OW  HW1 HW2 OW  HW1 HW2 OW  HW1 HW2 OW  HW1 HW2 OW  HW1 
HW2 OW  HW1 HW2 OW  HW1 HW2 OW  HW1 HW2 OW  HW1 HW2 OW  HW1 HW2 OW  HW1 HW2 OW  
HW1 HW2 OW  HW1 HW2 OW  HW1 HW2 OW  HW1 HW2 OW  HW1 HW2 OW  HW1 HW2 OW  HW1 HW2 
OW  HW1 HW2 OW  HW1 HW2 OW  HW1 HW2 OW  HW1 HW2 OW  HW1 HW2 OW  HW1 HW2 OW  HW1 
HW2 OW  HW1 HW2 OW  HW1 HW2 OW  HW1 HW2 OW  HW1 HW2 OW  HW1 HW2 OW  HW1 HW2 OW  
HW1 HW2 OW  HW1 HW2 OW  HW1 HW2 OW  HW1 HW2 OW  HW1 HW2 OW  HW1 HW2 OW  HW1 HW2 
OW  HW1 HW2 OW  HW1 HW2 OW  HW1 HW2 OW  HW1 HW2 OW  HW1 HW2 OW  HW1 HW2 OW  HW1 
HW2 OW  HW1 HW2 OW  HW1 HW2 OW  HW1 HW2 OW  HW1 HW2 OW  HW1 HW2 OW  HW1 HW2 OW  
HW1 HW2 OW  HW1 HW2 OW  HW1 HW2 OW  HW1 HW2 OW  HW1 HW2 OW  HW1 HW2 OW  HW1 HW2 
OW  HW1 HW2 OW  HW1 HW2 OW  HW1 HW2 OW  HW1 HW2 OW  HW1 HW2 OW  HW1 HW2 OW  HW1 
HW2 OW  HW1 HW2 OW  HW1 HW2 OW  HW1 HW2 OW  HW1 HW2 OW  HW1 HW2 OW  HW1 HW2 OW  
HW1 HW2 OW  HW1 HW2 OW  HW1 HW2 OW  HW1 HW2 OW  HW1 HW2 OW  HW1 HW2 OW  HW1 HW2 
OW  HW1 HW2 OW  HW1 HW2 OW  HW1 HW2 OW  HW1 HW2 OW  HW1 HW2 OW  HW1 HW2 OW  HW1 
HW2 OW  HW1 HW2 OW  HW1 HW2 OW  HW1 HW2 OW  HW1 HW2 OW  HW1 HW2 OW  HW1 HW2 OW  
HW1 HW2 OW  HW1 HW2 OW  HW1 HW2 OW  HW1 HW2 OW  HW1 HW2 OW  HW1 HW2 OW  HW1 HW2 
OW  HW1 HW2 OW  HW1 HW2 OW  HW1 HW2 OW  HW1 HW2 OW  HW1 HW2 OW  HW1 HW2 OW  HW1 
HW2 OW  HW1 HW2 OW  HW1 HW2 OW  HW1 HW2 OW  HW1 HW2 OW  HW1 HW2 OW  HW1 HW2 OW  
HW1 HW2 OW  HW1 HW2 OW  HW1 HW2 OW  HW1 HW2 OW  HW1 HW2 OW  HW1 HW2 OW  HW1 HW2 
OW  HW1 HW2 OW  HW1 HW2 OW  HW1 HW2 OW  HW1 HW2 OW  HW1 HW2 OW  HW1 HW2 OW  HW1 
HW2 OW  HW1 HW2 OW  HW1 HW2 OW  HW1 HW2 OW  HW1 HW2 OW  HW1 HW2 OW  HW1 HW2 OW  
HW1 HW2 OW  HW1 HW2 OW  HW1 HW2 OW  HW1 HW2 OW  HW1 HW2 OW  HW1 HW2 OW  HW1 HW2 
OW  HW1 HW2 OW  HW1 HW2 OW  HW1 HW2 OW  HW1 HW2 OW  HW1 HW2 OW  HW1 HW2 OW  HW1 
HW2 OW  HW1 HW2 OW  HW1 HW2 OW  HW1 HW2 OW  HW1 HW2 OW  HW1 HW2 OW  HW1 HW2 OW  
HW1 HW2 OW  HW1 HW2 OW  HW1 HW2 OW  HW1 HW2 OW  HW1 HW2 OW  HW1 HW2 OW  HW1 HW2 
OW  HW1 HW2 OW  HW1 HW2 OW  HW1 HW2 OW  HW1 HW2 OW  HW1 HW2 OW  HW1 HW2 OW  HW1 
HW2 OW  HW1 HW2 OW  HW1 HW2 OW  HW1 HW2 OW  HW1 HW2 OW  HW1 HW2 OW  HW1 HW2 OW  
HW1 HW2 OW  HW1 HW2 OW  HW1 HW2 OW  HW1 HW2 OW  HW1 HW2 OW  HW1 HW2 OW  HW1 HW2 
OW  HW1 HW2 OW  HW1 HW2 OW  HW1 HW2 OW  HW1 HW2 OW  HW1 HW2 OW  HW1 HW2 OW  HW1 
HW2 OW  HW1 HW2 OW  HW1 HW2 OW  HW1 HW2 OW  HW1 HW2 OW  HW1 HW2 OW  HW1 HW2 OW  
HW1 HW2 OW  HW1 HW2 OW  HW1 HW2 OW  HW1 HW2 OW  HW1 HW2 OW  HW1 HW2 OW  HW1 HW2 
OW  HW1 HW2 OW  HW1 HW2 OW  HW1 HW2 OW  HW1 HW2 OW  HW1 HW2 OW  HW1 HW2 OW  HW1 
HW2 OW  HW1 HW2 OW  HW1 HW2 OW  HW1 HW2 OW  HW1 HW2 OW  HW1 HW2 OW  HW1 HW2 OW  
HW1 HW2 OW  HW1 HW2 OW  HW1 HW2 OW  HW1 HW2 OW  HW1 HW2 OW  HW1 HW2 OW  HW1 HW2 
OW  HW1 HW2 OW  HW1 HW2 OW  HW1 HW2 OW  HW1 HW2 OW  HW1 HW2 OW  HW1 HW2 OW  HW1 
HW2 OW  HW1 HW2 OW  HW1 HW2 OW  HW1 HW2 OW  HW1 HW2 OW  HW1 HW2 OW  HW1 HW2 OW  
HW1 HW2 OW  HW1 HW2 OW  HW1 HW2 OW  HW1 HW2 OW  HW1 HW2 OW  HW1 HW2 OW  HW1 HW2 
OW  HW1 HW2 OW  HW1 HW2 OW  HW1 HW2 OW  HW1 HW2 OW  HW1 HW2 OW  HW1 HW2 OW  HW1 
HW2 OW  HW1 HW2 OW  HW1 HW2 OW  HW1 HW2 OW  HW1 HW2 OW  HW1 HW2 OW  HW1 HW2 OW  
HW1 HW2 OW  HW1 HW2 OW  HW1 HW2 OW  HW1 HW2 OW  HW1 HW2 OW  HW1 HW2 OW  HW1 HW2 
OW  HW1 HW2 OW  HW1 HW2 OW  HW1 HW2 OW  HW1 HW2 OW  HW1 HW2 OW  HW1 HW2 OW  HW1 
HW2 OW  HW1 HW2 OW  HW1 HW2 OW  HW1 HW2 OW  HW1 HW2 OW  HW1 HW2 OW  HW1 HW2 OW  
HW1 HW2 OW  HW1 HW2 OW  HW1 HW2 OW  HW1 HW2 OW  HW1 HW2 OW  HW1 HW2 OW  HW1 HW2 
OW  HW1 HW2 OW  HW1 HW2 OW  HW1 HW2 OW  HW1 HW2 OW  HW1 HW2 OW  HW1 HW2 OW  HW1 
HW2 OW  HW1 HW2 OW  HW1 HW2 OW  HW1 HW2 OW  HW1 HW2 OW  HW1 HW2 OW  HW1 HW2 OW  
HW1 HW2 OW  HW1 HW2 OW  HW1 HW2 OW  HW1 HW2 OW  HW1 HW2 OW  HW1 HW2 OW  HW1 HW2 
OW  HW1 HW2 OW  HW1 HW2 OW  HW1 HW2 OW  HW1 HW2 OW  HW1 HW2 OW  HW1 HW2 OW  HW1 
HW2 OW  HW1 HW2 OW  HW1 HW2 OW  HW1 HW2 OW  HW1 HW2 OW  HW1 HW2 OW  HW1 HW2 OW  
HW1 HW2 OW  HW1 HW2 OW  HW1 HW2 OW  HW1 HW2 OW  HW1 HW2 OW  HW1 HW2 OW  HW1 HW2 
OW  HW1 HW2 OW  HW1 HW2 OW  HW1 HW2 OW  HW1 HW2 OW  HW1 HW2 OW  HW1 HW2 OW  HW1 
HW2 OW  HW1 HW2 OW  HW1 HW2 OW  HW1 HW2 OW  HW1 HW2 OW  HW1 HW2 OW  HW1 HW2 OW  
HW1 HW2 OW  HW1 HW2 OW  HW1 HW2 OW  HW1 HW2 OW  HW1 HW2 OW  HW1 HW2 OW  HW1 HW2 
OW  HW1 HW2 OW  HW1 HW2 OW  HW1 HW2 OW  HW1 HW2 OW  HW1 HW2 OW  HW1 HW2 OW  HW1 
HW2 OW  HW1 HW2 OW  HW1 HW2 OW  HW1 HW2 OW  HW1 HW2 OW  HW1 HW2 OW  HW1 HW2 OW  
HW1 HW2 OW  HW1 HW2 OW  HW1 HW2 OW  HW1 HW2 OW  HW1 HW2 OW  HW1 HW2 OW  HW1 HW2 
OW  HW1 HW2 OW  HW1 HW2 OW  HW1 HW2 OW  HW1 HW2 OW  HW1 HW2 OW  HW1 HW2 OW  HW1 
HW2 OW  HW1 HW2 OW  HW1 HW2 OW  HW1 HW2 OW  HW1 HW2 OW  HW1 HW2 OW  HW1 HW2 OW  
HW1 HW2 OW  HW1 HW2 OW  HW1 HW2 OW  HW1 HW2 OW  HW1 HW2 OW  HW1 HW2 OW  HW1 HW2 
OW  HW1 HW2 OW  HW1 HW2 OW  HW1 HW2 OW  HW1 HW2 OW  HW1 HW2 OW  HW1 HW2 OW  HW1 
HW2 OW  HW1 HW2 OW  HW1 HW2 OW  HW1 HW2 OW  HW1 HW2 OW  HW1 HW2 OW  HW1 HW2 OW  
HW1 HW2 OW  HW1 HW2 OW  HW1 HW2 OW  HW1 HW2 OW  HW1 HW2 OW  HW1 HW2 OW  HW1 HW2 
OW  HW1 HW2 OW  HW1 HW2 OW  HW1 HW2 OW  HW1 HW2 OW  HW1 HW2 OW  HW1 HW2 OW  HW1 
HW2 OW  HW1 HW2 OW  HW1 HW2 OW  HW1 HW2 OW  HW1 HW2 OW  HW1 HW2 OW  HW1 HW2 OW  
HW1 HW2 OW  HW1 HW2 OW  HW1 HW2 OW  HW1 HW2 OW  HW1 HW2 OW  HW1 HW2 OW  HW1 HW2 
OW  HW1 HW2 OW  HW1 HW2 OW  HW1 HW2 OW  HW1 HW2 OW  HW1 HW2 OW  HW1 HW2 OW  HW1 
HW2 OW  HW1 HW2 OW  HW1 HW2 OW  HW1 HW2 OW  HW1 HW2 OW  HW1 HW2 OW  HW1 HW2 OW  
HW1 HW2 OW  HW1 HW2 OW  HW1 HW2 OW  HW1 HW2 OW  HW1 HW2 OW  HW1 HW2 OW  HW1 HW2 
OW  HW1 HW2 OW  HW1 HW2 OW  HW1 HW2 OW  HW1 HW2 OW  HW1 HW2 OW  HW1 HW2 OW  HW1 
HW2 OW  HW1 HW2 OW  HW1 HW2 OW  HW1 HW2 OW  HW1 HW2 OW  HW1 HW2 OW  HW1 HW2 OW  
HW1 HW2 OW  HW1 HW2 OW  HW1 HW2 OW  HW1 HW2 OW  HW1 HW2 OW  HW1 HW2 OW  HW1 HW2 
OW  HW1 HW2 OW  HW1 HW2 OW  HW1 HW2 OW  HW1 HW2 OW  HW1 HW2 OW  HW1 HW2 OW  HW1 
HW2 OW  HW1 HW2 OW  HW1 HW2 OW  HW1 HW2 OW  HW1 HW2 OW  HW1 HW2 OW  HW1 HW2 OW  
HW1 HW2 OW  HW1 HW2 OW  HW1 HW2 OW  HW1 HW2 OW  HW1 HW2 OW  HW1 HW2 OW  HW1 HW2 
OW  HW1 HW2 OW  HW1 HW2 OW  HW1 HW2 OW  HW1 HW2 OW  HW1 HW2 OW  HW1 HW2 OW  HW1 
HW2 OW  HW1 HW2 OW  HW1 HW2 OW  HW1 HW2 OW  HW1 HW2 OW  HW1 HW2 OW  HW1 HW2 OW  
HW1 HW2 OW  HW1 HW2 OW  HW1 HW2 OW  HW1 HW2 OW  HW1 HW2 OW  HW1 HW2 OW  HW1 HW2 
OW  HW1 HW2 OW  HW1 HW2 OW  HW1 HW2 OW  HW1 HW2 OW  HW1 HW2 OW  HW1 HW2 OW  HW1 
HW2 OW  HW1 HW2 OW  HW1 HW2 OW  HW1 HW2 OW  HW1 HW2 OW  HW1 HW2 OW  HW1 HW2 OW  
HW1 HW2 OW  HW1 HW2 OW  HW1 HW2 OW  HW1 HW2 OW  HW1 HW2 OW  HW1 HW2 OW  HW1 HW2 
OW  HW1 HW2 OW  HW1 HW2 OW  HW1 HW2 OW  HW1 HW2 OW  HW1 HW2 OW  HW1 HW2 OW  HW1 
HW2 OW  HW1 HW2 OW  HW1 HW2 OW  HW1 HW2 OW  HW1 HW2 OW  HW1 HW2 OW  HW1 HW2 OW  
HW1 HW2 OW  HW1 HW2 OW  HW1 HW2 OW  HW1 HW2 OW  HW1 HW2 OW  HW1 HW2 OW  HW1 HW2 
OW  HW1 HW2 OW  HW1 HW2 OW  HW1 HW2 OW  HW1 HW2 OW  HW1 HW2 OW  HW1 HW2 OW  HW1 
HW2 OW  HW1 HW2 OW  HW1 HW2 OW  HW1 HW2 OW  HW1 HW2 OW  HW1 HW2 OW  HW1 HW2 OW  
HW1 HW2 OW  HW1 HW2 OW  HW1 HW2 OW  HW1 HW2 OW  HW1 HW2 OW  HW1 HW2 OW  HW1 HW2 
OW  HW1 HW2 OW  HW1 HW2 OW  HW1 HW2 OW  HW1 HW2 OW  HW1 HW2 OW  HW1 HW2 OW  HW1 
HW2 OW  HW1 HW2 OW  HW1 HW2 OW  HW1 HW2 OW  HW1 HW2 OW  HW1 HW2 OW  HW1 HW2 OW  
HW1 HW2 OW  HW1 HW2 OW  HW1 HW2 OW  HW1 HW2 OW  HW1 HW2 OW  HW1 HW2 OW  HW1 HW2 
OW  HW1 HW2 OW  HW1 HW2 OW  HW1 HW2 OW  HW1 HW2 OW  HW1 HW2 OW  HW1 HW2 OW  HW1 
HW2 OW  HW1 HW2 OW  HW1 HW2 OW  HW1 HW2 OW  HW1 HW2 OW  HW1 HW2 OW  HW1 HW2 OW  
HW1 HW2 OW  HW1 HW2 OW  HW1 HW2 OW  HW1 HW2 OW  HW1 HW2 OW  HW1 HW2 OW  HW1 HW2 
OW  HW1 HW2 OW  HW1 HW2 OW  HW1 HW2 OW  HW1 HW2 OW  HW1 HW2 OW  HW1 HW2 OW  HW1 
HW2 OW  HW1 HW2 OW  HW1 HW2 OW  HW1 HW2 OW  HW1 HW2 OW  HW1 HW2 OW  HW1 HW2 OW  
HW1 HW2 OW  HW1 HW2 OW  HW1 HW2 OW  HW1 HW2 OW  HW1 HW2 OW  HW1 HW2 OW  HW1 HW2 
OW  HW1 HW2 OW  HW1 HW2 OW  HW1 HW2 OW  HW1 HW2 OW  HW1 HW2 OW  HW1 HW2 OW  HW1 
HW2 OW  HW1 HW2 OW  HW1 HW2 OW  HW1 HW2 OW  HW1 HW2 OW  HW1 HW2 OW  HW1 HW2 OW  
HW1 HW2 OW  HW1 HW2 OW  HW1 HW2 OW  HW1 HW2 OW  HW1 HW2 OW  HW1 HW2 OW  HW1 HW2 
OW  HW1 HW2 OW  HW1 HW2 OW  HW1 HW2 OW  HW1 HW2 OW  HW1 HW2 OW  HW1 HW2 OW  HW1 
HW2 OW  HW1 HW2 OW  HW1 HW2 OW  HW1 HW2 OW  HW1 HW2 OW  HW1 HW2 OW  HW1 HW2 OW  
HW1 HW2 OW  HW1 HW2 OW  HW1 HW2 OW  HW1 HW2 OW  HW1 HW2 OW  HW1 HW2 OW  HW1 HW2 
OW  HW1 HW2 OW  HW1 HW2 OW  HW1 HW2 OW  HW1 HW2 OW  HW1 HW2 OW  HW1 HW2 OW  HW1 
HW2 OW  HW1 HW2 OW  HW1 HW2 OW  HW1 HW2 OW  HW1 HW2 OW  HW1 HW2 OW  HW1 HW2 OW  
HW1 HW2 OW  HW1 HW2 OW  HW1 HW2 OW  HW1 HW2 OW  HW1 HW2 OW  HW1 HW2 OW  HW1 HW2 
OW  HW1 HW2 OW  HW1 HW2 OW  HW1 HW2 OW  HW1 HW2 OW  HW1 HW2 OW  HW1 HW2 OW  HW1 
HW2 OW  HW1 HW2 OW  HW1 HW2 OW  HW1 HW2 OW  HW1 HW2 OW  HW1 HW2 OW  HW1 HW2 OW  
HW1 HW2 OW  HW1 HW2 OW  HW1 HW2 OW  HW1 HW2 OW  HW1 HW2 OW  HW1 HW2 OW  HW1 HW2 
OW  HW1 HW2 OW  HW1 HW2 OW  HW1 HW2 OW  HW1 HW2 OW  HW1 HW2 OW  HW1 HW2 OW  HW1 
HW2 OW  HW1 HW2 OW  HW1 HW2 OW  HW1 HW2 OW  HW1 HW2 OW  HW1 HW2 OW  HW1 HW2 OW  
HW1 HW2 OW  HW1 HW2 OW  HW1 HW2 OW  HW1 HW2 OW  HW1 HW2 OW  HW1 HW2 OW  HW1 HW2 
OW  HW1 HW2 OW  HW1 HW2 OW  HW1 HW2 OW  HW1 HW2 OW  HW1 HW2 OW  HW1 HW2 OW  HW1 
HW2 OW  HW1 HW2 OW  HW1 HW2 OW  HW1 HW2 OW  HW1 HW2 OW  HW1 HW2 OW  HW1 HW2 OW  
HW1 HW2 OW  HW1 HW2 OW  HW1 HW2 OW  HW1 HW2 OW  HW1 HW2 OW  HW1 HW2 OW  HW1 HW2 
OW  HW1 HW2 OW  HW1 HW2 OW  HW1 HW2 OW  HW1 HW2 OW  HW1 HW2 OW  HW1 HW2 OW  HW1 
HW2 OW  HW1 HW2 OW  HW1 HW2 OW  HW1 HW2 OW  HW1 HW2 OW  HW1 HW2 OW  HW1 HW2 OW  
HW1 HW2 OW  HW1 HW2 OW  HW1 HW2 OW  HW1 HW2 OW  HW1 HW2 OW  HW1 HW2 OW  HW1 HW2 
OW  HW1 HW2 OW  HW1 HW2 OW  HW1 HW2 OW  HW1 HW2 OW  HW1 HW2 OW  HW1 HW2 OW  HW1 
HW2 OW  HW1 HW2 OW  HW1 HW2 OW  HW1 HW2 OW  HW1 HW2 OW  HW1 HW2 OW  HW1 HW2 OW  
HW1 HW2 OW  HW1 HW2 OW  HW1 HW2 OW  HW1 HW2 OW  HW1 HW2 OW  HW1 HW2 OW  HW1 HW2 
OW  HW1 HW2 OW  HW1 HW2 OW  HW1 HW2 OW  HW1 HW2 OW  HW1 HW2 OW  HW1 HW2 OW  HW1 
HW2 OW  HW1 HW2 OW  HW1 HW2 OW  HW1 HW2 OW  HW1 HW2 OW  HW1 HW2 OW  HW1 HW2 OW  
HW1 HW2 OW  HW1 HW2 OW  HW1 HW2 OW  HW1 HW2 OW  HW1 HW2 OW  HW1 HW2 OW  HW1 HW2 
OW  HW1 HW2 OW  HW1 HW2 OW  HW1 HW2 OW  HW1 HW2 OW  HW1 HW2 OW  HW1 HW2 OW  HW1 
HW2 OW  HW1 HW2 OW  HW1 HW2 OW  HW1 HW2 OW  HW1 HW2 OW  HW1 HW2 OW  HW1 HW2 OW  
HW1 HW2 OW  HW1 HW2 OW  HW1 HW2 OW  HW1 HW2 OW  HW1 HW2 OW  HW1 HW2 OW  HW1 HW2 
OW  HW1 HW2 OW  HW1 HW2 OW  HW1 HW2 OW  HW1 HW2 OW  HW1 HW2 OW  HW1 HW2 OW  HW1 
HW2 OW  HW1 HW2 OW  HW1 HW2 OW  HW1 HW2 OW  HW1 HW2 OW  HW1 HW2 OW  HW1 HW2 OW  
HW1 HW2 OW  HW1 HW2 OW  HW1 HW2 OW  HW1 HW2 OW  HW1 HW2 OW  HW1 HW2 OW  HW1 HW2 
OW  HW1 HW2 OW  HW1 HW2 OW  HW1 HW2 OW  HW1 HW2 OW  HW1 HW2 OW  HW1 HW2 OW  HW1 
HW2 OW  HW1 HW2 OW  HW1 HW2 OW  HW1 HW2 OW  HW1 HW2 OW  HW1 HW2 OW  HW1 HW2 OW  
HW1 HW2 OW  HW1 HW2 OW  HW1 HW2 OW  HW1 HW2 OW  HW1 HW2 OW  HW1 HW2 OW  HW1 HW2 
OW  HW1 HW2 OW  HW1 HW2 OW  HW1 HW2 OW  HW1 HW2 OW  HW1 HW2 OW  HW1 HW2 OW  HW1 
HW2 OW  HW1 HW2 OW  HW1 HW2 OW  HW1 HW2 OW  HW1 HW2 OW  HW1 HW2 OW  HW1 HW2 OW  
HW1 HW2 OW  HW1 HW2 OW  HW1 HW2 OW  HW1 HW2 OW  HW1 HW2 OW  HW1 HW2 OW  HW1 HW2 
OW  HW1 HW2 OW  HW1 HW2 OW  HW1 HW2 OW  HW1 HW2 OW  HW1 HW2 OW  HW1 HW2 OW  HW1 
HW2 OW  HW1 HW2 OW  HW1 HW2 OW  HW1 HW2 OW  HW1 HW2 OW  HW1 HW2 OW  HW1 HW2 OW  
HW1 HW2 OW  HW1 HW2 OW  HW1 HW2 OW  HW1 HW2 OW  HW1 HW2 OW  HW1 HW2 OW  HW1 HW2 
OW  HW1 HW2 OW  HW1 HW2 OW  HW1 HW2 OW  HW1 HW2 OW  HW1 HW2 OW  HW1 HW2 OW  HW1 
HW2 OW  HW1 HW2 OW  HW1 HW2 OW  HW1 HW2 OW  HW1 HW2 OW  HW1 HW2 OW  HW1 HW2 OW  
HW1 HW2 OW  HW1 HW2 OW  HW1 HW2 OW  HW1 HW2 OW  HW1 HW2 OW  HW1 HW2 OW  HW1 HW2 
OW  HW1 HW2 OW  HW1 HW2 OW  HW1 HW2 OW  HW1 HW2 OW  HW1 HW2 OW  HW1 HW2 OW  HW1 
HW2 OW  HW1 HW2 OW  HW1 HW2 OW  HW1 HW2 OW  HW1 HW2 OW  HW1 HW2 OW  HW1 HW2 OW  
HW1 HW2 OW  HW1 HW2 OW  HW1 HW2 OW  HW1 HW2 OW  HW1 HW2 OW  HW1 HW2 OW  HW1 HW2 
OW  HW1 HW2 OW  HW1 HW2 OW  HW1 HW2 OW  HW1 HW2 OW  HW1 HW2 OW  HW1 HW2 OW  HW1 
HW2 OW  HW1 HW2 OW  HW1 HW2 OW  HW1 HW2 OW  HW1 HW2 OW  HW1 HW2 OW  HW1 HW2 OW  
HW1 HW2 OW  HW1 HW2 OW  HW1 HW2 OW  HW1 HW2 OW  HW1 HW2 OW  HW1 HW2 OW  HW1 HW2 
OW  HW1 HW2 OW  HW1 HW2 OW  HW1 HW2 OW  HW1 HW2 OW  HW1 HW2 OW  HW1 HW2 OW  HW1 
HW2 OW  HW1 HW2 OW  HW1 HW2 OW  HW1 HW2 OW  HW1 HW2 OW  HW1 HW2 OW  HW1 HW2 OW  
HW1 HW2 OW  HW1 HW2 OW  HW1 HW2 OW  HW1 HW2 OW  HW1 HW2 OW  HW1 HW2 OW  HW1 HW2 
OW  HW1 HW2 OW  HW1 HW2 OW  HW1 HW2 OW  HW1 HW2 OW  HW1 HW2 OW  HW1 HW2 OW  HW1 
HW2 OW  HW1 HW2 OW  HW1 HW2 OW  HW1 HW2 OW  HW1 HW2 OW  HW1 HW2 OW  HW1 HW2 OW  
HW1 HW2 OW  HW1 HW2 OW  HW1 HW2 OW  HW1 HW2 OW  HW1 HW2 OW  HW1 HW2 OW  HW1 HW2 
OW  HW1 HW2 OW  HW1 HW2 OW  HW1 HW2 OW  HW1 HW2 OW  HW1 HW2 OW  HW1 HW2 OW  HW1 
HW2 OW  HW1 HW2 OW  HW1 HW2 OW  HW1 HW2 OW  HW1 HW2 OW  HW1 HW2 OW  HW1 HW2 OW  
HW1 HW2 OW  HW1 HW2 OW  HW1 HW2 OW  HW1 HW2 OW  HW1 HW2 OW  HW1 HW2 OW  HW1 HW2 
OW  HW1 HW2 OW  HW1 HW2 OW  HW1 HW2 OW  HW1 HW2 OW  HW1 HW2 OW  HW1 HW2 OW  HW1 
HW2 OW  HW1 HW2 OW  HW1 HW2 OW  HW1 HW2 OW  HW1 HW2 OW  HW1 HW2 OW  HW1 HW2 OW  
HW1 HW2 OW  HW1 HW2 OW  HW1 HW2 OW  HW1 HW2 OW  HW1 HW2 OW  HW1 HW2 OW  HW1 HW2 
OW  HW1 HW2 OW  HW1 HW2 OW  HW1 HW2 OW  HW1 HW2 OW  HW1 HW2 OW  HW1 HW2 OW  HW1 
HW2 OW  HW1 HW2 OW  HW1 HW2 OW  HW1 HW2 OW  HW1 HW2 OW  HW1 HW2 OW  HW1 HW2 OW  
HW1 HW2 OW  HW1 HW2 OW  HW1 HW2 OW  HW1 HW2 OW  HW1 HW2 OW  HW1 HW2 OW  HW1 HW2 
OW  HW1 HW2 OW  HW1 HW2 OW  HW1 HW2 OW  HW1 HW2 OW  HW1 HW2 OW  HW1 HW2 OW  HW1 
HW2 OW  HW1 HW2 OW  HW1 HW2 OW  HW1 HW2 OW  HW1 HW2 OW  HW1 HW2 OW  HW1 HW2 OW  
HW1 HW2 OW  HW1 HW2 OW  HW1 HW2 OW  HW1 HW2 OW  HW1 HW2 OW  HW1 HW2 OW  HW1 HW2 
OW  HW1 HW2 OW  HW1 HW2 OW  HW1 HW2 OW  HW1 HW2 OW  HW1 HW2 OW  HW1 HW2 OW  HW1 
HW2 OW  HW1 HW2 OW  HW1 HW2 OW  HW1 HW2 OW  HW1 HW2 OW  HW1 HW2 OW  HW1 HW2 OW  
HW1 HW2 OW  HW1 HW2 OW  HW1 HW2 OW  HW1 HW2 OW  HW1 HW2 OW  HW1 HW2 OW  HW1 HW2 
OW  HW1 HW2 OW  HW1 HW2 OW  HW1 HW2 OW  HW1 HW2 OW  HW1 HW2 OW  HW1 HW2 OW  HW1 
HW2 OW  HW1 HW2 OW  HW1 HW2 OW  HW1 HW2 OW  HW1 HW2 OW  HW1 HW2 OW  HW1 HW2 OW  
HW1 HW2 OW  HW1 HW2 OW  HW1 HW2 OW  HW1 HW2 OW  HW1 HW2 OW  HW1 HW2 OW  HW1 HW2 
OW  HW1 HW2 OW  HW1 HW2 OW  HW1 HW2 OW  HW1 HW2 OW  HW1 HW2 OW  HW1 HW2 OW  HW1 
HW2 OW  HW1 HW2 OW  HW1 HW2 OW  HW1 HW2 OW  HW1 HW2 OW  HW1 HW2 OW  HW1 HW2 OW  
HW1 HW2 OW  HW1 HW2 OW  HW1 HW2 OW  HW1 HW2 OW  HW1 HW2 OW  HW1 HW2 OW  HW1 HW2 
OW  HW1 HW2 OW  HW1 HW2 OW  HW1 HW2 OW  HW1 HW2 OW  HW1 HW2 OW  HW1 HW2 OW  HW1 
HW2 OW  HW1 HW2 OW  HW1 HW2 OW  HW1 HW2 OW  HW1 HW2 OW  HW1 HW2 OW  HW1 HW2 OW  
HW1 HW2 OW  HW1 HW2 OW  HW1 HW2 OW  HW1 HW2 OW  HW1 HW2 OW  HW1 HW2 OW  HW1 HW2 
OW  HW1 HW2 OW  HW1 HW2 OW  HW1 HW2 OW  HW1 HW2 OW  HW1 HW2 OW  HW1 HW2 OW  HW1 
HW2 OW  HW1 HW2 OW  HW1 HW2 OW  HW1 HW2 OW  HW1 HW2 OW  HW1 HW2 OW  HW1 HW2 OW  
HW1 HW2 OW  HW1 HW2 OW  HW1 HW2 OW  HW1 HW2 OW  HW1 HW2 OW  HW1 HW2 OW  HW1 HW2 
OW  HW1 HW2 OW  HW1 HW2 OW  HW1 HW2 OW  HW1 HW2 OW  HW1 HW2 OW  HW1 HW2 OW  HW1 
HW2 OW  HW1 HW2 OW  HW1 HW2 OW  HW1 HW2 OW  HW1 HW2 OW  HW1 HW2 OW  HW1 HW2 OW  
HW1 HW2 OW  HW1 HW2 OW  HW1 HW2 OW  HW1 HW2 OW  HW1 HW2 OW  HW1 HW2 OW  HW1 HW2 
OW  HW1 HW2 OW  HW1 HW2 OW  HW1 HW2 OW  HW1 HW2 OW  HW1 HW2 OW  HW1 HW2 OW  HW1 
HW2 OW  HW1 HW2 OW  HW1 HW2 OW  HW1 HW2 OW  HW1 HW2 OW  HW1 HW2 OW  HW1 HW2 OW  
HW1 HW2 OW  HW1 HW2 OW  HW1 HW2 OW  HW1 HW2 OW  HW1 HW2 OW  HW1 HW2 OW  HW1 HW2 
OW  HW1 HW2 OW  HW1 HW2 OW  HW1 HW2 OW  HW1 HW2 OW  HW1 HW2 OW  HW1 HW2 OW  HW1 
HW2 OW  HW1 HW2 OW  HW1 HW2 OW  HW1 HW2 OW  HW1 HW2 OW  HW1 HW2 OW  HW1 HW2 OW  
HW1 HW2 OW  HW1 HW2 OW  HW1 HW2 OW  HW1 HW2 OW  HW1 HW2 OW  HW1 HW2 OW  HW1 HW2 
OW  HW1 HW2 OW  HW1 HW2 OW  HW1 HW2 OW  HW1 HW2 OW  HW1 HW2 OW  HW1 HW2 OW  HW1 
HW2 OW  HW1 HW2 OW  HW1 HW2 OW  HW1 HW2 OW  HW1 HW2 OW  HW1 HW2 OW  HW1 HW2 OW  
HW1 HW2 OW  HW1 HW2 OW  HW1 HW2 OW  HW1 HW2 OW  HW1 HW2 OW  HW1 HW2 OW  HW1 HW2 
OW  HW1 HW2 OW  HW1 HW2 OW  HW1 HW2 OW  HW1 HW2 OW  HW1 HW2 OW  HW1 HW2 OW  HW1 
HW2 OW  HW1 HW2 OW  HW1 HW2 OW  HW1 HW2 OW  HW1 HW2 OW  HW1 HW2 OW  HW1 HW2 OW  
HW1 HW2 OW  HW1 HW2 OW  HW1 HW2 OW  HW1 HW2 OW  HW1 HW2 OW  HW1 HW2 OW  HW1 HW2 
OW  HW1 HW2 OW  HW1 HW2 OW  HW1 HW2 OW  HW1 HW2 OW  HW1 HW2 OW  HW1 HW2 OW  HW1 
HW2 OW  HW1 HW2 OW  HW1 HW2 OW  HW1 HW2 OW  HW1 HW2 OW  HW1 HW2 OW  HW1 HW2 OW  
HW1 HW2 OW  HW1 HW2 OW  HW1 HW2 OW  HW1 HW2 OW  HW1 HW2 OW  HW1 HW2 OW  HW1 HW2 
OW  HW1 HW2 OW  HW1 HW2 OW  HW1 HW2 OW  HW1 HW2 OW  HW1 HW2 OW  HW1 HW2 OW  HW1 
HW2 OW  HW1 HW2 OW  HW1 HW2 OW  HW1 HW2 OW  HW1 HW2 OW  HW1 HW2 OW  HW1 HW2 OW  
HW1 HW2 OW  HW1 HW2 OW  HW1 HW2 OW  HW1 HW2 OW  HW1 HW2 OW  HW1 HW2 OW  HW1 HW2 
OW  HW1 HW2 OW  HW1 HW2 OW  HW1 HW2 OW  HW1 HW2 OW  HW1 HW2 OW  HW1 HW2 OW  HW1 
HW2 OW  HW1 HW2 OW  HW1 HW2 OW  HW1 HW2 OW  HW1 HW2 OW  HW1 HW2 OW  HW1 HW2 OW  
HW1 HW2 OW  HW1 HW2 OW  HW1 HW2 OW  HW1 HW2 OW  HW1 HW2 OW  HW1 HW2 OW  HW1 HW2 
OW  HW1 HW2 OW  HW1 HW2 OW  HW1 HW2 OW  HW1 HW2 OW  HW1 HW2 OW  HW1 HW2 OW  HW1 
HW2 OW  HW1 HW2 OW  HW1 HW2 OW  HW1 HW2 OW  HW1 HW2 OW  HW1 HW2 OW  HW1 HW2 OW  
HW1 HW2 OW  HW1 HW2 OW  HW1 HW2 OW  HW1 HW2 OW  HW1 HW2 OW  HW1 HW2 OW  HW1 HW2 
OW  HW1 HW2 OW  HW1 HW2 OW  HW1 HW2 OW  HW1 HW2 OW  HW1 HW2 OW  HW1 HW2 OW  HW1 
HW2 OW  HW1 HW2 OW  HW1 HW2 OW  HW1 HW2 OW  HW1 HW2 OW  HW1 HW2 OW  HW1 HW2 OW  
HW1 HW2 OW  HW1 HW2 OW  HW1 HW2 OW  HW1 HW2 OW  HW1 HW2 OW  HW1 HW2 OW  HW1 HW2 
OW  HW1 HW2 OW  HW1 HW2 OW  HW1 HW2 OW  HW1 HW2 OW  HW1 HW2 OW  HW1 HW2 OW  HW1 
HW2 OW  HW1 HW2 OW  HW1 HW2 OW  HW1 HW2 OW  HW1 HW2 OW  HW1 HW2 OW  HW1 HW2 OW  
HW1 HW2 OW  HW1 HW2 OW  HW1 HW2 OW  HW1 HW2 OW  HW1 HW2 OW  HW1 HW2 OW  HW1 HW2 
OW  HW1 HW2 OW  HW1 HW2 OW  HW1 HW2 OW  HW1 HW2 OW  HW1 HW2 OW  HW1 HW2 OW  HW1 
HW2 OW  HW1 HW2 OW  HW1 HW2 OW  HW1 HW2 OW  HW1 HW2 OW  HW1 HW2 OW  HW1 HW2 OW  
HW1 HW2 OW  HW1 HW2 OW  HW1 HW2 OW  HW1 HW2 OW  HW1 HW2 OW  HW1 HW2 OW  HW1 HW2 
OW  HW1 HW2 OW  HW1 HW2 OW  HW1 HW2 OW  HW1 HW2 OW  HW1 HW2 OW  HW1 HW2 OW  HW1 
HW2 OW  HW1 HW2 OW  HW1 HW2 OW  HW1 HW2 OW  HW1 HW2 OW  HW1 HW2 OW  HW1 HW2 OW  
HW1 HW2 OW  HW1 HW2 OW  HW1 HW2 OW  HW1 HW2 OW  HW1 HW2 OW  HW1 HW2 OW  HW1 HW2 
OW  HW1 HW2 OW  HW1 HW2 OW  HW1 HW2 OW  HW1 HW2 OW  HW1 HW2 OW  HW1 HW2 OW  HW1 
HW2 OW  HW1 HW2 OW  HW1 HW2 OW  HW1 HW2 OW  HW1 HW2 OW  HW1 HW2 OW  HW1 HW2 OW  
HW1 HW2 OW  HW1 HW2 OW  HW1 HW2 OW  HW1 HW2 OW  HW1 HW2 OW  HW1 HW2 OW  HW1 HW2 
OW  HW1 HW2 OW  HW1 HW2 OW  HW1 HW2 OW  HW1 HW2 OW  HW1 HW2 OW  HW1 HW2 OW  HW1 
HW2 OW  HW1 HW2 OW  HW1 HW2 OW  HW1 HW2 OW  HW1 HW2 OW  HW1 HW2 OW  HW1 HW2 OW  
HW1 HW2 OW  HW1 HW2 OW  HW1 HW2 OW  HW1 HW2 OW  HW1 HW2 OW  HW1 HW2 OW  HW1 HW2 
OW  HW1 HW2 OW  HW1 HW2 OW  HW1 HW2 OW  HW1 HW2 OW  HW1 HW2 OW  HW1 HW2 OW  HW1 
HW2 OW  HW1 HW2 OW  HW1 HW2 OW  HW1 HW2 OW  HW1 HW2 OW  HW1 HW2 OW  HW1 HW2 OW  
HW1 HW2 OW  HW1 HW2 OW  HW1 HW2 OW  HW1 HW2 OW  HW1 HW2 OW  HW1 HW2 OW  HW1 HW2 
OW  HW1 HW2 OW  HW1 HW2 OW  HW1 HW2 OW  HW1 HW2 OW  HW1 HW2 OW  HW1 HW2 OW  HW1 
HW2 OW  HW1 HW2 OW  HW1 HW2 OW  HW1 HW2 OW  HW1 HW2 OW  HW1 HW2 OW  HW1 HW2 OW  
HW1 HW2 OW  HW1 HW2 OW  HW1 HW2 OW  HW1 HW2 OW  HW1 HW2 OW  HW1 HW2 OW  HW1 HW2 
OW  HW1 HW2 OW  HW1 HW2 OW  HW1 HW2 OW  HW1 HW2 OW  HW1 HW2 OW  HW1 HW2 OW  HW1 
HW2 OW  HW1 HW2 OW  HW1 HW2 OW  HW1 HW2 OW  HW1 HW2 OW  HW1 HW2 OW  HW1 HW2 OW  
HW1 HW2 OW  HW1 HW2 OW  HW1 HW2 OW  HW1 HW2 OW  HW1 HW2 OW  HW1 HW2 OW  HW1 HW2 
OW  HW1 HW2 OW  HW1 HW2 OW  HW1 HW2 OW  HW1 HW2 OW  HW1 HW2 OW  HW1 HW2 OW  HW1 
HW2 OW  HW1 HW2 OW  HW1 HW2 OW  HW1 HW2 OW  HW1 HW2 OW  HW1 HW2 OW  HW1 HW2 OW  
HW1 HW2 OW  HW1 HW2 OW  HW1 HW2 OW  HW1 HW2 OW  HW1 HW2 OW  HW1 HW2 OW  HW1 HW2 
OW  HW1 HW2 OW  HW1 HW2 OW  HW1 HW2 OW  HW1 HW2 OW  HW1 HW2 OW  HW1 HW2 OW  HW1 
HW2 OW  HW1 HW2 OW  HW1 HW2 OW  HW1 HW2 OW  HW1 HW2 OW  HW1 HW2 OW  HW1 HW2 OW  
HW1 HW2 OW  HW1 HW2 OW  HW1 HW2 OW  HW1 HW2 OW  HW1 HW2 OW  HW1 HW2 OW  HW1 HW2 
OW  HW1 HW2 OW  HW1 HW2 OW  HW1 HW2 OW  HW1 HW2 OW  HW1 HW2 OW  HW1 HW2 OW  HW1 
HW2 OW  HW1 HW2 OW  HW1 HW2 OW  HW1 HW2 OW  HW1 HW2 OW  HW1 HW2 OW  HW1 HW2 OW  
HW1 HW2 OW  HW1 HW2 OW  HW1 HW2 OW  HW1 HW2 OW  HW1 HW2 OW  HW1 HW2 OW  HW1 HW2 
OW  HW1 HW2 OW  HW1 HW2 OW  HW1 HW2 OW  HW1 HW2 OW  HW1 HW2 OW  HW1 HW2 OW  HW1 
HW2 OW  HW1 HW2 OW  HW1 HW2 OW  HW1 HW2 OW  HW1 HW2 OW  HW1 HW2 OW  HW1 HW2 OW  
HW1 HW2 OW  HW1 HW2 OW  HW1 HW2 OW  HW1 HW2 OW  HW1 HW2 OW  HW1 HW2 OW  HW1 HW2 
OW  HW1 HW2 OW  HW1 HW2 OW  HW1 HW2 OW  HW1 HW2 OW  HW1 HW2 OW  HW1 HW2 OW  HW1 
HW2 OW  HW1 HW2 OW  HW1 HW2 OW  HW1 HW2 OW  HW1 HW2 OW  HW1 HW2 OW  HW1 HW2 OW  
HW1 HW2 OW  HW1 HW2 OW  HW1 HW2 OW  HW1 HW2 OW  HW1 HW2 OW  HW1 HW2 OW  HW1 HW2 
OW  HW1 HW2 OW  HW1 HW2 OW  HW1 HW2 OW  HW1 HW2 OW  HW1 HW2 OW  HW1 HW2 OW  HW1 
HW2 OW  HW1 HW2 OW  HW1 HW2 OW  HW1 HW2 OW  HW1 HW2 OW  HW1 HW2 OW  HW1 HW2 OW  
HW1 HW2 OW  HW1 HW2 OW  HW1 HW2 OW  HW1 HW2 OW  HW1 HW2 OW  HW1 HW2 OW  HW1 HW2 
OW  HW1 HW2 OW  HW1 HW2 OW  HW1 HW2 OW  HW1 HW2 OW  HW1 HW2 OW  HW1 HW2 OW  HW1 
HW2 OW  HW1 HW2 OW  HW1 HW2 OW  HW1 HW2 OW  HW1 HW2 OW  HW1 HW2 OW  HW1 HW2 OW  
HW1 HW2 OW  HW1 HW2 OW  HW1 HW2 OW  HW1 HW2 OW  HW1 HW2 OW  HW1 HW2 OW  HW1 HW2 
OW  HW1 HW2 OW  HW1 HW2 OW  HW1 HW2 OW  HW1 HW2 OW  HW1 HW2 OW  HW1 HW2 OW  HW1 
HW2 OW  HW1 HW2 OW  HW1 HW2 OW  HW1 HW2 OW  HW1 HW2 OW  HW1 HW2 OW  HW1 HW2 OW  
HW1 HW2 OW  HW1 HW2 OW  HW1 HW2 OW  HW1 HW2 OW  HW1 HW2 OW  HW1 HW2 OW  HW1 HW2 
OW  HW1 HW2 OW  HW1 HW2 OW  HW1 HW2 OW  HW1 HW2 OW  HW1 HW2 OW  HW1 HW2 OW  HW1 
HW2 OW  HW1 HW2 OW  HW1 HW2 OW  HW1 HW2 OW  HW1 HW2 OW  HW1 HW2 OW  HW1 HW2 OW  
HW1 HW2 OW  HW1 HW2 OW  HW1 HW2 OW  HW1 HW2 OW  HW1 HW2 OW  HW1 HW2 OW  HW1 HW2 
OW  HW1 HW2 OW  HW1 HW2 OW  HW1 HW2 OW  HW1 HW2 OW  HW1 HW2 OW  HW1 HW2 OW  HW1 
HW2 OW  HW1 HW2 OW  HW1 HW2 OW  HW1 HW2 OW  HW1 HW2 OW  HW1 HW2 OW  HW1 HW2 OW  
HW1 HW2 OW  HW1 HW2 OW  HW1 HW2 OW  HW1 HW2 OW  HW1 HW2 OW  HW1 HW2 OW  HW1 HW2 
OW  HW1 HW2 OW  HW1 HW2 OW  HW1 HW2 OW  HW1 HW2 OW  HW1 HW2 OW  HW1 HW2 OW  HW1 
HW2 OW  HW1 HW2 OW  HW1 HW2 OW  HW1 HW2 OW  HW1 HW2 OW  HW1 HW2 OW  HW1 HW2 OW  
HW1 HW2 OW  HW1 HW2 OW  HW1 HW2 OW  HW1 HW2 OW  HW1 HW2 OW  HW1 HW2 OW  HW1 HW2 
OW  HW1 HW2 OW  HW1 HW2 OW  HW1 HW2 OW  HW1 HW2 OW  HW1 HW2 OW  HW1 HW2 OW  HW1 
HW2 OW  HW1 HW2 OW  HW1 HW2 OW  HW1 HW2 OW  HW1 HW2 OW  HW1 HW2 OW  HW1 HW2 OW  
HW1 HW2 OW  HW1 HW2 OW  HW1 HW2 OW  HW1 HW2 OW  HW1 HW2 OW  HW1 HW2 OW  HW1 HW2 
OW  HW1 HW2 OW  HW1 HW2 OW  HW1 HW2 OW  HW1 HW2 OW  HW1 HW2 OW  HW1 HW2 OW  HW1 
HW2 OW  HW1 HW2 OW  HW1 HW2 OW  HW1 HW2 OW  HW1 HW2 OW  HW1 HW2 OW  HW1 HW2 OW  
HW1 HW2 OW  HW1 HW2 OW  HW1 HW2 OW  HW1 HW2 OW  HW1 HW2 OW  HW1 HW2 OW  HW1 HW2 
OW  HW1 HW2 OW  HW1 HW2 OW  HW1 HW2 OW  HW1 HW2 OW  HW1 HW2 OW  HW1 HW2 OW  HW1 
HW2 OW  HW1 HW2 OW  HW1 HW2 OW  HW1 HW2 OW  HW1 HW2 OW  HW1 HW2 OW  HW1 HW2 OW  
HW1 HW2 OW  HW1 HW2 OW  HW1 HW2 OW  HW1 HW2 OW  HW1 HW2 OW  HW1 HW2 OW  HW1 HW2 
OW  HW1 HW2 OW  HW1 HW2 OW  HW1 HW2 OW  HW1 HW2 OW  HW1 HW2 OW  HW1 HW2 OW  HW1 
HW2 OW  HW1 HW2 OW  HW1 HW2 OW  HW1 HW2 OW  HW1 HW2 OW  HW1 HW2 OW  HW1 HW2 OW  
HW1 HW2 OW  HW1 HW2 OW  HW1 HW2 OW  HW1 HW2 OW  HW1 HW2 OW  HW1 HW2 OW  HW1 HW2 
OW  HW1 HW2 OW  HW1 HW2 OW  HW1 HW2 OW  HW1 HW2 OW  HW1 HW2 OW  HW1 HW2 OW  HW1 
HW2 OW  HW1 HW2 OW  HW1 HW2 OW  HW1 HW2 OW  HW1 HW2 OW  HW1 HW2 OW  HW1 HW2 OW  
HW1 HW2 OW  HW1 HW2 OW  HW1 HW2 OW  HW1 HW2 OW  HW1 HW2 OW  HW1 HW2 OW  HW1 HW2 
OW  HW1 HW2 OW  HW1 HW2 OW  HW1 HW2 OW  HW1 HW2 OW  HW1 HW2 OW  HW1 HW2 OW  HW1 
HW2 OW  HW1 HW2 OW  HW1 HW2 OW  HW1 HW2 OW  HW1 HW2 OW  HW1 HW2 OW  HW1 HW2 OW  
HW1 HW2 OW  HW1 HW2 OW  HW1 HW2 OW  HW1 HW2 OW  HW1 HW2 OW  HW1 HW2 OW  HW1 HW2 
OW  HW1 HW2 OW  HW1 HW2 OW  HW1 HW2 OW  HW1 HW2 OW  HW1 HW2 OW  HW1 HW2 OW  HW1 
HW2 OW  HW1 HW2 OW  HW1 HW2 OW  HW1 HW2 OW  HW1 HW2 OW  HW1 HW2 OW  HW1 HW2 OW  
HW1 HW2 OW  HW1 HW2 OW  HW1 HW2 OW  HW1 HW2 OW  HW1 HW2 OW  HW1 HW2 OW  HW1 HW2 
OW  HW1 HW2 OW  HW1 HW2 OW  HW1 HW2 OW  HW1 HW2 OW  HW1 HW2 OW  HW1 HW2 OW  HW1 
HW2 OW  HW1 HW2 OW  HW1 HW2 OW  HW1 HW2 OW  HW1 HW2 OW  HW1 HW2 OW  HW1 HW2 OW  
HW1 HW2 OW  HW1 HW2 OW  HW1 HW2 OW  HW1 HW2 OW  HW1 HW2 OW  HW1 HW2 OW  HW1 HW2 
OW  HW1 HW2 OW  HW1 HW2 OW  HW1 HW2 OW  HW1 HW2 OW  HW1 HW2 OW  HW1 HW2 OW  HW1 
HW2 OW  HW1 HW2 OW  HW1 HW2 OW  HW1 HW2 OW  HW1 HW2 OW  HW1 HW2 OW  HW1 HW2 OW  
HW1 HW2 OW  HW1 HW2 OW  HW1 HW2 OW  HW1 HW2 OW  HW1 HW2 OW  HW1 HW2 OW  HW1 HW2 
OW  HW1 HW2 OW  HW1 HW2 OW  HW1 HW2 OW  HW1 HW2 OW  HW1 HW2 OW  HW1 HW2 OW  HW1 
HW2 OW  HW1 HW2 OW  HW1 HW2 OW  HW1 HW2 OW  HW1 HW2 OW  HW1 HW2 OW  HW1 HW2 OW  
HW1 HW2 OW  HW1 HW2 OW  HW1 HW2 OW  HW1 HW2 OW  HW1 HW2 OW  HW1 HW2 OW  HW1 HW2 
OW  HW1 HW2 OW  HW1 HW2 OW  HW1 HW2 OW  HW1 HW2 OW  HW1 HW2 OW  HW1 HW2 OW  HW1 
HW2 OW  HW1 HW2 OW  HW1 HW2 OW  HW1 HW2 OW  HW1 HW2 OW  HW1 HW2 OW  HW1 HW2 OW  
HW1 HW2 OW  HW1 HW2 OW  HW1 HW2 OW  HW1 HW2 OW  HW1 HW2 OW  HW1 HW2 OW  HW1 HW2 
OW  HW1 HW2 OW  HW1 HW2 OW  HW1 HW2 OW  HW1 HW2 OW  HW1 HW2 OW  HW1 HW2 OW  HW1 
HW2 OW  HW1 HW2 OW  HW1 HW2 OW  HW1 HW2 OW  HW1 HW2 OW  HW1 HW2 OW  HW1 HW2 OW  
HW1 HW2 OW  HW1 HW2 OW  HW1 HW2 OW  HW1 HW2 OW  HW1 HW2 OW  HW1 HW2 OW  HW1 HW2 
OW  HW1 HW2 OW  HW1 HW2 OW  HW1 HW2 OW  HW1 HW2 OW  HW1 HW2 OW  HW1 HW2 OW  HW1 
HW2 OW  HW1 HW2 OW  HW1 HW2 OW  HW1 HW2 OW  HW1 HW2 OW  HW1 HW2 OW  HW1 HW2 OW  
HW1 HW2 OW  HW1 HW2 OW  HW1 HW2 OW  HW1 HW2 OW  HW1 HW2 OW  HW1 HW2 OW  HW1 HW2 
OW  HW1 HW2 OW  HW1 HW2 OW  HW1 HW2 OW  HW1 HW2 OW  HW1 HW2 OW  HW1 HW2 OW  HW1 
HW2 OW  HW1 HW2 OW  HW1 HW2 OW  HW1 HW2 OW  HW1 HW2 OW  HW1 HW2 OW  HW1 HW2 OW  
HW1 HW2 OW  HW1 HW2 OW  HW1 HW2 OW  HW1 HW2 OW  HW1 HW2 OW  HW1 HW2 OW  HW1 HW2 
OW  HW1 HW2 OW  HW1 HW2 OW  HW1 HW2 OW  HW1 HW2 OW  HW1 HW2 OW  HW1 HW2 OW  HW1 
HW2 OW  HW1 HW2 OW  HW1 HW2 OW  HW1 HW2 OW  HW1 HW2 OW  HW1 HW2 OW  HW1 HW2 OW  
HW1 HW2 OW  HW1 HW2 OW  HW1 HW2 OW  HW1 HW2 OW  HW1 HW2 OW  HW1 HW2 OW  HW1 HW2 
OW  HW1 HW2 OW  HW1 HW2 OW  HW1 HW2 OW  HW1 HW2 OW  HW1 HW2 OW  HW1 HW2 OW  HW1 
HW2 OW  HW1 HW2 OW  HW1 HW2 OW  HW1 HW2 OW  HW1 HW2 OW  HW1 HW2 OW  HW1 HW2 OW  
HW1 HW2 OW  HW1 HW2 OW  HW1 HW2 OW  HW1 HW2 OW  HW1 HW2 OW  HW1 HW2 OW  HW1 HW2 
OW  HW1 HW2 OW  HW1 HW2 OW  HW1 HW2 OW  HW1 HW2 OW  HW1 HW2 OW  HW1 HW2 OW  HW1 
HW2 OW  HW1 HW2 OW  HW1 HW2 OW  HW1 HW2 OW  HW1 HW2 OW  HW1 HW2 OW  HW1 HW2 OW  
HW1 HW2 OW  HW1 HW2 OW  HW1 HW2 OW  HW1 HW2 OW  HW1 HW2 OW  HW1 HW2 OW  HW1 HW2 
OW  HW1 HW2 OW  HW1 HW2 OW  HW1 HW2 OW  HW1 HW2 OW  HW1 HW2 OW  HW1 HW2 OW  HW1 
HW2 OW  HW1 HW2 OW  HW1 HW2 OW  HW1 HW2 OW  HW1 HW2 OW  HW1 HW2 OW  HW1 HW2 OW  
HW1 HW2 OW  HW1 HW2 OW  HW1 HW2 OW  HW1 HW2 OW  HW1 HW2 OW  HW1 HW2 OW  HW1 HW2 
OW  HW1 HW2 OW  HW1 HW2 OW  HW1 HW2 OW  HW1 HW2 OW  HW1 HW2 OW  HW1 HW2 OW  HW1 
HW2 OW  HW1 HW2 OW  HW1 HW2 OW  HW1 HW2 OW  HW1 HW2 OW  HW1 HW2 OW  HW1 HW2 OW  
HW1 HW2 OW  HW1 HW2 OW  HW1 HW2 OW  HW1 HW2 OW  HW1 HW2 OW  HW1 HW2 OW  HW1 HW2 
OW  HW1 HW2 OW  HW1 HW2 OW  HW1 HW2 OW  HW1 HW2 OW  HW1 HW2 OW  HW1 HW2 OW  HW1 
HW2 OW  HW1 HW2 OW  HW1 HW2 OW  HW1 HW2 OW  HW1 HW2 OW  HW1 HW2 OW  HW1 HW2 OW  
HW1 HW2 OW  HW1 HW2 OW  HW1 HW2 OW  HW1 HW2 OW  HW1 HW2 OW  HW1 HW2 OW  HW1 HW2 
OW  HW1 HW2 OW  HW1 HW2 OW  HW1 HW2 OW  HW1 HW2 OW  HW1 HW2 OW  HW1 HW2 OW  HW1 
HW2 OW  HW1 HW2 OW  HW1 HW2 OW  HW1 HW2 OW  HW1 HW2 OW  HW1 HW2 OW  HW1 HW2 OW  
HW1 HW2 OW  HW1 HW2 OW  HW1 HW2 OW  HW1 HW2 OW  HW1 HW2 OW  HW1 HW2 OW  HW1 HW2 
OW  HW1 HW2 OW  HW1 HW2 OW  HW1 HW2 OW  HW1 HW2 OW  HW1 HW2 OW  HW1 HW2 OW  HW1 
HW2 OW  HW1 HW2 OW  HW1 HW2 OW  HW1 HW2 OW  HW1 HW2 OW  HW1 HW2 OW  HW1 HW2 OW  
HW1 HW2 OW  HW1 HW2 OW  HW1 HW2 OW  HW1 HW2 OW  HW1 HW2 OW  HW1 HW2 OW  HW1 HW2 
OW  HW1 HW2 OW  HW1 HW2 OW  HW1 HW2 OW  HW1 HW2 OW  HW1 HW2 OW  HW1 HW2 OW  HW1 
HW2 OW  HW1 HW2 OW  HW1 HW2 OW  HW1 HW2 OW  HW1 HW2 OW  HW1 HW2 OW  HW1 HW2 OW  
HW1 HW2 OW  HW1 HW2 OW  HW1 HW2 OW  HW1 HW2 OW  HW1 HW2 OW  HW1 HW2 OW  HW1 HW2 
OW  HW1 HW2 OW  HW1 HW2 OW  HW1 HW2 OW  HW1 HW2 OW  HW1 HW2 OW  HW1 HW2 OW  HW1 
HW2 OW  HW1 HW2 OW  HW1 HW2 OW  HW1 HW2 OW  HW1 HW2 OW  HW1 HW2 OW  HW1 HW2 OW  
HW1 HW2 OW  HW1 HW2 OW  HW1 HW2 OW  HW1 HW2 OW  HW1 HW2 OW  HW1 HW2 OW  HW1 HW2 
OW  HW1 HW2 OW  HW1 HW2 OW  HW1 HW2 OW  HW1 HW2 OW  HW1 HW2 OW  HW1 HW2 OW  HW1 
HW2 OW  HW1 HW2 OW  HW1 HW2 OW  HW1 HW2 OW  HW1 HW2 OW  HW1 HW2 OW  HW1 HW2 OW  
HW1 HW2 OW  HW1 HW2 OW  HW1 HW2 OW  HW1 HW2 OW  HW1 HW2 OW  HW1 HW2 OW  HW1 HW2 
OW  HW1 HW2 OW  HW1 HW2 OW  HW1 HW2 OW  HW1 HW2 OW  HW1 HW2 OW  HW1 HW2 OW  HW1 
HW2 OW  HW1 HW2 OW  HW1 HW2 OW  HW1 HW2 OW  HW1 HW2 OW  HW1 HW2 OW  HW1 HW2 OW  
HW1 HW2 OW  HW1 HW2 OW  HW1 HW2 OW  HW1 HW2 OW  HW1 HW2 OW  HW1 HW2 OW  HW1 HW2 
OW  HW1 HW2 OW  HW1 HW2 OW  HW1 HW2 OW  HW1 HW2 OW  HW1 HW2 OW  HW1 HW2 OW  HW1 
HW2 OW  HW1 HW2 OW  HW1 HW2 OW  HW1 HW2 OW  HW1 HW2 OW  HW1 HW2 OW  HW1 HW2 OW  
HW1 HW2 OW  HW1 HW2 OW  HW1 HW2 OW  HW1 HW2 OW  HW1 HW2 OW  HW1 HW2 OW  HW1 HW2 
OW  HW1 HW2 OW  HW1 HW2 OW  HW1 HW2 OW  HW1 HW2 OW  HW1 HW2 OW  HW1 HW2 OW  HW1 
HW2 OW  HW1 HW2 OW  HW1 HW2 OW  HW1 HW2 OW  HW1 HW2 OW  HW1 HW2 OW  HW1 HW2 OW  
HW1 HW2 OW  HW1 HW2 OW  HW1 HW2 OW  HW1 HW2 OW  HW1 HW2 OW  HW1 HW2 OW  HW1 HW2 
OW  HW1 HW2 OW  HW1 HW2 OW  HW1 HW2 OW  HW1 HW2 OW  HW1 HW2 OW  HW1 HW2 OW  HW1 
HW2 OW  HW1 HW2 OW  HW1 HW2 OW  HW1 HW2 OW  HW1 HW2 OW  HW1 HW2 OW  HW1 HW2 OW  
HW1 HW2 OW  HW1 HW2 OW  HW1 HW2 OW  HW1 HW2 OW  HW1 HW2 OW  HW1 HW2 OW  HW1 HW2 
OW  HW1 HW2 OW  HW1 HW2 OW  HW1 HW2 OW  HW1 HW2 OW  HW1 HW2 OW  HW1 HW2 OW  HW1 
HW2 OW  HW1 HW2 OW  HW1 HW2 OW  HW1 HW2 OW  HW1 HW2 OW  HW1 HW2 OW  HW1 HW2 OW  
HW1 HW2 OW  HW1 HW2 OW  HW1 HW2 OW  HW1 HW2 OW  HW1 HW2 OW  HW1 HW2 OW  HW1 HW2 
OW  HW1 HW2 OW  HW1 HW2 OW  HW1 HW2 OW  HW1 HW2 OW  HW1 HW2 OW  HW1 HW2 OW  HW1 
HW2 OW  HW1 HW2 OW  HW1 HW2 OW  HW1 HW2 OW  HW1 HW2 OW  HW1 HW2 OW  HW1 HW2 OW  
HW1 HW2 OW  HW1 HW2 OW  HW1 HW2 OW  HW1 HW2 OW  HW1 HW2 OW  HW1 HW2 OW  HW1 HW2 
OW  HW1 HW2 OW  HW1 HW2 OW  HW1 HW2 OW  HW1 HW2 OW  HW1 HW2 OW  HW1 HW2 OW  HW1 
HW2 OW  HW1 HW2 OW  HW1 HW2 OW  HW1 HW2 OW  HW1 HW2 OW  HW1 HW2 OW  HW1 HW2 OW  
HW1 HW2 OW  HW1 HW2 OW  HW1 HW2 OW  HW1 HW2 OW  HW1 HW2 OW  HW1 HW2 OW  HW1 HW2 
OW  HW1 HW2 OW  HW1 HW2 OW  HW1 HW2 OW  HW1 HW2 OW  HW1 HW2 OW  HW1 HW2 OW  HW1 
HW2 OW  HW1 HW2 OW  HW1 HW2 OW  HW1 HW2 OW  HW1 HW2 OW  HW1 HW2 OW  HW1 HW2 OW  
HW1 HW2 OW  HW1 HW2 OW  HW1 HW2 OW  HW1 HW2 OW  HW1 HW2 OW  HW1 HW2 OW  HW1 HW2 
OW  HW1 HW2 OW  HW1 HW2 OW  HW1 HW2 OW  HW1 HW2 OW  HW1 HW2 OW  HW1 HW2 OW  HW1 
HW2 OW  HW1 HW2 OW  HW1 HW2 OW  HW1 HW2 OW  HW1 HW2 OW  HW1 HW2 OW  HW1 HW2 OW  
HW1 HW2 OW  HW1 HW2 OW  HW1 HW2 OW  HW1 HW2 OW  HW1 HW2 OW  HW1 HW2 OW  HW1 HW2 
OW  HW1 HW2 OW  HW1 HW2 OW  HW1 HW2 OW  HW1 HW2 OW  HW1 HW2 OW  HW1 HW2 OW  HW1 
HW2 OW  HW1 HW2 OW  HW1 HW2 OW  HW1 HW2 OW  HW1 HW2 OW  HW1 HW2 OW  HW1 HW2 OW  
HW1 HW2 OW  HW1 HW2 OW  HW1 HW2 OW  HW1 HW2 OW  HW1 HW2 OW  HW1 HW2 OW  HW1 HW2 
OW  HW1 HW2 OW  HW1 HW2 OW  HW1 HW2 OW  HW1 HW2 OW  HW1 HW2 OW  HW1 HW2 OW  HW1 
HW2 OW  HW1 HW2 OW  HW1 HW2 OW  HW1 HW2 OW  HW1 HW2 OW  HW1 HW2 OW  HW1 HW2 OW  
HW1 HW2 OW  HW1 HW2 OW  HW1 HW2 OW  HW1 HW2 OW  HW1 HW2 OW  HW1 HW2 OW  HW1 HW2 
OW  HW1 HW2 OW  HW1 HW2 OW  HW1 HW2 OW  HW1 HW2 OW  HW1 HW2 OW  HW1 HW2 OW  HW1 
HW2 OW  HW1 HW2 OW  HW1 HW2 OW  HW1 HW2 OW  HW1 HW2 OW  HW1 HW2 OW  HW1 HW2 OW  
HW1 HW2 OW  HW1 HW2 OW  HW1 HW2 OW  HW1 HW2 OW  HW1 HW2 OW  HW1 HW2 OW  HW1 HW2 
OW  HW1 HW2 OW  HW1 HW2 OW  HW1 HW2 OW  HW1 HW2 OW  HW1 HW2 OW  HW1 HW2 OW  HW1 
HW2 OW  HW1 HW2 OW  HW1 HW2 OW  HW1 HW2 OW  HW1 HW2 OW  HW1 HW2 OW  HW1 HW2 OW  
HW1 HW2 OW  HW1 HW2 OW  HW1 HW2 OW  HW1 HW2 OW  HW1 HW2 OW  HW1 HW2 OW  HW1 HW2 
OW  HW1 HW2 OW  HW1 HW2 OW  HW1 HW2 OW  HW1 HW2 OW  HW1 HW2 OW  HW1 HW2 OW  HW1 
HW2 OW  HW1 HW2 OW  HW1 HW2 OW  HW1 HW2 OW  HW1 HW2 OW  HW1 HW2 OW  HW1 HW2 OW  
HW1 HW2 OW  HW1 HW2 OW  HW1 HW2 OW  HW1 HW2 OW  HW1 HW2 OW  HW1 HW2 OW  HW1 HW2 
OW  HW1 HW2 OW  HW1 HW2 OW  HW1 HW2 OW  HW1 HW2 OW  HW1 HW2 OW  HW1 HW2 OW  HW1 
HW2 OW  HW1 HW2 OW  HW1 HW2 OW  HW1 HW2 OW  HW1 HW2 OW  HW1 HW2 OW  HW1 HW2 OW  
HW1 HW2 OW  HW1 HW2 OW  HW1 HW2 OW  HW1 HW2 OW  HW1 HW2 OW  HW1 HW2 OW  HW1 HW2 
OW  HW1 HW2 OW  HW1 HW2 OW  HW1 HW2 OW  HW1 HW2 OW  HW1 HW2 OW  HW1 HW2 OW  HW1 
HW2 OW  HW1 HW2 OW  HW1 HW2 OW  HW1 HW2 OW  HW1 HW2 OW  HW1 HW2 OW  HW1 HW2 OW  
HW1 HW2 OW  HW1 HW2 OW  HW1 HW2 OW  HW1 HW2 OW  HW1 HW2 OW  HW1 HW2 OW  HW1 HW2 
OW  HW1 HW2 OW  HW1 HW2 OW  HW1 HW2 OW  HW1 HW2 OW  HW1 HW2 OW  HW1 HW2 OW  HW1 
HW2 OW  HW1 HW2 OW  HW1 HW2 OW  HW1 HW2 OW  HW1 HW2 OW  HW1 HW2 OW  HW1 HW2 OW  
HW1 HW2 OW  HW1 HW2 OW  HW1 HW2 OW  HW1 HW2 OW  HW1 HW2 OW  HW1 HW2 OW  HW1 HW2 
OW  HW1 HW2 OW  HW1 HW2 OW  HW1 HW2 OW  HW1 HW2 OW  HW1 HW2 OW  HW1 HW2 OW  HW1 
HW2 OW  HW1 HW2 OW  HW1 HW2 OW  HW1 HW2 OW  HW1 HW2 OW  HW1 HW2 OW  HW1 HW2 OW  
HW1 HW2 OW  HW1 HW2 OW  HW1 HW2 OW  HW1 HW2 OW  HW1 HW2 OW  HW1 HW2 OW  HW1 HW2 
OW  HW1 HW2 OW  HW1 HW2 OW  HW1 HW2 OW  HW1 HW2 OW  HW1 HW2 OW  HW1 HW2 OW  HW1 
HW2 OW  HW1 HW2 OW  HW1 HW2 OW  HW1 HW2 OW  HW1 HW2 OW  HW1 HW2 OW  HW1 HW2 OW  
HW1 HW2 OW  HW1 HW2 OW  HW1 HW2 OW  HW1 HW2 OW  HW1 HW2 OW  HW1 HW2 OW  HW1 HW2 
OW  HW1 HW2 OW  HW1 HW2 OW  HW1 HW2 OW  HW1 HW2 OW  HW1 HW2 OW  HW1 HW2 OW  HW1 
HW2 OW  HW1 HW2 OW  HW1 HW2 OW  HW1 HW2 OW  HW1 HW2 OW  HW1 HW2 OW  HW1 HW2 OW  
HW1 HW2 OW  HW1 HW2 OW  HW1 HW2 OW  HW1 HW2 OW  HW1 HW2 OW  HW1 HW2 OW  HW1 HW2 
OW  HW1 HW2 OW  HW1 HW2 OW  HW1 HW2 OW  HW1 HW2 OW  HW1 HW2 OW  HW1 HW2 OW  HW1 
HW2 OW  HW1 HW2 OW  HW1 HW2 OW  HW1 HW2 OW  HW1 HW2 OW  HW1 HW2 OW  HW1 HW2 OW  
HW1 HW2 OW  HW1 HW2 OW  HW1 HW2 OW  HW1 HW2 OW  HW1 HW2 OW  HW1 HW2 OW  HW1 HW2 
OW  HW1 HW2 OW  HW1 HW2 OW  HW1 HW2 OW  HW1 HW2 OW  HW1 HW2 OW  HW1 HW2 OW  HW1 
HW2 OW  HW1 HW2 OW  HW1 HW2 OW  HW1 HW2 OW  HW1 HW2 OW  HW1 HW2 OW  HW1 HW2 OW  
HW1 HW2 OW  HW1 HW2 OW  HW1 HW2 OW  HW1 HW2 OW  HW1 HW2 OW  HW1 HW2 OW  HW1 HW2 
OW  HW1 HW2 OW  HW1 HW2 OW  HW1 HW2 OW  HW1 HW2 OW  HW1 HW2 OW  HW1 HW2 OW  HW1 
HW2 OW  HW1 HW2 OW  HW1 HW2 OW  HW1 HW2 OW  HW1 HW2 OW  HW1 HW2 OW  HW1 HW2 OW  
HW1 HW2 OW  HW1 HW2 OW  HW1 HW2 OW  HW1 HW2 OW  HW1 HW2 OW  HW1 HW2 OW  HW1 HW2 
OW  HW1 HW2 OW  HW1 HW2 OW  HW1 HW2 OW  HW1 HW2 OW  HW1 HW2 OW  HW1 HW2 OW  HW1 
HW2 OW  HW1 HW2 OW  HW1 HW2 OW  HW1 HW2 OW  HW1 HW2 OW  HW1 HW2 OW  HW1 HW2 OW  
HW1 HW2 OW  HW1 HW2 OW  HW1 HW2 OW  HW1 HW2 OW  HW1 HW2 OW  HW1 HW2 OW  HW1 HW2 
OW  HW1 HW2 OW  HW1 HW2 OW  HW1 HW2 OW  HW1 HW2 OW  HW1 HW2 OW  HW1 HW2 OW  HW1 
HW2 OW  HW1 HW2 OW  HW1 HW2 OW  HW1 HW2 OW  HW1 HW2 OW  HW1 HW2 OW  HW1 HW2 OW  
HW1 HW2 OW  HW1 HW2 OW  HW1 HW2 OW  HW1 HW2 OW  HW1 HW2 OW  HW1 HW2 OW  HW1 HW2 
OW  HW1 HW2 OW  HW1 HW2 OW  HW1 HW2 OW  HW1 HW2 OW  HW1 HW2 OW  HW1 HW2 OW  HW1 
HW2 OW  HW1 HW2 OW  HW1 HW2 OW  HW1 HW2 OW  HW1 HW2 OW  HW1 HW2 OW  HW1 HW2 OW  
HW1 HW2 OW  HW1 HW2 OW  HW1 HW2 OW  HW1 HW2 OW  HW1 HW2 OW  HW1 HW2 OW  HW1 HW2 
OW  HW1 HW2 OW  HW1 HW2 OW  HW1 HW2 OW  HW1 HW2 OW  HW1 HW2 OW  HW1 HW2 OW  HW1 
HW2 OW  HW1 HW2 OW  HW1 HW2 OW  HW1 HW2 OW  HW1 HW2 OW  HW1 HW2 OW  HW1 HW2 OW  
HW1 HW2 OW  HW1 HW2 OW  HW1 HW2 OW  HW1 HW2 OW  HW1 HW2 OW  HW1 HW2 OW  HW1 HW2 
OW  HW1 HW2 OW  HW1 HW2 OW  HW1 HW2 OW  HW1 HW2 OW  HW1 HW2 OW  HW1 HW2 OW  HW1 
HW2 OW  HW1 HW2 OW  HW1 HW2 OW  HW1 HW2 OW  HW1 HW2 OW  HW1 HW2 OW  HW1 HW2 OW  
HW1 HW2 OW  HW1 HW2 OW  HW1 HW2 OW  HW1 HW2 OW  HW1 HW2 OW  HW1 HW2 OW  HW1 HW2 
OW  HW1 HW2 OW  HW1 HW2 OW  HW1 HW2 OW  HW1 HW2 OW  HW1 HW2 OW  HW1 HW2 OW  HW1 
HW2 OW  HW1 HW2 OW  HW1 HW2 OW  HW1 HW2 OW  HW1 HW2 OW  HW1 HW2 OW  HW1 HW2 OW  
HW1 HW2 OW  HW1 HW2 OW  HW1 HW2 OW  HW1 HW2 OW  HW1 HW2 OW  HW1 HW2 OW  HW1 HW2 
OW  HW1 HW2 OW  HW1 HW2 OW  HW1 HW2 OW  HW1 HW2 OW  HW1 HW2 OW  HW1 HW2 OW  HW1 
HW2 OW  HW1 HW2 OW  HW1 HW2 OW  HW1 HW2 OW  HW1 HW2 OW  HW1 HW2 OW  HW1 HW2 OW  
HW1 HW2 OW  HW1 HW2 OW  HW1 HW2 OW  HW1 HW2 OW  HW1 HW2 OW  HW1 HW2 OW  HW1 HW2 
OW  HW1 HW2 OW  HW1 HW2 OW  HW1 HW2 OW  HW1 HW2 OW  HW1 HW2 OW  HW1 HW2 OW  HW1 
HW2 OW  HW1 HW2 OW  HW1 HW2 OW  HW1 HW2 OW  HW1 HW2 OW  HW1 HW2 OW  HW1 HW2 OW  
HW1 HW2 OW  HW1 HW2 OW  HW1 HW2 OW  HW1 HW2 OW  HW1 HW2 OW  HW1 HW2 OW  HW1 HW2 
OW  HW1 HW2 OW  HW1 HW2 OW  HW1 HW2 OW  HW1 HW2 OW  HW1 HW2 OW  HW1 HW2 OW  HW1 
HW2 OW  HW1 HW2 OW  HW1 HW2 OW  HW1 HW2 OW  HW1 HW2 OW  HW1 HW2 OW  HW1 HW2 OW  
HW1 HW2 OW  HW1 HW2 OW  HW1 HW2 OW  HW1 HW2 OW  HW1 HW2 OW  HW1 HW2 OW  HW1 HW2 
OW  HW1 HW2 OW  HW1 HW2 OW  HW1 HW2 OW  HW1 HW2 OW  HW1 HW2 OW  HW1 HW2 OW  HW1 
HW2 OW  HW1 HW2 OW  HW1 HW2 OW  HW1 HW2 OW  HW1 HW2 OW  HW1 HW2 OW  HW1 HW2 OW  
HW1 HW2 OW  HW1 HW2 OW  HW1 HW2 OW  HW1 HW2 OW  HW1 HW2 OW  HW1 HW2 OW  HW1 HW2 
OW  HW1 HW2 OW  HW1 HW2 OW  HW1 HW2 OW  HW1 HW2 OW  HW1 HW2 OW  HW1 HW2 OW  HW1 
HW2 OW  HW1 HW2 OW  HW1 HW2 OW  HW1 HW2 OW  HW1 HW2 OW  HW1 HW2 OW  HW1 HW2 OW  
HW1 HW2 OW  HW1 HW2 OW  HW1 HW2 OW  HW1 HW2 OW  HW1 HW2 OW  HW1 HW2 OW  HW1 HW2 
OW  HW1 HW2 OW  HW1 HW2 OW  HW1 HW2 OW  HW1 HW2 OW  HW1 HW2 OW  HW1 HW2 OW  HW1 
HW2 OW  HW1 HW2 OW  HW1 HW2 OW  HW1 HW2 OW  HW1 HW2 OW  HW1 HW2 OW  HW1 HW2 OW  
HW1 HW2 OW  HW1 HW2 OW  HW1 HW2 OW  HW1 HW2 OW  HW1 HW2 OW  HW1 HW2 OW  HW1 HW2 
OW  HW1 HW2 OW  HW1 HW2 OW  HW1 HW2 OW  HW1 HW2 OW  HW1 HW2 OW  HW1 HW2 OW  HW1 
HW2 OW  HW1 HW2 OW  HW1 HW2 OW  HW1 HW2 OW  HW1 HW2 OW  HW1 HW2 OW  HW1 HW2 OW  
HW1 HW2 OW  HW1 HW2 OW  HW1 HW2 OW  HW1 HW2 OW  HW1 HW2 OW  HW1 HW2 OW  HW1 HW2 
OW  HW1 HW2 OW  HW1 HW2 OW  HW1 HW2 OW  HW1 HW2 OW  HW1 HW2 OW  HW1 HW2 OW  HW1 
HW2 OW  HW1 HW2 OW  HW1 HW2 OW  HW1 HW2 OW  HW1 HW2 OW  HW1 HW2 OW  HW1 HW2 OW  
HW1 HW2 OW  HW1 HW2 OW  HW1 HW2 OW  HW1 HW2 OW  HW1 HW2 OW  HW1 HW2 OW  HW1 HW2 
OW  HW1 HW2 OW  HW1 HW2 OW  HW1 HW2 OW  HW1 HW2 OW  HW1 HW2 OW  HW1 HW2 OW  HW1 
HW2 OW  HW1 HW2 OW  HW1 HW2 OW  HW1 HW2 OW  HW1 HW2 OW  HW1 HW2 OW  HW1 HW2 OW  
HW1 HW2 OW  HW1 HW2 OW  HW1 HW2 OW  HW1 HW2 OW  HW1 HW2 OW  HW1 HW2 OW  HW1 HW2 
OW  HW1 HW2 OW  HW1 HW2 OW  HW1 HW2 OW  HW1 HW2 OW  HW1 HW2 OW  HW1 HW2 OW  HW1 
HW2 OW  HW1 HW2 OW  HW1 HW2 OW  HW1 HW2 OW  HW1 HW2 OW  HW1 HW2 OW  HW1 HW2 OW  
HW1 HW2 OW  HW1 HW2 OW  HW1 HW2 OW  HW1 HW2 OW  HW1 HW2 OW  HW1 HW2 OW  HW1 HW2 
OW  HW1 HW2 OW  HW1 HW2 OW  HW1 HW2 OW  HW1 HW2 OW  HW1 HW2 OW  HW1 HW2 OW  HW1 
HW2 OW  HW1 HW2 OW  HW1 HW2 OW  HW1 HW2 OW  HW1 HW2 OW  HW1 HW2 OW  HW1 HW2 OW  
HW1 HW2 OW  HW1 HW2 OW  HW1 HW2 OW  HW1 HW2 OW  HW1 HW2 OW  HW1 HW2 OW  HW1 HW2 
OW  HW1 HW2 OW  HW1 HW2 OW  HW1 HW2 OW  HW1 HW2 OW  HW1 HW2 OW  HW1 HW2 OW  HW1 
HW2 OW  HW1 HW2 OW  HW1 HW2 OW  HW1 HW2 OW  HW1 HW2 OW  HW1 HW2 OW  HW1 HW2 OW  
HW1 HW2 OW  HW1 HW2 OW  HW1 HW2 OW  HW1 HW2 OW  HW1 HW2 OW  HW1 HW2 OW  HW1 HW2 
OW  HW1 HW2 OW  HW1 HW2 OW  HW1 HW2 OW  HW1 HW2 OW  HW1 HW2 OW  HW1 HW2 OW  HW1 
HW2 OW  HW1 HW2 OW  HW1 HW2 OW  HW1 HW2 OW  HW1 HW2 OW  HW1 HW2 OW  HW1 HW2 OW  
HW1 HW2 OW  HW1 HW2 OW  HW1 HW2 OW  HW1 HW2 OW  HW1 HW2 OW  HW1 HW2 OW  HW1 HW2 
OW  HW1 HW2 OW  HW1 HW2 OW  HW1 HW2 OW  HW1 HW2 OW  HW1 HW2 OW  HW1 HW2 OW  HW1 
HW2 OW  HW1 HW2 OW  HW1 HW2 OW  HW1 HW2 OW  HW1 HW2 OW  HW1 HW2 OW  HW1 HW2 OW  
HW1 HW2 OW  HW1 HW2 OW  HW1 HW2 OW  HW1 HW2 OW  HW1 HW2 OW  HW1 HW2 OW  HW1 HW2 
OW  HW1 HW2 OW  HW1 HW2 OW  HW1 HW2 OW  HW1 HW2 OW  HW1 HW2 OW  HW1 HW2 OW  HW1 
HW2 OW  HW1 HW2 OW  HW1 HW2 OW  HW1 HW2 OW  HW1 HW2 OW  HW1 HW2 OW  HW1 HW2 OW  
HW1 HW2 OW  HW1 HW2 OW  HW1 HW2 OW  HW1 HW2 OW  HW1 HW2 OW  HW1 HW2 OW  HW1 HW2 
OW  HW1 HW2 OW  HW1 HW2 OW  HW1 HW2 OW  HW1 HW2 OW  HW1 HW2 OW  HW1 HW2 OW  HW1 
HW2 OW  HW1 HW2 OW  HW1 HW2 OW  HW1 HW2 OW  HW1 HW2 OW  HW1 HW2 OW  HW1 HW2 OW  
HW1 HW2 OW  HW1 HW2 OW  HW1 HW2 OW  HW1 HW2 OW  HW1 HW2 OW  HW1 HW2 OW  HW1 HW2 
OW  HW1 HW2 OW  HW1 HW2 OW  HW1 HW2 OW  HW1 HW2 OW  HW1 HW2 OW  HW1 HW2 OW  HW1 
HW2 OW  HW1 HW2 OW  HW1 HW2 OW  HW1 HW2 OW  HW1 HW2 OW  HW1 HW2 OW  HW1 HW2 OW  
HW1 HW2 OW  HW1 HW2 OW  HW1 HW2 OW  HW1 HW2 OW  HW1 HW2 OW  HW1 HW2 OW  HW1 HW2 
OW  HW1 HW2 OW  HW1 HW2 OW  HW1 HW2 OW  HW1 HW2 OW  HW1 HW2 OW  HW1 HW2 OW  HW1 
HW2 OW  HW1 HW2 OW  HW1 HW2 OW  HW1 HW2 OW  HW1 HW2 OW  HW1 HW2 OW  HW1 HW2 OW  
HW1 HW2 OW  HW1 HW2 OW  HW1 HW2 OW  HW1 HW2 OW  HW1 HW2 OW  HW1 HW2 OW  HW1 HW2 
OW  HW1 HW2 OW  HW1 HW2 OW  HW1 HW2 OW  HW1 HW2 OW  HW1 HW2 OW  HW1 HW2 OW  HW1 
HW2 OW  HW1 HW2 OW  HW1 HW2 OW  HW1 HW2 OW  HW1 HW2 OW  HW1 HW2 OW  HW1 HW2 OW  
HW1 HW2 OW  HW1 HW2 OW  HW1 HW2 OW  HW1 HW2 OW  HW1 HW2 OW  HW1 HW2 OW  HW1 HW2 
OW  HW1 HW2 OW  HW1 HW2 OW  HW1 HW2 OW  HW1 HW2 OW  HW1 HW2 OW  HW1 HW2 OW  HW1 
HW2 OW  HW1 HW2 OW  HW1 HW2 OW  HW1 HW2 OW  HW1 HW2 OW  HW1 HW2 OW  HW1 HW2 OW  
HW1 HW2 OW  HW1 HW2 OW  HW1 HW2 OW  HW1 HW2 OW  HW1 HW2 OW  HW1 HW2 OW  HW1 HW2 
OW  HW1 HW2 OW  HW1 HW2 OW  HW1 HW2 OW  HW1 HW2 OW  HW1 HW2 OW  HW1 HW2 OW  HW1 
HW2 OW  HW1 HW2 OW  HW1 HW2 OW  HW1 HW2 OW  HW1 HW2 OW  HW1 HW2 OW  HW1 HW2 OW  
HW1 HW2 OW  HW1 HW2 OW  HW1 HW2 OW  HW1 HW2 OW  HW1 HW2 OW  HW1 HW2 OW  HW1 HW2 
OW  HW1 HW2 OW  HW1 HW2 OW  HW1 HW2 OW  HW1 HW2 OW  HW1 HW2 OW  HW1 HW2 OW  HW1 
HW2 OW  HW1 HW2 OW  HW1 HW2 OW  HW1 HW2 OW  HW1 HW2 OW  HW1 HW2 OW  HW1 HW2 OW  
HW1 HW2 OW  HW1 HW2 OW  HW1 HW2 OW  HW1 HW2 OW  HW1 HW2 OW  HW1 HW2 OW  HW1 HW2 
OW  HW1 HW2 OW  HW1 HW2 OW  HW1 HW2 OW  HW1 HW2 OW  HW1 HW2 OW  HW1 HW2 OW  HW1 
HW2 OW  HW1 HW2 OW  HW1 HW2 OW  HW1 HW2 OW  HW1 HW2 OW  HW1 HW2 OW  HW1 HW2 OW  
HW1 HW2 OW  HW1 HW2 OW  HW1 HW2 OW  HW1 HW2 OW  HW1 HW2 OW  HW1 HW2 OW  HW1 HW2 
OW  HW1 HW2 OW  HW1 HW2 OW  HW1 HW2 OW  HW1 HW2 OW  HW1 HW2 OW  HW1 HW2 OW  HW1 
HW2 OW  HW1 HW2 OW  HW1 HW2 OW  HW1 HW2 OW  HW1 HW2 OW  HW1 HW2 OW  HW1 HW2 OW  
HW1 HW2 OW  HW1 HW2 OW  HW1 HW2 OW  HW1 HW2 OW  HW1 HW2 OW  HW1 HW2 OW  HW1 HW2 
OW  HW1 HW2 OW  HW1 HW2 OW  HW1 HW2 OW  HW1 HW2 OW  HW1 HW2 OW  HW1 HW2 OW  HW1 
HW2 OW  HW1 HW2 OW  HW1 HW2 OW  HW1 HW2 OW  HW1 HW2 OW  HW1 HW2 OW  HW1 HW2 OW  
HW1 HW2 OW  HW1 HW2 OW  HW1 HW2 OW  HW1 HW2 OW  HW1 HW2 OW  HW1 HW2 OW  HW1 HW2 
OW  HW1 HW2 OW  HW1 HW2 OW  HW1 HW2 OW  HW1 HW2 OW  HW1 HW2 OW  HW1 HW2 OW  HW1 
HW2 OW  HW1 HW2 OW  HW1 HW2 OW  HW1 HW2 OW  HW1 HW2 OW  HW1 HW2 OW  HW1 HW2 OW  
HW1 HW2 OW  HW1 HW2 OW  HW1 HW2 OW  HW1 HW2 OW  HW1 HW2 OW  HW1 HW2 OW  HW1 HW2 
OW  HW1 HW2 OW  HW1 HW2 OW  HW1 HW2 OW  HW1 HW2 OW  HW1 HW2 OW  HW1 HW2 OW  HW1 
HW2 OW  HW1 HW2 OW  HW1 HW2 OW  HW1 HW2 OW  HW1 HW2 OW  HW1 HW2 OW  HW1 HW2 OW  
HW1 HW2 OW  HW1 HW2 OW  HW1 HW2 OW  HW1 HW2 OW  HW1 HW2 OW  HW1 HW2 OW  HW1 HW2 
OW  HW1 HW2 OW  HW1 HW2 OW  HW1 HW2 OW  HW1 HW2 OW  HW1 HW2 OW  HW1 HW2 OW  HW1 
HW2 OW  HW1 HW2 OW  HW1 HW2 OW  HW1 HW2 OW  HW1 HW2 OW  HW1 HW2 OW  HW1 HW2 OW  
HW1 HW2 OW  HW1 HW2 OW  HW1 HW2 OW  HW1 HW2 OW  HW1 HW2 OW  HW1 HW2 OW  HW1 HW2 
OW  HW1 HW2 OW  HW1 HW2 OW  HW1 HW2 OW  HW1 HW2 OW  HW1 HW2 OW  HW1 HW2 OW  HW1 
HW2 OW  HW1 HW2 OW  HW1 HW2 OW  HW1 HW2 OW  HW1 HW2 OW  HW1 HW2 OW  HW1 HW2 OW  
HW1 HW2 OW  HW1 HW2 OW  HW1 HW2 OW  HW1 HW2 OW  HW1 HW2 OW  HW1 HW2 OW  HW1 HW2 
OW  HW1 HW2 OW  HW1 HW2 OW  HW1 HW2 OW  HW1 HW2 OW  HW1 HW2 OW  HW1 HW2 OW  HW1 
HW2 OW  HW1 HW2 OW  HW1 HW2 OW  HW1 HW2 OW  HW1 HW2 OW  HW1 HW2 OW  HW1 HW2 OW  
HW1 HW2 OW  HW1 HW2 OW  HW1 HW2 OW  HW1 HW2 OW  HW1 HW2 OW  HW1 HW2 OW  HW1 HW2 
OW  HW1 HW2 OW  HW1 HW2 OW  HW1 HW2 OW  HW1 HW2 OW  HW1 HW2 OW  HW1 HW2 OW  HW1 
HW2 OW  HW1 HW2 OW  HW1 HW2 OW  HW1 HW2 OW  HW1 HW2 OW  HW1 HW2 OW  HW1 HW2 OW  
HW1 HW2 OW  HW1 HW2 OW  HW1 HW2 OW  HW1 HW2 OW  HW1 HW2 OW  HW1 HW2 OW  HW1 HW2 
OW  HW1 HW2 OW  HW1 HW2 OW  HW1 HW2 OW  HW1 HW2 OW  HW1 HW2 OW  HW1 HW2 OW  HW1 
HW2 OW  HW1 HW2 OW  HW1 HW2 OW  HW1 HW2 OW  HW1 HW2 OW  HW1 HW2 OW  HW1 HW2 OW  
HW1 HW2 OW  HW1 HW2 OW  HW1 HW2 OW  HW1 HW2 OW  HW1 HW2 OW  HW1 HW2 OW  HW1 HW2 
OW  HW1 HW2 OW  HW1 HW2 OW  HW1 HW2 OW  HW1 HW2 OW  HW1 HW2 OW  HW1 HW2 OW  HW1 
HW2 OW  HW1 HW2 OW  HW1 HW2 OW  HW1 HW2 OW  HW1 HW2 OW  HW1 HW2 OW  HW1 HW2 OW  
HW1 HW2 OW  HW1 HW2 OW  HW1 HW2 OW  HW1 HW2 OW  HW1 HW2 OW  HW1 HW2 OW  HW1 HW2 
OW  HW1 HW2 OW  HW1 HW2 OW  HW1 HW2 OW  HW1 HW2 OW  HW1 HW2 OW  HW1 HW2 OW  HW1 
HW2 OW  HW1 HW2 OW  HW1 HW2 OW  HW1 HW2 OW  HW1 HW2 OW  HW1 HW2 OW  HW1 HW2 OW  
HW1 HW2 OW  HW1 HW2 OW  HW1 HW2 OW  HW1 HW2 OW  HW1 HW2 OW  HW1 HW2 OW  HW1 HW2 
OW  HW1 HW2 OW  HW1 HW2 OW  HW1 HW2 OW  HW1 HW2 OW  HW1 HW2 OW  HW1 HW2 OW  HW1 
HW2 OW  HW1 HW2 OW  HW1 HW2 OW  HW1 HW2 OW  HW1 HW2 OW  HW1 HW2 OW  HW1 HW2 OW  
HW1 HW2 OW  HW1 HW2 OW  HW1 HW2 OW  HW1 HW2 OW  HW1 HW2 OW  HW1 HW2 OW  HW1 HW2 
OW  HW1 HW2 OW  HW1 HW2 OW  HW1 HW2 OW  HW1 HW2 OW  HW1 HW2 OW  HW1 HW2 OW  HW1 
HW2 OW  HW1 HW2 OW  HW1 HW2 OW  HW1 HW2 OW  HW1 HW2 OW  HW1 HW2 OW  HW1 HW2 OW  
HW1 HW2 OW  HW1 HW2 OW  HW1 HW2 OW  HW1 HW2 OW  HW1 HW2 OW  HW1 HW2 OW  HW1 HW2 
OW  HW1 HW2 OW  HW1 HW2 OW  HW1 HW2 OW  HW1 HW2 OW  HW1 HW2 OW  HW1 HW2 OW  HW1 
HW2 OW  HW1 HW2 OW  HW1 HW2 OW  HW1 HW2 OW  HW1 HW2 OW  HW1 HW2 OW  HW1 HW2 OW  
HW1 HW2 OW  HW1 HW2 OW  HW1 HW2 OW  HW1 HW2 OW  HW1 HW2 OW  HW1 HW2 OW  HW1 HW2 
OW  HW1 HW2 OW  HW1 HW2 OW  HW1 HW2 OW  HW1 HW2 OW  HW1 HW2 OW  HW1 HW2 OW  HW1 
HW2 OW  HW1 HW2 OW  HW1 HW2 OW  HW1 HW2 OW  HW1 HW2 OW  HW1 HW2 OW  HW1 HW2 OW  
HW1 HW2 OW  HW1 HW2 OW  HW1 HW2 OW  HW1 HW2 OW  HW1 HW2 OW  HW1 HW2 OW  HW1 HW2 
OW  HW1 HW2 OW  HW1 HW2 OW  HW1 HW2 OW  HW1 HW2 OW  HW1 HW2 OW  HW1 HW2 OW  HW1 
HW2 OW  HW1 HW2 OW  HW1 HW2 OW  HW1 HW2 OW  HW1 HW2 OW  HW1 HW2 OW  HW1 HW2 OW  
HW1 HW2 OW  HW1 HW2 OW  HW1 HW2 OW  HW1 HW2 OW  HW1 HW2 OW  HW1 HW2 OW  HW1 HW2 
OW  HW1 HW2 OW  HW1 HW2 OW  HW1 HW2 OW  HW1 HW2 OW  HW1 HW2 OW  HW1 HW2 OW  HW1 
HW2 OW  HW1 HW2 OW  HW1 HW2 OW  HW1 HW2 OW  HW1 HW2 OW  HW1 HW2 OW  HW1 HW2 OW  
HW1 HW2 OW  HW1 HW2 OW  HW1 HW2 OW  HW1 HW2 OW  HW1 HW2 OW  HW1 HW2 OW  HW1 HW2 
OW  HW1 HW2 OW  HW1 HW2 OW  HW1 HW2 OW  HW1 HW2 OW  HW1 HW2 OW  HW1 HW2 OW  HW1 
HW2 OW  HW1 HW2 OW  HW1 HW2 OW  HW1 HW2 OW  HW1 HW2 OW  HW1 HW2 OW  HW1 HW2 OW  
HW1 HW2 OW  HW1 HW2 OW  HW1 HW2 OW  HW1 HW2 OW  HW1 HW2 OW  HW1 HW2 OW  HW1 HW2 
OW  HW1 HW2 OW  HW1 HW2 OW  HW1 HW2 OW  HW1 HW2 OW  HW1 HW2 OW  HW1 HW2 OW  HW1 
HW2 OW  HW1 HW2 OW  HW1 HW2 OW  HW1 HW2 OW  HW1 HW2 OW  HW1 HW2 OW  HW1 HW2 OW  
HW1 HW2 OW  HW1 HW2 OW  HW1 HW2 OW  HW1 HW2 OW  HW1 HW2 OW  HW1 HW2 OW  HW1 HW2 
OW  HW1 HW2 OW  HW1 HW2 OW  HW1 HW2 OW  HW1 HW2 OW  HW1 HW2 OW  HW1 HW2 OW  HW1 
HW2 OW  HW1 HW2 OW  HW1 HW2 OW  HW1 HW2 OW  HW1 HW2 OW  HW1 HW2 OW  HW1 HW2 OW  
HW1 HW2 OW  HW1 HW2 OW  HW1 HW2 OW  HW1 HW2 OW  HW1 HW2 OW  HW1 HW2 OW  HW1 HW2 
OW  HW1 HW2 OW  HW1 HW2 OW  HW1 HW2 OW  HW1 HW2 OW  HW1 HW2 OW  HW1 HW2 OW  HW1 
HW2 OW  HW1 HW2 OW  HW1 HW2 OW  HW1 HW2 OW  HW1 HW2 OW  HW1 HW2 OW  HW1 HW2 OW  
HW1 HW2 OW  HW1 HW2 OW  HW1 HW2 OW  HW1 HW2 OW  HW1 HW2 OW  HW1 HW2 OW  HW1 HW2 
OW  HW1 HW2 OW  HW1 HW2 OW  HW1 HW2 OW  HW1 HW2 OW  HW1 HW2 OW  HW1 HW2 OW  HW1 
HW2 OW  HW1 HW2 OW  HW1 HW2 OW  HW1 HW2 OW  HW1 HW2 OW  HW1 HW2 OW  HW1 HW2 OW  
HW1 HW2 OW  HW1 HW2 OW  HW1 HW2 OW  HW1 HW2 OW  HW1 HW2 OW  HW1 HW2 OW  HW1 HW2 
OW  HW1 HW2 OW  HW1 HW2 OW  HW1 HW2 OW  HW1 HW2 OW  HW1 HW2 OW  HW1 HW2 OW  HW1 
HW2 OW  HW1 HW2 OW  HW1 HW2 OW  HW1 HW2 OW  HW1 HW2 OW  HW1 HW2 OW  HW1 HW2 OW  
HW1 HW2 OW  HW1 HW2 OW  HW1 HW2 OW  HW1 HW2 OW  HW1 HW2 OW  HW1 HW2 OW  HW1 HW2 
OW  HW1 HW2 OW  HW1 HW2 OW  HW1 HW2 OW  HW1 HW2 OW  HW1 HW2 OW  HW1 HW2 OW  HW1 
HW2 OW  HW1 HW2 OW  HW1 HW2 OW  HW1 HW2 OW  HW1 HW2 OW  HW1 HW2 OW  HW1 HW2 OW  
HW1 HW2 OW  HW1 HW2 OW  HW1 HW2 OW  HW1 HW2 OW  HW1 HW2 OW  HW1 HW2 OW  HW1 HW2 
OW  HW1 HW2 OW  HW1 HW2 OW  HW1 HW2 OW  HW1 HW2 OW  HW1 HW2 OW  HW1 HW2 OW  HW1 
HW2 OW  HW1 HW2 OW  HW1 HW2 OW  HW1 HW2 OW  HW1 HW2 OW  HW1 HW2 OW  HW1 HW2 OW  
HW1 HW2 OW  HW1 HW2 OW  HW1 HW2 OW  HW1 HW2 OW  HW1 HW2 OW  HW1 HW2 OW  HW1 HW2 
OW  HW1 HW2 OW  HW1 HW2 OW  HW1 HW2 OW  HW1 HW2 OW  HW1 HW2 OW  HW1 HW2 OW  HW1 
HW2 OW  HW1 HW2 OW  HW1 HW2 OW  HW1 HW2 OW  HW1 HW2 OW  HW1 HW2 OW  HW1 HW2 OW  
HW1 HW2 OW  HW1 HW2 OW  HW1 HW2 OW  HW1 HW2 OW  HW1 HW2 OW  HW1 HW2 OW  HW1 HW2 
OW  HW1 HW2 OW  HW1 HW2 OW  HW1 HW2 OW  HW1 HW2 OW  HW1 HW2 OW  HW1 HW2 OW  HW1 
HW2 OW  HW1 HW2 OW  HW1 HW2 OW  HW1 HW2 OW  HW1 HW2 OW  HW1 HW2 OW  HW1 HW2 OW  
HW1 HW2 OW  HW1 HW2 OW  HW1 HW2 OW  HW1 HW2 OW  HW1 HW2 OW  HW1 HW2 OW  HW1 HW2 
OW  HW1 HW2 OW  HW1 HW2 OW  HW1 HW2 OW  HW1 HW2 OW  HW1 HW2 OW  HW1 HW2 OW  HW1 
HW2 OW  HW1 HW2 OW  HW1 HW2 OW  HW1 HW2 OW  HW1 HW2 OW  HW1 HW2 OW  HW1 HW2 OW  
HW1 HW2 OW  HW1 HW2 OW  HW1 HW2 OW  HW1 HW2 OW  HW1 HW2 OW  HW1 HW2 OW  HW1 HW2 
OW  HW1 HW2 OW  HW1 HW2 OW  HW1 HW2 OW  HW1 HW2 OW  HW1 HW2 OW  HW1 HW2 OW  HW1 
HW2 OW  HW1 HW2 OW  HW1 HW2 OW  HW1 HW2 OW  HW1 HW2 OW  HW1 HW2 OW  HW1 HW2 OW  
HW1 HW2 OW  HW1 HW2 OW  HW1 HW2 OW  HW1 HW2 OW  HW1 HW2 OW  HW1 HW2 OW  HW1 HW2 
OW  HW1 HW2 OW  HW1 HW2 OW  HW1 HW2 OW  HW1 HW2 OW  HW1 HW2 OW  HW1 HW2 OW  HW1 
HW2 OW  HW1 HW2 OW  HW1 HW2 OW  HW1 HW2 OW  HW1 HW2 OW  HW1 HW2 OW  HW1 HW2 OW  
HW1 HW2 OW  HW1 HW2 OW  HW1 HW2 OW  HW1 HW2 OW  HW1 HW2 OW  HW1 HW2 OW  HW1 HW2 
OW  HW1 HW2 OW  HW1 HW2 OW  HW1 HW2 OW  HW1 HW2 OW  HW1 HW2 OW  HW1 HW2 OW  HW1 
HW2 OW  HW1 HW2 OW  HW1 HW2 OW  HW1 HW2 OW  HW1 HW2 OW  HW1 HW2 OW  HW1 HW2 OW  
HW1 HW2 OW  HW1 HW2 OW  HW1 HW2 OW  HW1 HW2 OW  HW1 HW2 OW  HW1 HW2 OW  HW1 HW2 
OW  HW1 HW2 OW  HW1 HW2 OW  HW1 HW2 OW  HW1 HW2 OW  HW1 HW2 OW  HW1 HW2 OW  HW1 
HW2 OW  HW1 HW2 OW  HW1 HW2 OW  HW1 HW2 OW  HW1 HW2 OW  HW1 HW2 OW  HW1 HW2 OW  
HW1 HW2 OW  HW1 HW2 OW  HW1 HW2 OW  HW1 HW2 OW  HW1 HW2 OW  HW1 HW2 OW  HW1 HW2 
OW  HW1 HW2 OW  HW1 HW2 OW  HW1 HW2 OW  HW1 HW2 OW  HW1 HW2 OW  HW1 HW2 OW  HW1 
HW2 OW  HW1 HW2 OW  HW1 HW2 OW  HW1 HW2 OW  HW1 HW2 OW  HW1 HW2 OW  HW1 HW2 OW  
HW1 HW2 OW  HW1 HW2 OW  HW1 HW2 OW  HW1 HW2 OW  HW1 HW2 OW  HW1 HW2 OW  HW1 HW2 
OW  HW1 HW2 OW  HW1 HW2 OW  HW1 HW2 OW  HW1 HW2 OW  HW1 HW2 OW  HW1 HW2 OW  HW1 
HW2 OW  HW1 HW2 OW  HW1 HW2 OW  HW1 HW2 OW  HW1 HW2 OW  HW1 HW2 OW  HW1 HW2 OW  
HW1 HW2 OW  HW1 HW2 OW  HW1 HW2 OW  HW1 HW2 OW  HW1 HW2 OW  HW1 HW2 OW  HW1 HW2 
OW  HW1 HW2 OW  HW1 HW2 OW  HW1 HW2 OW  HW1 HW2 OW  HW1 HW2 OW  HW1 HW2 OW  HW1 
HW2 OW  HW1 HW2 OW  HW1 HW2 OW  HW1 HW2 OW  HW1 HW2 OW  HW1 HW2 OW  HW1 HW2 OW  
HW1 HW2 OW  HW1 HW2 OW  HW1 HW2 OW  HW1 HW2 OW  HW1 HW2 OW  HW1 HW2 OW  HW1 HW2 
OW  HW1 HW2 OW  HW1 HW2 OW  HW1 HW2 OW  HW1 HW2 OW  HW1 HW2 OW  HW1 HW2 OW  HW1 
HW2 OW  HW1 HW2 OW  HW1 HW2 OW  HW1 HW2 OW  HW1 HW2 OW  HW1 HW2 OW  HW1 HW2 OW  
HW1 HW2 OW  HW1 HW2 OW  HW1 HW2 OW  HW1 HW2 OW  HW1 HW2 OW  HW1 HW2 OW  HW1 HW2 
OW  HW1 HW2 OW  HW1 HW2 OW  HW1 HW2 OW  HW1 HW2 OW  HW1 HW2 OW  HW1 HW2 OW  HW1 
HW2 OW  HW1 HW2 OW  HW1 HW2 OW  HW1 HW2 OW  HW1 HW2 OW  HW1 HW2 OW  HW1 HW2 OW  
HW1 HW2 OW  HW1 HW2 OW  HW1 HW2 OW  HW1 HW2 OW  HW1 HW2 OW  HW1 HW2 OW  HW1 HW2 
OW  HW1 HW2 OW  HW1 HW2 OW  HW1 HW2 OW  HW1 HW2 OW  HW1 HW2 OW  HW1 HW2 OW  HW1 
HW2 OW  HW1 HW2 OW  HW1 HW2 OW  HW1 HW2 OW  HW1 HW2 OW  HW1 HW2 OW  HW1 HW2 OW  
HW1 HW2 OW  HW1 HW2 OW  HW1 HW2 OW  HW1 HW2 OW  HW1 HW2 OW  HW1 HW2 OW  HW1 HW2 
OW  HW1 HW2 OW  HW1 HW2 OW  HW1 HW2 OW  HW1 HW2 OW  HW1 HW2 OW  HW1 HW2 OW  HW1 
HW2 OW  HW1 HW2 OW  HW1 HW2 OW  HW1 HW2 OW  HW1 HW2 OW  HW1 HW2 OW  HW1 HW2 OW  
HW1 HW2 OW  HW1 HW2 OW  HW1 HW2 OW  HW1 HW2 OW  HW1 HW2 OW  HW1 HW2 OW  HW1 HW2 
OW  HW1 HW2 OW  HW1 HW2 OW  HW1 HW2 OW  HW1 HW2 OW  HW1 HW2 OW  HW1 HW2 OW  HW1 
HW2 OW  HW1 HW2 OW  HW1 HW2 OW  HW1 HW2 OW  HW1 HW2 OW  HW1 HW2 OW  HW1 HW2 OW  
HW1 HW2 OW  HW1 HW2 OW  HW1 HW2 OW  HW1 HW2 OW  HW1 HW2 OW  HW1 HW2 OW  HW1 HW2 
OW  HW1 HW2 OW  HW1 HW2 OW  HW1 HW2 OW  HW1 HW2 OW  HW1 HW2 OW  HW1 HW2 OW  HW1 
HW2 OW  HW1 HW2 OW  HW1 HW2 OW  HW1 HW2 OW  HW1 HW2 OW  HW1 HW2 OW  HW1 HW2 OW  
HW1 HW2 OW  HW1 HW2 OW  HW1 HW2 OW  HW1 HW2 OW  HW1 HW2 OW  HW1 HW2 OW  HW1 HW2 
OW  HW1 HW2 OW  HW1 HW2 OW  HW1 HW2 OW  HW1 HW2 OW  HW1 HW2 OW  HW1 HW2 OW  HW1 
HW2 OW  HW1 HW2 OW  HW1 HW2 OW  HW1 HW2 OW  HW1 HW2 OW  HW1 HW2 OW  HW1 HW2 OW  
HW1 HW2 OW  HW1 HW2 OW  HW1 HW2 OW  HW1 HW2 OW  HW1 HW2 OW  HW1 HW2 OW  HW1 HW2 
OW  HW1 HW2 OW  HW1 HW2 OW  HW1 HW2 OW  HW1 HW2 OW  HW1 HW2 OW  HW1 HW2 OW  HW1 
HW2 OW  HW1 HW2 OW  HW1 HW2 OW  HW1 HW2 OW  HW1 HW2 OW  HW1 HW2 OW  HW1 HW2 OW  
HW1 HW2 OW  HW1 HW2 OW  HW1 HW2 OW  HW1 HW2 OW  HW1 HW2 OW  HW1 HW2 OW  HW1 HW2 
OW  HW1 HW2 OW  HW1 HW2 OW  HW1 HW2 OW  HW1 HW2 OW  HW1 HW2 OW  HW1 HW2 OW  HW1 
HW2 OW  HW1 HW2 OW  HW1 HW2 OW  HW1 HW2 OW  HW1 HW2 OW  HW1 HW2 OW  HW1 HW2 OW  
HW1 HW2 OW  HW1 HW2 OW  HW1 HW2 OW  HW1 HW2 OW  HW1 HW2 OW  HW1 HW2 OW  HW1 HW2 
OW  HW1 HW2 OW  HW1 HW2 OW  HW1 HW2 OW  HW1 HW2 OW  HW1 HW2 OW  HW1 HW2 OW  HW1 
HW2 OW  HW1 HW2 OW  HW1 HW2 OW  HW1 HW2 OW  HW1 HW2 OW  HW1 HW2 OW  HW1 HW2 OW  
HW1 HW2 OW  HW1 HW2 OW  HW1 HW2 OW  HW1 HW2 OW  HW1 HW2 OW  HW1 HW2 OW  HW1 HW2 
OW  HW1 HW2 OW  HW1 HW2 OW  HW1 HW2 OW  HW1 HW2 OW  HW1 HW2 OW  HW1 HW2 OW  HW1 
HW2 OW  HW1 HW2 OW  HW1 HW2 OW  HW1 HW2 OW  HW1 HW2 OW  HW1 HW2 OW  HW1 HW2 OW  
HW1 HW2 OW  HW1 HW2 OW  HW1 HW2 OW  HW1 HW2 OW  HW1 HW2 OW  HW1 HW2 OW  HW1 HW2 
OW  HW1 HW2 OW  HW1 HW2 OW  HW1 HW2 OW  HW1 HW2 OW  HW1 HW2 OW  HW1 HW2 OW  HW1 
HW2 OW  HW1 HW2 OW  HW1 HW2 OW  HW1 HW2 OW  HW1 HW2 OW  HW1 HW2 OW  HW1 HW2 OW  
HW1 HW2 OW  HW1 HW2 OW  HW1 HW2 OW  HW1 HW2 OW  HW1 HW2 OW  HW1 HW2 OW  HW1 HW2 
OW  HW1 HW2 OW  HW1 HW2 OW  HW1 HW2 OW  HW1 HW2 OW  HW1 HW2 OW  HW1 HW2 OW  HW1 
HW2 OW  HW1 HW2 OW  HW1 HW2 OW  HW1 HW2 OW  HW1 HW2 OW  HW1 HW2 OW  HW1 HW2 OW  
HW1 HW2 OW  HW1 HW2 OW  HW1 HW2 OW  HW1 HW2 OW  HW1 HW2 OW  HW1 HW2 OW  HW1 HW2 
OW  HW1 HW2 OW  HW1 HW2 OW  HW1 HW2 OW  HW1 HW2 OW  HW1 HW2 OW  HW1 HW2 OW  HW1 
HW2 OW  HW1 HW2 OW  HW1 HW2 OW  HW1 HW2 OW  HW1 HW2 OW  HW1 HW2 OW  HW1 HW2 OW  
HW1 HW2 OW  HW1 HW2 OW  HW1 HW2 OW  HW1 HW2 OW  HW1 HW2 OW  HW1 HW2 OW  HW1 HW2 
OW  HW1 HW2 OW  HW1 HW2 OW  HW1 HW2 OW  HW1 HW2 OW  HW1 HW2 OW  HW1 HW2 OW  HW1 
HW2 OW  HW1 HW2 OW  HW1 HW2 OW  HW1 HW2 OW  HW1 HW2 OW  HW1 HW2 OW  HW1 HW2 OW  
HW1 HW2 OW  HW1 HW2 OW  HW1 HW2 OW  HW1 HW2 OW  HW1 HW2 OW  HW1 HW2 OW  HW1 HW2 
OW  HW1 HW2 OW  HW1 HW2 OW  HW1 HW2 OW  HW1 HW2 OW  HW1 HW2 OW  HW1 HW2 OW  HW1 
HW2 OW  HW1 HW2 OW  HW1 HW2 OW  HW1 HW2 OW  HW1 HW2 OW  HW1 HW2 OW  HW1 HW2 OW  
HW1 HW2 OW  HW1 HW2 OW  HW1 HW2 OW  HW1 HW2 OW  HW1 HW2 OW  HW1 HW2 OW  HW1 HW2 
OW  HW1 HW2 OW  HW1 HW2 OW  HW1 HW2 OW  HW1 HW2 OW  HW1 HW2 OW  HW1 HW2 OW  HW1 
HW2 OW  HW1 HW2 OW  HW1 HW2 OW  HW1 HW2 OW  HW1 HW2 OW  HW1 HW2 OW  HW1 HW2 OW  
HW1 HW2 OW  HW1 HW2 OW  HW1 HW2 OW  HW1 HW2 OW  HW1 HW2 OW  HW1 HW2 OW  HW1 HW2 
OW  HW1 HW2 OW  HW1 HW2 OW  HW1 HW2 OW  HW1 HW2 OW  HW1 HW2 OW  HW1 HW2 OW  HW1 
HW2 OW  HW1 HW2 OW  HW1 HW2 OW  HW1 HW2 OW  HW1 HW2 OW  HW1 HW2 OW  HW1 HW2 OW  
HW1 HW2 OW  HW1 HW2 OW  HW1 HW2 OW  HW1 HW2 OW  HW1 HW2 OW  HW1 HW2 OW  HW1 HW2 
OW  HW1 HW2 OW  HW1 HW2 OW  HW1 HW2 OW  HW1 HW2 OW  HW1 HW2 OW  HW1 HW2 OW  HW1 
HW2 OW  HW1 HW2 OW  HW1 HW2 OW  HW1 HW2 OW  HW1 HW2 OW  HW1 HW2 OW  HW1 HW2 OW  
HW1 HW2 OW  HW1 HW2 OW  HW1 HW2 OW  HW1 HW2 OW  HW1 HW2 OW  HW1 HW2 OW  HW1 HW2 
OW  HW1 HW2 OW  HW1 HW2 OW  HW1 HW2 OW  HW1 HW2 OW  HW1 HW2 OW  HW1 HW2 OW  HW1 
HW2 OW  HW1 HW2 OW  HW1 HW2 OW  HW1 HW2 OW  HW1 HW2 OW  HW1 HW2 OW  HW1 HW2 OW  
HW1 HW2 OW  HW1 HW2 OW  HW1 HW2 OW  HW1 HW2 OW  HW1 HW2 OW  HW1 HW2 OW  HW1 HW2 
OW  HW1 HW2 OW  HW1 HW2 OW  HW1 HW2 OW  HW1 HW2 OW  HW1 HW2 OW  HW1 HW2 OW  HW1 
HW2 OW  HW1 HW2 OW  HW1 HW2 OW  HW1 HW2 OW  HW1 HW2 OW  HW1 HW2 OW  HW1 HW2 OW  
HW1 HW2 OW  HW1 HW2 OW  HW1 HW2 OW  HW1 HW2 OW  HW1 HW2 OW  HW1 HW2 OW  HW1 HW2 
OW  HW1 HW2 OW  HW1 HW2 OW  HW1 HW2 OW  HW1 HW2 OW  HW1 HW2 OW  HW1 HW2 OW  HW1 
HW2 OW  HW1 HW2 OW  HW1 HW2 OW  HW1 HW2 OW  HW1 HW2 OW  HW1 HW2 OW  HW1 HW2 OW  
HW1 HW2 OW  HW1 HW2 OW  HW1 HW2 OW  HW1 HW2 OW  HW1 HW2 OW  HW1 HW2 OW  HW1 HW2 
OW  HW1 HW2 OW  HW1 HW2 OW  HW1 HW2 OW  HW1 HW2 OW  HW1 HW2 OW  HW1 HW2 OW  HW1 
HW2 OW  HW1 HW2 OW  HW1 HW2 OW  HW1 HW2 OW  HW1 HW2 OW  HW1 HW2 OW  HW1 HW2 OW  
HW1 HW2 OW  HW1 HW2 OW  HW1 HW2 OW  HW1 HW2 OW  HW1 HW2 OW  HW1 HW2 OW  HW1 HW2 
OW  HW1 HW2 OW  HW1 HW2 OW  HW1 HW2 OW  HW1 HW2 OW  HW1 HW2 OW  HW1 HW2 OW  HW1 
HW2 OW  HW1 HW2 OW  HW1 HW2 OW  HW1 HW2 OW  HW1 HW2 OW  HW1 HW2 OW  HW1 HW2 OW  
HW1 HW2 OW  HW1 HW2 OW  HW1 HW2 OW  HW1 HW2 OW  HW1 HW2 OW  HW1 HW2 OW  HW1 HW2 
OW  HW1 HW2 OW  HW1 HW2 OW  HW1 HW2 OW  HW1 HW2 OW  HW1 HW2 OW  HW1 HW2 OW  HW1 
HW2 OW  HW1 HW2 OW  HW1 HW2 OW  HW1 HW2 OW  HW1 HW2 OW  HW1 HW2 OW  HW1 HW2 OW  
HW1 HW2 OW  HW1 HW2 OW  HW1 HW2 OW  HW1 HW2 OW  HW1 HW2 OW  HW1 HW2 OW  HW1 HW2 
OW  HW1 HW2 OW  HW1 HW2 OW  HW1 HW2 OW  HW1 HW2 OW  HW1 HW2 OW  HW1 HW2 OW  HW1 
HW2 OW  HW1 HW2 OW  HW1 HW2 OW  HW1 HW2 OW  HW1 HW2 OW  HW1 HW2 OW  HW1 HW2 OW  
HW1 HW2 OW  HW1 HW2 OW  HW1 HW2 OW  HW1 HW2 OW  HW1 HW2 OW  HW1 HW2 OW  HW1 HW2 
OW  HW1 HW2 OW  HW1 HW2 OW  HW1 HW2 OW  HW1 HW2 OW  HW1 HW2 OW  HW1 HW2 OW  HW1 
HW2 OW  HW1 HW2 OW  HW1 HW2 OW  HW1 HW2 OW  HW1 HW2 OW  HW1 HW2 OW  HW1 HW2 OW  
HW1 HW2 OW  HW1 HW2 OW  HW1 HW2 OW  HW1 HW2 OW  HW1 HW2 OW  HW1 HW2 OW  HW1 HW2 
OW  HW1 HW2 OW  HW1 HW2 OW  HW1 HW2 OW  HW1 HW2 OW  HW1 HW2 OW  HW1 HW2 OW  HW1 
HW2 OW  HW1 HW2 OW  HW1 HW2 OW  HW1 HW2 OW  HW1 HW2 OW  HW1 HW2 OW  HW1 HW2 OW  
HW1 HW2 OW  HW1 HW2 OW  HW1 HW2 OW  HW1 HW2 OW  HW1 HW2 OW  HW1 HW2 OW  HW1 HW2 
OW  HW1 HW2 OW  HW1 HW2 OW  HW1 HW2 OW  HW1 HW2 OW  HW1 HW2 OW  HW1 HW2 OW  HW1 
HW2 OW  HW1 HW2 OW  HW1 HW2 OW  HW1 HW2 OW  HW1 HW2 OW  HW1 HW2 OW  HW1 HW2 OW  
HW1 HW2 OW  HW1 HW2 OW  HW1 HW2 OW  HW1 HW2 OW  HW1 HW2 OW  HW1 HW2 OW  HW1 HW2 
OW  HW1 HW2 OW  HW1 HW2 OW  HW1 HW2 OW  HW1 HW2 OW  HW1 HW2 OW  HW1 HW2 OW  HW1 
HW2 OW  HW1 HW2 OW  HW1 HW2 OW  HW1 HW2 OW  HW1 HW2 OW  HW1 HW2 OW  HW1 HW2 OW  
HW1 HW2 OW  HW1 HW2 OW  HW1 HW2 OW  HW1 HW2 OW  HW1 HW2 OW  HW1 HW2 OW  HW1 HW2 
OW  HW1 HW2 OW  HW1 HW2 OW  HW1 HW2 OW  HW1 HW2 OW  HW1 HW2 OW  HW1 HW2 OW  HW1 
HW2 OW  HW1 HW2 OW  HW1 HW2 OW  HW1 HW2 OW  HW1 HW2 OW  HW1 HW2 OW  HW1 HW2 OW  
HW1 HW2 OW  HW1 HW2 OW  HW1 HW2 OW  HW1 HW2 OW  HW1 HW2 OW  HW1 HW2 OW  HW1 HW2 
OW  HW1 HW2 OW  HW1 HW2 OW  HW1 HW2 OW  HW1 HW2 OW  HW1 HW2 OW  HW1 HW2 OW  HW1 
HW2 OW  HW1 HW2 OW  HW1 HW2 OW  HW1 HW2 OW  HW1 HW2 OW  HW1 HW2 OW  HW1 HW2 OW  
HW1 HW2 OW  HW1 HW2 OW  HW1 HW2 OW  HW1 HW2 OW  HW1 HW2 OW  HW1 HW2 OW  HW1 HW2 
OW  HW1 HW2 OW  HW1 HW2 OW  HW1 HW2 OW  HW1 HW2 OW  HW1 HW2 OW  HW1 HW2 OW  HW1 
HW2 OW  HW1 HW2 OW  HW1 HW2 OW  HW1 HW2 OW  HW1 HW2 OW  HW1 HW2 OW  HW1 HW2 OW  
HW1 HW2 OW  HW1 HW2 OW  HW1 HW2 OW  HW1 HW2 OW  HW1 HW2 OW  HW1 HW2 OW  HW1 HW2 
OW  HW1 HW2 OW  HW1 HW2 OW  HW1 HW2 OW  HW1 HW2 OW  HW1 HW2 OW  HW1 HW2 OW  HW1 
HW2 OW  HW1 HW2 OW  HW1 HW2 OW  HW1 HW2 OW  HW1 HW2 OW  HW1 HW2 OW  HW1 HW2 OW  
HW1 HW2 OW  HW1 HW2 OW  HW1 HW2 OW  HW1 HW2 OW  HW1 HW2 OW  HW1 HW2 OW  HW1 HW2 
OW  HW1 HW2 OW  HW1 HW2 OW  HW1 HW2 OW  HW1 HW2 OW  HW1 HW2 OW  HW1 HW2 OW  HW1 
HW2 OW  HW1 HW2 OW  HW1 HW2 OW  HW1 HW2 OW  HW1 HW2 OW  HW1 HW2 OW  HW1 HW2 OW  
HW1 HW2 OW  HW1 HW2 OW  HW1 HW2 OW  HW1 HW2 OW  HW1 HW2 OW  HW1 HW2 OW  HW1 HW2 
OW  HW1 HW2 OW  HW1 HW2 OW  HW1 HW2 OW  HW1 HW2 OW  HW1 HW2 OW  HW1 HW2 OW  HW1 
HW2 OW  HW1 HW2 OW  HW1 HW2 OW  HW1 HW2 OW  HW1 HW2 OW  HW1 HW2 OW  HW1 HW2 OW  
HW1 HW2 OW  HW1 HW2 OW  HW1 HW2 OW  HW1 HW2 OW  HW1 HW2 OW  HW1 HW2 OW  HW1 HW2 
OW  HW1 HW2 OW  HW1 HW2 OW  HW1 HW2 OW  HW1 HW2 OW  HW1 HW2 OW  HW1 HW2 OW  HW1 
HW2 OW  HW1 HW2 OW  HW1 HW2 OW  HW1 HW2 OW  HW1 HW2 OW  HW1 HW2 OW  HW1 HW2 OW  
HW1 HW2 OW  HW1 HW2 OW  HW1 HW2 OW  HW1 HW2 OW  HW1 HW2 OW  HW1 HW2 OW  HW1 HW2 
OW  HW1 HW2 OW  HW1 HW2 OW  HW1 HW2 OW  HW1 HW2 OW  HW1 HW2 OW  HW1 HW2 OW  HW1 
HW2 OW  HW1 HW2 OW  HW1 HW2 OW  HW1 HW2 OW  HW1 HW2 OW  HW1 HW2 OW  HW1 HW2 OW  
HW1 HW2 OW  HW1 HW2 OW  HW1 HW2 OW  HW1 HW2 OW  HW1 HW2 OW  HW1 HW2 OW  HW1 HW2 
OW  HW1 HW2 OW  HW1 HW2 OW  HW1 HW2 OW  HW1 HW2 OW  HW1 HW2 OW  HW1 HW2 OW  HW1 
HW2 OW  HW1 HW2 OW  HW1 HW2 OW  HW1 HW2 OW  HW1 HW2 OW  HW1 HW2 OW  HW1 HW2 OW  
HW1 HW2 OW  HW1 HW2 OW  HW1 HW2 OW  HW1 HW2 OW  HW1 HW2 OW  HW1 HW2 OW  HW1 HW2 
OW  HW1 HW2 OW  HW1 HW2 OW  HW1 HW2 OW  HW1 HW2 OW  HW1 HW2 OW  HW1 HW2 OW  HW1 
HW2 OW  HW1 HW2 OW  HW1 HW2 OW  HW1 HW2 OW  HW1 HW2 OW  HW1 HW2 OW  HW1 HW2 OW  
HW1 HW2 OW  HW1 HW2 OW  HW1 HW2 OW  HW1 HW2 OW  HW1 HW2 OW  HW1 HW2 OW  HW1 HW2 
OW  HW1 HW2 OW  HW1 HW2 OW  HW1 HW2 OW  HW1 HW2 OW  HW1 HW2 OW  HW1 HW2 OW  HW1 
HW2 OW  HW1 HW2 OW  HW1 HW2 OW  HW1 HW2 OW  HW1 HW2 OW  HW1 HW2 OW  HW1 HW2 OW  
HW1 HW2 OW  HW1 HW2 OW  HW1 HW2 OW  HW1 HW2 OW  HW1 HW2 OW  HW1 HW2 OW  HW1 HW2 
OW  HW1 HW2 OW  HW1 HW2 OW  HW1 HW2 OW  HW1 HW2 OW  HW1 HW2 OW  HW1 HW2 OW  HW1 
HW2 OW  HW1 HW2 OW  HW1 HW2 OW  HW1 HW2 OW  HW1 HW2 OW  HW1 HW2 OW  HW1 HW2 OW  
HW1 HW2 OW  HW1 HW2 OW  HW1 HW2 OW  HW1 HW2 OW  HW1 HW2 OW  HW1 HW2 OW  HW1 HW2 
OW  HW1 HW2 OW  HW1 HW2 OW  HW1 HW2 OW  HW1 HW2 OW  HW1 HW2 OW  HW1 HW2 OW  HW1 
HW2 OW  HW1 HW2 OW  HW1 HW2 OW  HW1 HW2 OW  HW1 HW2 OW  HW1 HW2 OW  HW1 HW2 OW  
HW1 HW2 OW  HW1 HW2 OW  HW1 HW2 OW  HW1 HW2 OW  HW1 HW2 OW  HW1 HW2 OW  HW1 HW2 
OW  HW1 HW2 OW  HW1 HW2 OW  HW1 HW2 OW  HW1 HW2 OW  HW1 HW2 OW  HW1 HW2 OW  HW1 
HW2 OW  HW1 HW2 OW  HW1 HW2 OW  HW1 HW2 OW  HW1 HW2 OW  HW1 HW2 OW  HW1 HW2 OW  
HW1 HW2 OW  HW1 HW2 OW  HW1 HW2 OW  HW1 HW2 OW  HW1 HW2 OW  HW1 HW2 OW  HW1 HW2 
OW  HW1 HW2 OW  HW1 HW2 OW  HW1 HW2 OW  HW1 HW2 OW  HW1 HW2 OW  HW1 HW2 OW  HW1 
HW2 OW  HW1 HW2 OW  HW1 HW2 OW  HW1 HW2 OW  HW1 HW2 OW  HW1 HW2 OW  HW1 HW2 OW  
HW1 HW2 OW  HW1 HW2 OW  HW1 HW2 OW  HW1 HW2 OW  HW1 HW2 OW  HW1 HW2 OW  HW1 HW2 
OW  HW1 HW2 OW  HW1 HW2 OW  HW1 HW2 OW  HW1 HW2 OW  HW1 HW2 OW  HW1 HW2 OW  HW1 
HW2 OW  HW1 HW2 OW  HW1 HW2 OW  HW1 HW2 OW  HW1 HW2 OW  HW1 HW2 OW  HW1 HW2 OW  
HW1 HW2 OW  HW1 HW2 OW  HW1 HW2 OW  HW1 HW2 OW  HW1 HW2 OW  HW1 HW2 OW  HW1 HW2 
OW  HW1 HW2 OW  HW1 HW2 OW  HW1 HW2 OW  HW1 HW2 OW  HW1 HW2 OW  HW1 HW2 OW  HW1 
HW2 OW  HW1 HW2 OW  HW1 HW2 OW  HW1 HW2 OW  HW1 HW2 OW  HW1 HW2 OW  HW1 HW2 OW  
HW1 HW2 OW  HW1 HW2 OW  HW1 HW2 OW  HW1 HW2 OW  HW1 HW2 OW  HW1 HW2 OW  HW1 HW2 
OW  HW1 HW2 OW  HW1 HW2 OW  HW1 HW2 OW  HW1 HW2 OW  HW1 HW2 OW  HW1 HW2 OW  HW1 
HW2 OW  HW1 HW2 OW  HW1 HW2 OW  HW1 HW2 OW  HW1 HW2 OW  HW1 HW2 OW  HW1 HW2 OW  
HW1 HW2 OW  HW1 HW2 OW  HW1 HW2 OW  HW1 HW2 OW  HW1 HW2 OW  HW1 HW2 OW  HW1 HW2 
OW  HW1 HW2 OW  HW1 HW2 OW  HW1 HW2 OW  HW1 HW2 OW  HW1 HW2 OW  HW1 HW2 OW  HW1 
HW2 OW  HW1 HW2 OW  HW1 HW2 OW  HW1 HW2 OW  HW1 HW2 OW  HW1 HW2 OW  HW1 HW2 OW  
HW1 HW2 OW  HW1 HW2 OW  HW1 HW2 OW  HW1 HW2 OW  HW1 HW2 OW  HW1 HW2 OW  HW1 HW2 
OW  HW1 HW2 OW  HW1 HW2 OW  HW1 HW2 OW  HW1 HW2 OW  HW1 HW2 OW  HW1 HW2 OW  HW1 
HW2 OW  HW1 HW2 OW  HW1 HW2 OW  HW1 HW2 OW  HW1 HW2 OW  HW1 HW2 OW  HW1 HW2 OW  
HW1 HW2 OW  HW1 HW2 OW  HW1 HW2 OW  HW1 HW2 OW  HW1 HW2 OW  HW1 HW2 OW  HW1 HW2 
OW  HW1 HW2 OW  HW1 HW2 OW  HW1 HW2 OW  HW1 HW2 OW  HW1 HW2 OW  HW1 HW2 OW  HW1 
HW2 OW  HW1 HW2 OW  HW1 HW2 OW  HW1 HW2 OW  HW1 HW2 OW  HW1 HW2 OW  HW1 HW2 OW  
HW1 HW2 OW  HW1 HW2 OW  HW1 HW2 OW  HW1 HW2 OW  HW1 HW2 OW  HW1 HW2 OW  HW1 HW2 
OW  HW1 HW2 OW  HW1 HW2 OW  HW1 HW2 OW  HW1 HW2 OW  HW1 HW2 OW  HW1 HW2 OW  HW1 
HW2 OW  HW1 HW2 OW  HW1 HW2 OW  HW1 HW2 OW  HW1 HW2 OW  HW1 HW2 OW  HW1 HW2 OW  
HW1 HW2 OW  HW1 HW2 OW  HW1 HW2 OW  HW1 HW2 OW  HW1 HW2 OW  HW1 HW2 OW  HW1 HW2 
OW  HW1 HW2 OW  HW1 HW2 OW  HW1 HW2 OW  HW1 HW2 OW  HW1 HW2 OW  HW1 HW2 OW  HW1 
HW2 OW  HW1 HW2 OW  HW1 HW2 OW  HW1 HW2 OW  HW1 HW2 OW  HW1 HW2 OW  HW1 HW2 OW  
HW1 HW2 OW  HW1 HW2 OW  HW1 HW2 OW  HW1 HW2 OW  HW1 HW2 OW  HW1 HW2 OW  HW1 HW2 
OW  HW1 HW2 OW  HW1 HW2 OW  HW1 HW2 OW  HW1 HW2 OW  HW1 HW2 OW  HW1 HW2 OW  HW1 
HW2 OW  HW1 HW2 OW  HW1 HW2 OW  HW1 HW2 OW  HW1 HW2 OW  HW1 HW2 OW  HW1 HW2 OW  
HW1 HW2 OW  HW1 HW2 OW  HW1 HW2 OW  HW1 HW2 OW  HW1 HW2 OW  HW1 HW2 OW  HW1 HW2 
OW  HW1 HW2 OW  HW1 HW2 OW  HW1 HW2 OW  HW1 HW2 OW  HW1 HW2 OW  HW1 HW2 OW  HW1 
HW2 OW  HW1 HW2 OW  HW1 HW2 OW  HW1 HW2 OW  HW1 HW2 OW  HW1 HW2 OW  HW1 HW2 OW  
HW1 HW2 OW  HW1 HW2 OW  HW1 HW2 OW  HW1 HW2 OW  HW1 HW2 OW  HW1 HW2 OW  HW1 HW2 
OW  HW1 HW2 OW  HW1 HW2 OW  HW1 HW2 OW  HW1 HW2 OW  HW1 HW2 OW  HW1 HW2 OW  HW1 
HW2 OW  HW1 HW2 OW  HW1 HW2 OW  HW1 HW2 OW  HW1 HW2 OW  HW1 HW2 OW  HW1 HW2 OW  
HW1 HW2 OW  HW1 HW2 OW  HW1 HW2 OW  HW1 HW2 OW  HW1 HW2 OW  HW1 HW2 OW  HW1 HW2 
OW  HW1 HW2 OW  HW1 HW2 OW  HW1 HW2 OW  HW1 HW2 OW  HW1 HW2 OW  HW1 HW2 OW  HW1 
HW2 OW  HW1 HW2 OW  HW1 HW2 OW  HW1 HW2 OW  HW1 HW2 OW  HW1 HW2 OW  HW1 HW2 OW  
HW1 HW2 OW  HW1 HW2 OW  HW1 HW2 OW  HW1 HW2 OW  HW1 HW2 OW  HW1 HW2 OW  HW1 HW2 
OW  HW1 HW2 OW  HW1 HW2 OW  HW1 HW2 OW  HW1 HW2 OW  HW1 HW2 OW  HW1 HW2 OW  HW1 
HW2 OW  HW1 HW2 OW  HW1 HW2 OW  HW1 HW2 OW  HW1 HW2 OW  HW1 HW2 OW  HW1 HW2 OW  
HW1 HW2 OW  HW1 HW2 OW  HW1 HW2 OW  HW1 HW2 OW  HW1 HW2 OW  HW1 HW2 OW  HW1 HW2 
OW  HW1 HW2 OW  HW1 HW2 OW  HW1 HW2 OW  HW1 HW2 OW  HW1 HW2 OW  HW1 HW2 OW  HW1 
HW2 OW  HW1 HW2 OW  HW1 HW2 OW  HW1 HW2 OW  HW1 HW2 OW  HW1 HW2 OW  HW1 HW2 OW  
HW1 HW2 OW  HW1 HW2 OW  HW1 HW2 OW  HW1 HW2 OW  HW1 HW2 OW  HW1 HW2 OW  HW1 HW2 
OW  HW1 HW2 OW  HW1 HW2 OW  HW1 HW2 OW  HW1 HW2 OW  HW1 HW2 OW  HW1 HW2 OW  HW1 
HW2 OW  HW1 HW2 OW  HW1 HW2 OW  HW1 HW2 OW  HW1 HW2 OW  HW1 HW2 OW  HW1 HW2 OW  
HW1 HW2 OW  HW1 HW2 OW  HW1 HW2 OW  HW1 HW2 OW  HW1 HW2 OW  HW1 HW2 OW  HW1 HW2 
OW  HW1 HW2 OW  HW1 HW2 OW  HW1 HW2 OW  HW1 HW2 OW  HW1 HW2 OW  HW1 HW2 OW  HW1 
HW2 OW  HW1 HW2 OW  HW1 HW2 OW  HW1 HW2 OW  HW1 HW2 OW  HW1 HW2 OW  HW1 HW2 OW  
HW1 HW2 OW  HW1 HW2 OW  HW1 HW2 OW  HW1 HW2 OW  HW1 HW2 OW  HW1 HW2 OW  HW1 HW2 
OW  HW1 HW2 OW  HW1 HW2 OW  HW1 HW2 OW  HW1 HW2 OW  HW1 HW2 OW  HW1 HW2 OW  HW1 
HW2 OW  HW1 HW2 OW  HW1 HW2 OW  HW1 HW2 OW  HW1 HW2 OW  HW1 HW2 OW  HW1 HW2 OW  
HW1 HW2 OW  HW1 HW2 OW  HW1 HW2 OW  HW1 HW2 OW  HW1 HW2 OW  HW1 HW2 OW  HW1 HW2 
OW  HW1 HW2 OW  HW1 HW2 OW  HW1 HW2 OW  HW1 HW2 OW  HW1 HW2 OW  HW1 HW2 OW  HW1 
HW2 OW  HW1 HW2 OW  HW1 HW2 OW  HW1 HW2 OW  HW1 HW2 OW  HW1 HW2 OW  HW1 HW2 OW  
HW1 HW2 OW  HW1 HW2 OW  HW1 HW2 OW  HW1 HW2 OW  HW1 HW2 OW  HW1 HW2 OW  HW1 HW2 
OW  HW1 HW2 OW  HW1 HW2 OW  HW1 HW2 OW  HW1 HW2 OW  HW1 HW2 OW  HW1 HW2 OW  HW1 
HW2 OW  HW1 HW2 OW  HW1 HW2 OW  HW1 HW2 OW  HW1 HW2 OW  HW1 HW2 OW  HW1 HW2 OW  
HW1 HW2 OW  HW1 HW2 OW  HW1 HW2 OW  HW1 HW2 OW  HW1 HW2 OW  HW1 HW2 OW  HW1 HW2 
OW  HW1 HW2 OW  HW1 HW2 OW  HW1 HW2 OW  HW1 HW2 OW  HW1 HW2 OW  HW1 HW2 OW  HW1 
HW2 OW  HW1 HW2 OW  HW1 HW2 OW  HW1 HW2 OW  HW1 HW2 OW  HW1 HW2 OW  HW1 HW2 OW  
HW1 HW2 OW  HW1 HW2 OW  HW1 HW2 OW  HW1 HW2 OW  HW1 HW2 OW  HW1 HW2 OW  HW1 HW2 
OW  HW1 HW2 OW  HW1 HW2 OW  HW1 HW2 OW  HW1 HW2 OW  HW1 HW2 OW  HW1 HW2 OW  HW1 
HW2 OW  HW1 HW2 OW  HW1 HW2 OW  HW1 HW2 OW  HW1 HW2 OW  HW1 HW2 OW  HW1 HW2 OW  
HW1 HW2 OW  HW1 HW2 OW  HW1 HW2 OW  HW1 HW2 OW  HW1 HW2 OW  HW1 HW2 OW  HW1 HW2 
OW  HW1 HW2 OW  HW1 HW2 OW  HW1 HW2 OW  HW1 HW2 OW  HW1 HW2 OW  HW1 HW2 OW  HW1 
HW2 OW  HW1 HW2 OW  HW1 HW2 OW  HW1 HW2 OW  HW1 HW2 OW  HW1 HW2 OW  HW1 HW2 OW  
HW1 HW2 OW  HW1 HW2 OW  HW1 HW2 OW  HW1 HW2 OW  HW1 HW2 OW  HW1 HW2 OW  HW1 HW2 
OW  HW1 HW2 OW  HW1 HW2 OW  HW1 HW2 OW  HW1 HW2 OW  HW1 HW2 OW  HW1 HW2 OW  HW1 
HW2 OW  HW1 HW2 OW  HW1 HW2 OW  HW1 HW2 OW  HW1 HW2 OW  HW1 HW2 OW  HW1 HW2 OW  
HW1 HW2 OW  HW1 HW2 OW  HW1 HW2 OW  HW1 HW2 OW  HW1 HW2 OW  HW1 HW2 OW  HW1 HW2 
OW  HW1 HW2 OW  HW1 HW2 OW  HW1 HW2 OW  HW1 HW2 OW  HW1 HW2 OW  HW1 HW2 OW  HW1 
HW2 OW  HW1 HW2 OW  HW1 HW2 OW  HW1 HW2 OW  HW1 HW2 OW  HW1 HW2 OW  HW1 HW2 OW  
HW1 HW2 OW  HW1 HW2 OW  HW1 HW2 OW  HW1 HW2 OW  HW1 HW2 OW  HW1 HW2 OW  HW1 HW2 
OW  HW1 HW2 OW  HW1 HW2 OW  HW1 HW2 OW  HW1 HW2 OW  HW1 HW2 OW  HW1 HW2 OW  HW1 
HW2 OW  HW1 HW2 OW  HW1 HW2 OW  HW1 HW2 OW  HW1 HW2 OW  HW1 HW2 OW  HW1 HW2 OW  
HW1 HW2 OW  HW1 HW2 OW  HW1 HW2 OW  HW1 HW2 OW  HW1 HW2 OW  HW1 HW2 OW  HW1 HW2 
OW  HW1 HW2 OW  HW1 HW2 OW  HW1 HW2 OW  HW1 HW2 OW  HW1 HW2 OW  HW1 HW2 OW  HW1 
HW2 OW  HW1 HW2 OW  HW1 HW2 OW  HW1 HW2 OW  HW1 HW2 OW  HW1 HW2 OW  HW1 HW2 OW  
HW1 HW2 OW  HW1 HW2 OW  HW1 HW2 OW  HW1 HW2 OW  HW1 HW2 OW  HW1 HW2 OW  HW1 HW2 
OW  HW1 HW2 OW  HW1 HW2 OW  HW1 HW2 OW  HW1 HW2 OW  HW1 HW2 OW  HW1 HW2 OW  HW1 
HW2 OW  HW1 HW2 OW  HW1 HW2 OW  HW1 HW2 OW  HW1 HW2 OW  HW1 HW2 OW  HW1 HW2 OW  
HW1 HW2 OW  HW1 HW2 OW  HW1 HW2 OW  HW1 HW2 OW  HW1 HW2 OW  HW1 HW2 OW  HW1 HW2 
OW  HW1 HW2 OW  HW1 HW2 OW  HW1 HW2 OW  HW1 HW2 OW  HW1 HW2 OW  HW1 HW2 OW  HW1 
HW2 OW  HW1 HW2 OW  HW1 HW2 OW  HW1 HW2 OW  HW1 HW2 OW  HW1 HW2 OW  HW1 HW2 OW  
HW1 HW2 OW  HW1 HW2 OW  HW1 HW2 OW  HW1 HW2 OW  HW1 HW2 OW  HW1 HW2 OW  HW1 HW2 
OW  HW1 HW2 OW  HW1 HW2 OW  HW1 HW2 OW  HW1 HW2 OW  HW1 HW2 OW  HW1 HW2 OW  HW1 
HW2 OW  HW1 HW2 OW  HW1 HW2 OW  HW1 HW2 OW  HW1 HW2 OW  HW1 HW2 OW  HW1 HW2 OW  
HW1 HW2 OW  HW1 HW2 OW  HW1 HW2 OW  HW1 HW2 OW  HW1 HW2 OW  HW1 HW2 OW  HW1 HW2 
OW  HW1 HW2 OW  HW1 HW2 OW  HW1 HW2 OW  HW1 HW2 OW  HW1 HW2 OW  HW1 HW2 OW  HW1 
HW2 OW  HW1 HW2 OW  HW1 HW2 OW  HW1 HW2 OW  HW1 HW2 OW  HW1 HW2 OW  HW1 HW2 OW  
HW1 HW2 OW  HW1 HW2 OW  HW1 HW2 OW  HW1 HW2 OW  HW1 HW2 OW  HW1 HW2 OW  HW1 HW2 
OW  HW1 HW2 OW  HW1 HW2 OW  HW1 HW2 OW  HW1 HW2 OW  HW1 HW2 OW  HW1 HW2 OW  HW1 
HW2 OW  HW1 HW2 OW  HW1 HW2 OW  HW1 HW2 OW  HW1 HW2 OW  HW1 HW2 OW  HW1 HW2 OW  
HW1 HW2 OW  HW1 HW2 OW  HW1 HW2 OW  HW1 HW2 OW  HW1 HW2 OW  HW1 HW2 OW  HW1 HW2 
OW  HW1 HW2 OW  HW1 HW2 OW  HW1 HW2 OW  HW1 HW2 OW  HW1 HW2 OW  HW1 HW2 OW  HW1 
HW2 OW  HW1 HW2 OW  HW1 HW2 OW  HW1 HW2 OW  HW1 HW2 OW  HW1 HW2 OW  HW1 HW2 OW  
HW1 HW2 OW  HW1 HW2 OW  HW1 HW2 OW  HW1 HW2 OW  HW1 HW2 OW  HW1 HW2 OW  HW1 HW2 
OW  HW1 HW2 OW  HW1 HW2 OW  HW1 HW2 OW  HW1 HW2 OW  HW1 HW2 OW  HW1 HW2 OW  HW1 
HW2 OW  HW1 HW2 OW  HW1 HW2 OW  HW1 HW2 OW  HW1 HW2 OW  HW1 HW2 OW  HW1 HW2 OW  
HW1 HW2 OW  HW1 HW2 OW  HW1 HW2 OW  HW1 HW2 OW  HW1 HW2 OW  HW1 HW2 OW  HW1 HW2 
OW  HW1 HW2 OW  HW1 HW2 OW  HW1 HW2 OW  HW1 HW2 OW  HW1 HW2 OW  HW1 HW2 OW  HW1 
HW2 OW  HW1 HW2 OW  HW1 HW2 OW  HW1 HW2 OW  HW1 HW2 OW  HW1 HW2 OW  HW1 HW2 OW  
HW1 HW2 OW  HW1 HW2 OW  HW1 HW2 OW  HW1 HW2 OW  HW1 HW2 OW  HW1 HW2 OW  HW1 HW2 
OW  HW1 HW2 OW  HW1 HW2 OW  HW1 HW2 OW  HW1 HW2 OW  HW1 HW2 OW  HW1 HW2 OW  HW1 
HW2 OW  HW1 HW2 OW  HW1 HW2 OW  HW1 HW2 OW  HW1 HW2 OW  HW1 HW2 OW  HW1 HW2 OW  
HW1 HW2 OW  HW1 HW2 OW  HW1 HW2 OW  HW1 HW2 OW  HW1 HW2 OW  HW1 HW2 OW  HW1 HW2 
OW  HW1 HW2 OW  HW1 HW2 OW  HW1 HW2 OW  HW1 HW2 OW  HW1 HW2 OW  HW1 HW2 OW  HW1 
HW2 OW  HW1 HW2 OW  HW1 HW2 OW  HW1 HW2 OW  HW1 HW2 OW  HW1 HW2 OW  HW1 HW2 OW  
HW1 HW2 OW  HW1 HW2 OW  HW1 HW2 OW  HW1 HW2 OW  HW1 HW2 OW  HW1 HW2 OW  HW1 HW2 
OW  HW1 HW2 OW  HW1 HW2 OW  HW1 HW2 OW  HW1 HW2 OW  HW1 HW2 OW  HW1 HW2 OW  HW1 
HW2 OW  HW1 HW2 OW  HW1 HW2 OW  HW1 HW2 OW  HW1 HW2 OW  HW1 HW2 OW  HW1 HW2 OW  
HW1 HW2 OW  HW1 HW2 OW  HW1 HW2 OW  HW1 HW2 OW  HW1 HW2 OW  HW1 HW2 OW  HW1 HW2 
OW  HW1 HW2 OW  HW1 HW2 OW  HW1 HW2 OW  HW1 HW2 OW  HW1 HW2 OW  HW1 HW2 OW  HW1 
HW2 OW  HW1 HW2 OW  HW1 HW2 OW  HW1 HW2 OW  HW1 HW2 OW  HW1 HW2 OW  HW1 HW2 OW  
HW1 HW2 OW  HW1 HW2 OW  HW1 HW2 OW  HW1 HW2 OW  HW1 HW2 OW  HW1 HW2 OW  HW1 HW2 
OW  HW1 HW2 OW  HW1 HW2 OW  HW1 HW2 OW  HW1 HW2 OW  HW1 HW2 OW  HW1 HW2 OW  HW1 
HW2 OW  HW1 HW2 OW  HW1 HW2 OW  HW1 HW2 OW  HW1 HW2 OW  HW1 HW2 OW  HW1 HW2 OW  
HW1 HW2 OW  HW1 HW2 OW  HW1 HW2 OW  HW1 HW2 OW  HW1 HW2 OW  HW1 HW2 OW  HW1 HW2 
OW  HW1 HW2 OW  HW1 HW2 OW  HW1 HW2 OW  HW1 HW2 OW  HW1 HW2 OW  HW1 HW2 OW  HW1 
HW2 OW  HW1 HW2 OW  HW1 HW2 OW  HW1 HW2 OW  HW1 HW2 OW  HW1 HW2 OW  HW1 HW2 OW  
HW1 HW2 OW  HW1 HW2 OW  HW1 HW2 OW  HW1 HW2 OW  HW1 HW2 OW  HW1 HW2 OW  HW1 HW2 
OW  HW1 HW2 OW  HW1 HW2 OW  HW1 HW2 OW  HW1 HW2 OW  HW1 HW2 OW  HW1 HW2 OW  HW1 
HW2 OW  HW1 HW2 OW  HW1 HW2 OW  HW1 HW2 OW  HW1 HW2 OW  HW1 HW2 OW  HW1 HW2 OW  
HW1 HW2 OW  HW1 HW2 OW  HW1 HW2 OW  HW1 HW2 OW  HW1 HW2 OW  HW1 HW2 OW  HW1 HW2 
OW  HW1 HW2 OW  HW1 HW2 OW  HW1 HW2 OW  HW1 HW2 OW  HW1 HW2 OW  HW1 HW2 OW  HW1 
HW2 OW  HW1 HW2 OW  HW1 HW2 OW  HW1 HW2 OW  HW1 HW2 OW  HW1 HW2 OW  HW1 HW2 OW  
HW1 HW2 OW  HW1 HW2 OW  HW1 HW2 OW  HW1 HW2 OW  HW1 HW2 OW  HW1 HW2 OW  HW1 HW2 
OW  HW1 HW2 OW  HW1 HW2 OW  HW1 HW2 OW  HW1 HW2 OW  HW1 HW2 OW  HW1 HW2 OW  HW1 
HW2 OW  HW1 HW2 OW  HW1 HW2 OW  HW1 HW2 OW  HW1 HW2 OW  HW1 HW2 OW  HW1 HW2 OW  
HW1 HW2 OW  HW1 HW2 OW  HW1 HW2 OW  HW1 HW2 OW  HW1 HW2 OW  HW1 HW2 OW  HW1 HW2 
OW  HW1 HW2 OW  HW1 HW2 OW  HW1 HW2 OW  HW1 HW2 OW  HW1 HW2 OW  HW1 HW2 OW  HW1 
HW2 OW  HW1 HW2 OW  HW1 HW2 OW  HW1 HW2 OW  HW1 HW2 OW  HW1 HW2 OW  HW1 HW2 OW  
HW1 HW2 OW  HW1 HW2 OW  HW1 HW2 OW  HW1 HW2 OW  HW1 HW2 OW  HW1 HW2 OW  HW1 HW2 
OW  HW1 HW2 OW  HW1 HW2 OW  HW1 HW2 OW  HW1 HW2 OW  HW1 HW2 OW  HW1 HW2 OW  HW1 
HW2 OW  HW1 HW2 OW  HW1 HW2 OW  HW1 HW2 OW  HW1 HW2 OW  HW1 HW2 OW  HW1 HW2 OW  
HW1 HW2 OW  HW1 HW2 OW  HW1 HW2 OW  HW1 HW2 OW  HW1 HW2 OW  HW1 HW2 OW  HW1 HW2 
OW  HW1 HW2 OW  HW1 HW2 OW  HW1 HW2 OW  HW1 HW2 OW  HW1 HW2 OW  HW1 HW2 OW  HW1 
HW2 OW  HW1 HW2 OW  HW1 HW2 OW  HW1 HW2 OW  HW1 HW2 OW  HW1 HW2 OW  HW1 HW2 OW  
HW1 HW2 OW  HW1 HW2 OW  HW1 HW2 OW  HW1 HW2 OW  HW1 HW2 OW  HW1 HW2 OW  HW1 HW2 
OW  HW1 HW2 OW  HW1 HW2 OW  HW1 HW2 OW  HW1 HW2 OW  HW1 HW2 OW  HW1 HW2 OW  HW1 
HW2 OW  HW1 HW2 OW  HW1 HW2 OW  HW1 HW2 OW  HW1 HW2 OW  HW1 HW2 OW  HW1 HW2 OW  
HW1 HW2 OW  HW1 HW2 OW  HW1 HW2 OW  HW1 HW2 OW  HW1 HW2 OW  HW1 HW2 OW  HW1 HW2 
OW  HW1 HW2 OW  HW1 HW2 OW  HW1 HW2 OW  HW1 HW2 OW  HW1 HW2 OW  HW1 HW2 OW  HW1 
HW2 OW  HW1 HW2 OW  HW1 HW2 OW  HW1 HW2 OW  HW1 HW2 OW  HW1 HW2 OW  HW1 HW2 OW  
HW1 HW2 OW  HW1 HW2 OW  HW1 HW2 OW  HW1 HW2 OW  HW1 HW2 OW  HW1 HW2 OW  HW1 HW2 
OW  HW1 HW2 OW  HW1 HW2 OW  HW1 HW2 OW  HW1 HW2 OW  HW1 HW2 OW  HW1 HW2 OW  HW1 
HW2 OW  HW1 HW2 OW  HW1 HW2 OW  HW1 HW2 OW  HW1 HW2 OW  HW1 HW2 OW  HW1 HW2 OW  
HW1 HW2 OW  HW1 HW2 OW  HW1 HW2 OW  HW1 HW2 OW  HW1 HW2 OW  HW1 HW2 OW  HW1 HW2 
OW  HW1 HW2 OW  HW1 HW2 OW  HW1 HW2 OW  HW1 HW2 OW  HW1 HW2 OW  HW1 HW2 OW  HW1 
HW2 OW  HW1 HW2 OW  HW1 HW2 OW  HW1 HW2 OW  HW1 HW2 OW  HW1 HW2 OW  HW1 HW2 OW  
HW1 HW2 OW  HW1 HW2 OW  HW1 HW2 OW  HW1 HW2 OW  HW1 HW2 OW  HW1 HW2 OW  HW1 HW2 
OW  HW1 HW2 OW  HW1 HW2 OW  HW1 HW2 OW  HW1 HW2 OW  HW1 HW2 OW  HW1 HW2 OW  HW1 
HW2 OW  HW1 HW2 OW  HW1 HW2 OW  HW1 HW2 OW  HW1 HW2 OW  HW1 HW2 OW  HW1 HW2 OW  
HW1 HW2 OW  HW1 HW2 OW  HW1 HW2 OW  HW1 HW2 OW  HW1 HW2 OW  HW1 HW2 OW  HW1 HW2 
OW  HW1 HW2 OW  HW1 HW2 OW  HW1 HW2 OW  HW1 HW2 OW  HW1 HW2 OW  HW1 HW2 OW  HW1 
HW2 OW  HW1 HW2 OW  HW1 HW2 OW  HW1 HW2 OW  HW1 HW2 OW  HW1 HW2 OW  HW1 HW2 OW  
HW1 HW2 OW  HW1 HW2 OW  HW1 HW2 OW  HW1 HW2 OW  HW1 HW2 OW  HW1 HW2 OW  HW1 HW2 
OW  HW1 HW2 OW  HW1 HW2 OW  HW1 HW2 OW  HW1 HW2 OW  HW1 HW2 OW  HW1 HW2 OW  HW1 
HW2 OW  HW1 HW2 OW  HW1 HW2 OW  HW1 HW2 OW  HW1 HW2 OW  HW1 HW2 OW  HW1 HW2 OW  
HW1 HW2 OW  HW1 HW2 OW  HW1 HW2 OW  HW1 HW2 OW  HW1 HW2 OW  HW1 HW2 OW  HW1 HW2 
OW  HW1 HW2 OW  HW1 HW2 OW  HW1 HW2 OW  HW1 HW2 OW  HW1 HW2 OW  HW1 HW2 OW  HW1 
HW2 OW  HW1 HW2 OW  HW1 HW2 OW  HW1 HW2 OW  HW1 HW2 OW  HW1 HW2 OW  HW1 HW2 OW  
HW1 HW2 OW  HW1 HW2 OW  HW1 HW2 OW  HW1 HW2 OW  HW1 HW2 OW  HW1 HW2 OW  HW1 HW2 
OW  HW1 HW2 OW  HW1 HW2 OW  HW1 HW2 OW  HW1 HW2 OW  HW1 HW2 OW  HW1 HW2 OW  HW1 
HW2 OW  HW1 HW2 OW  HW1 HW2 OW  HW1 HW2 OW  HW1 HW2 OW  HW1 HW2 OW  HW1 HW2 OW  
HW1 HW2 OW  HW1 HW2 OW  HW1 HW2 OW  HW1 HW2 OW  HW1 HW2 OW  HW1 HW2 OW  HW1 HW2 
OW  HW1 HW2 OW  HW1 HW2 OW  HW1 HW2 OW  HW1 HW2 OW  HW1 HW2 OW  HW1 HW2 OW  HW1 
HW2 OW  HW1 HW2 OW  HW1 HW2 OW  HW1 HW2 OW  HW1 HW2 OW  HW1 HW2 OW  HW1 HW2 OW  
HW1 HW2 OW  HW1 HW2 OW  HW1 HW2 OW  HW1 HW2 OW  HW1 HW2 OW  HW1 HW2 OW  HW1 HW2 
OW  HW1 HW2 OW  HW1 HW2 OW  HW1 HW2 OW  HW1 HW2 OW  HW1 HW2 OW  HW1 HW2 OW  HW1 
HW2 OW  HW1 HW2 OW  HW1 HW2 OW  HW1 HW2 OW  HW1 HW2 OW  HW1 HW2 OW  HW1 HW2 OW  
HW1 HW2 OW  HW1 HW2 OW  HW1 HW2 OW  HW1 HW2 OW  HW1 HW2 OW  HW1 HW2 OW  HW1 HW2 
OW  HW1 HW2 OW  HW1 HW2 OW  HW1 HW2 OW  HW1 HW2 OW  HW1 HW2 OW  HW1 HW2 OW  HW1 
HW2 OW  HW1 HW2 OW  HW1 HW2 OW  HW1 HW2 OW  HW1 HW2 OW  HW1 HW2 OW  HW1 HW2 OW  
HW1 HW2 OW  HW1 HW2 OW  HW1 HW2 OW  HW1 HW2 OW  HW1 HW2 OW  HW1 HW2 OW  HW1 HW2 
OW  HW1 HW2 OW  HW1 HW2 OW  HW1 HW2 OW  HW1 HW2 OW  HW1 HW2 OW  HW1 HW2 OW  HW1 
HW2 OW  HW1 HW2 OW  HW1 HW2 OW  HW1 HW2 OW  HW1 HW2 OW  HW1 HW2 OW  HW1 HW2 OW  
HW1 HW2 OW  HW1 HW2 OW  HW1 HW2 OW  HW1 HW2 OW  HW1 HW2 OW  HW1 HW2 OW  HW1 HW2 
OW  HW1 HW2 OW  HW1 HW2 OW  HW1 HW2 OW  HW1 HW2 OW  HW1 HW2 OW  HW1 HW2 OW  HW1 
HW2 OW  HW1 HW2 OW  HW1 HW2 OW  HW1 HW2 OW  HW1 HW2 OW  HW1 HW2 OW  HW1 HW2 OW  
HW1 HW2 OW  HW1 HW2 OW  HW1 HW2 OW  HW1 HW2 OW  HW1 HW2 OW  HW1 HW2 OW  HW1 HW2 
OW  HW1 HW2 OW  HW1 HW2 OW  HW1 HW2 OW  HW1 HW2 OW  HW1 HW2 OW  HW1 HW2 OW  HW1 
HW2 OW  HW1 HW2 OW  HW1 HW2 OW  HW1 HW2 OW  HW1 HW2 OW  HW1 HW2 OW  HW1 HW2 OW  
HW1 HW2 OW  HW1 HW2 OW  HW1 HW2 OW  HW1 HW2 OW  HW1 HW2 OW  HW1 HW2 OW  HW1 HW2 
OW  HW1 HW2 OW  HW1 HW2 OW  HW1 HW2 OW  HW1 HW2 OW  HW1 HW2 OW  HW1 HW2 OW  HW1 
HW2 OW  HW1 HW2 OW  HW1 HW2 OW  HW1 HW2 OW  HW1 HW2 OW  HW1 HW2 OW  HW1 HW2 OW  
HW1 HW2 OW  HW1 HW2 OW  HW1 HW2 OW  HW1 HW2 OW  HW1 HW2 OW  HW1 HW2 OW  HW1 HW2 
OW  HW1 HW2 OW  HW1 HW2 OW  HW1 HW2 OW  HW1 HW2 OW  HW1 HW2 OW  HW1 HW2 OW  HW1 
HW2 OW  HW1 HW2 OW  HW1 HW2 OW  HW1 HW2 OW  HW1 HW2 OW  HW1 HW2 OW  HW1 HW2 OW  
HW1 HW2 OW  HW1 HW2 OW  HW1 HW2 OW  HW1 HW2 OW  HW1 HW2 OW  HW1 HW2 OW  HW1 HW2 
OW  HW1 HW2 OW  HW1 HW2 OW  HW1 HW2 OW  HW1 HW2 OW  HW1 HW2 OW  HW1 HW2 OW  HW1 
HW2 OW  HW1 HW2 OW  HW1 HW2 OW  HW1 HW2 OW  HW1 HW2 OW  HW1 HW2 OW  HW1 HW2 OW  
HW1 HW2 OW  HW1 HW2 OW  HW1 HW2 OW  HW1 HW2 OW  HW1 HW2 OW  HW1 HW2 OW  HW1 HW2 
OW  HW1 HW2 OW  HW1 HW2 OW  HW1 HW2 OW  HW1 HW2 OW  HW1 HW2 OW  HW1 HW2 OW  HW1 
HW2 OW  HW1 HW2 OW  HW1 HW2 OW  HW1 HW2 OW  HW1 HW2 OW  HW1 HW2 OW  HW1 HW2 OW  
HW1 HW2 OW  HW1 HW2 OW  HW1 HW2 OW  HW1 HW2 OW  HW1 HW2 OW  HW1 HW2 OW  HW1 HW2 
OW  HW1 HW2 OW  HW1 HW2 OW  HW1 HW2 OW  HW1 HW2 OW  HW1 HW2 OW  HW1 HW2 OW  HW1 
HW2 OW  HW1 HW2 OW  HW1 HW2 OW  HW1 HW2 OW  HW1 HW2 OW  HW1 HW2 OW  HW1 HW2 OW  
HW1 HW2 OW  HW1 HW2 OW  HW1 HW2 OW  HW1 HW2 OW  HW1 HW2 OW  HW1 HW2 OW  HW1 HW2 
OW  HW1 HW2 OW  HW1 HW2 OW  HW1 HW2 OW  HW1 HW2 OW  HW1 HW2 OW  HW1 HW2 OW  HW1 
HW2 OW  HW1 HW2 OW  HW1 HW2 OW  HW1 HW2 OW  HW1 HW2 OW  HW1 HW2 OW  HW1 HW2 OW  
HW1 HW2 OW  HW1 HW2 OW  HW1 HW2 OW  HW1 HW2 OW  HW1 HW2 OW  HW1 HW2 OW  HW1 HW2 
OW  HW1 HW2 OW  HW1 HW2 OW  HW1 HW2 OW  HW1 HW2 OW  HW1 HW2 OW  HW1 HW2 OW  HW1 
HW2 OW  HW1 HW2 OW  HW1 HW2 OW  HW1 HW2 OW  HW1 HW2 OW  HW1 HW2 OW  HW1 HW2 OW  
HW1 HW2 OW  HW1 HW2 OW  HW1 HW2 OW  HW1 HW2 OW  HW1 HW2 OW  HW1 HW2 OW  HW1 HW2 
OW  HW1 HW2 OW  HW1 HW2 OW  HW1 HW2 OW  HW1 HW2 OW  HW1 HW2 OW  HW1 HW2 OW  HW1 
HW2 OW  HW1 HW2 OW  HW1 HW2 OW  HW1 HW2 OW  HW1 HW2 OW  HW1 HW2 OW  HW1 HW2 OW  
HW1 HW2 OW  HW1 HW2 OW  HW1 HW2 OW  HW1 HW2 OW  HW1 HW2 OW  HW1 HW2 OW  HW1 HW2 
OW  HW1 HW2 OW  HW1 HW2 OW  HW1 HW2 OW  HW1 HW2 OW  HW1 HW2 OW  HW1 HW2 OW  HW1 
HW2 OW  HW1 HW2 OW  HW1 HW2 OW  HW1 HW2 OW  HW1 HW2 OW  HW1 HW2 OW  HW1 HW2 OW  
HW1 HW2 OW  HW1 HW2 OW  HW1 HW2 OW  HW1 HW2 OW  HW1 HW2 OW  HW1 HW2 OW  HW1 HW2 
OW  HW1 HW2 OW  HW1 HW2 OW  HW1 HW2 OW  HW1 HW2 OW  HW1 HW2 OW  HW1 HW2 OW  HW1 
HW2 OW  HW1 HW2 OW  HW1 HW2 OW  HW1 HW2 OW  HW1 HW2 OW  HW1 HW2 OW  HW1 HW2 OW  
HW1 HW2 OW  HW1 HW2 OW  HW1 HW2 OW  HW1 HW2 OW  HW1 HW2 OW  HW1 HW2 OW  HW1 HW2 
OW  HW1 HW2 OW  HW1 HW2 OW  HW1 HW2 OW  HW1 HW2 OW  HW1 HW2 OW  HW1 HW2 OW  HW1 
HW2 OW  HW1 HW2 OW  HW1 HW2 OW  HW1 HW2 OW  HW1 HW2 OW  HW1 HW2 OW  HW1 HW2 OW  
HW1 HW2 OW  HW1 HW2 OW  HW1 HW2 OW  HW1 HW2 OW  HW1 HW2 OW  HW1 HW2 OW  HW1 HW2 
OW  HW1 HW2 OW  HW1 HW2 OW  HW1 HW2 OW  HW1 HW2 OW  HW1 HW2 OW  HW1 HW2 OW  HW1 
HW2 OW  HW1 HW2 OW  HW1 HW2 OW  HW1 HW2 OW  HW1 HW2 OW  HW1 HW2 OW  HW1 HW2 OW  
HW1 HW2 OW  HW1 HW2 OW  HW1 HW2 OW  HW1 HW2 OW  HW1 HW2 OW  HW1 HW2 OW  HW1 HW2 
OW  HW1 HW2 OW  HW1 HW2 OW  HW1 HW2 OW  HW1 HW2 OW  HW1 HW2 OW  HW1 HW2 OW  HW1 
HW2 OW  HW1 HW2 OW  HW1 HW2 OW  HW1 HW2 OW  HW1 HW2 OW  HW1 HW2 OW  HW1 HW2 OW  
HW1 HW2 OW  HW1 HW2 OW  HW1 HW2 OW  HW1 HW2 OW  HW1 HW2 OW  HW1 HW2 OW  HW1 HW2 
OW  HW1 HW2 OW  HW1 HW2 OW  HW1 HW2 OW  HW1 HW2 OW  HW1 HW2 OW  HW1 HW2 OW  HW1 
HW2 OW  HW1 HW2 OW  HW1 HW2 OW  HW1 HW2 OW  HW1 HW2 OW  HW1 HW2 OW  HW1 HW2 OW  
HW1 HW2 OW  HW1 HW2 OW  HW1 HW2 OW  HW1 HW2 OW  HW1 HW2 OW  HW1 HW2 OW  HW1 HW2 
OW  HW1 HW2 OW  HW1 HW2 OW  HW1 HW2 OW  HW1 HW2 OW  HW1 HW2 OW  HW1 HW2 OW  HW1 
HW2 OW  HW1 HW2 OW  HW1 HW2 OW  HW1 HW2 OW  HW1 HW2 OW  HW1 HW2 OW  HW1 HW2 OW  
HW1 HW2 OW  HW1 HW2 OW  HW1 HW2 OW  HW1 HW2 OW  HW1 HW2 OW  HW1 HW2 OW  HW1 HW2 
OW  HW1 HW2 OW  HW1 HW2 OW  HW1 HW2 OW  HW1 HW2 OW  HW1 HW2 OW  HW1 HW2 OW  HW1 
HW2 OW  HW1 HW2 OW  HW1 HW2 OW  HW1 HW2 OW  HW1 HW2 OW  HW1 HW2 OW  HW1 HW2 OW  
HW1 HW2 OW  HW1 HW2 OW  HW1 HW2 OW  HW1 HW2 OW  HW1 HW2 OW  HW1 HW2 OW  HW1 HW2 
OW  HW1 HW2 OW  HW1 HW2 OW  HW1 HW2 OW  HW1 HW2 OW  HW1 HW2 OW  HW1 HW2 OW  HW1 
HW2 OW  HW1 HW2 OW  HW1 HW2 OW  HW1 HW2 OW  HW1 HW2 OW  HW1 HW2 OW  HW1 HW2 OW  
HW1 HW2 OW  HW1 HW2 OW  HW1 HW2 OW  HW1 HW2 OW  HW1 HW2 OW  HW1 HW2 OW  HW1 HW2 
OW  HW1 HW2 OW  HW1 HW2 OW  HW1 HW2 OW  HW1 HW2 OW  HW1 HW2 OW  HW1 HW2 OW  HW1 
HW2 OW  HW1 HW2 OW  HW1 HW2 OW  HW1 HW2 OW  HW1 HW2 OW  HW1 HW2 OW  HW1 HW2 OW  
HW1 HW2 OW  HW1 HW2 OW  HW1 HW2 OW  HW1 HW2 OW  HW1 HW2 OW  HW1 HW2 OW  HW1 HW2 
OW  HW1 HW2 OW  HW1 HW2 OW  HW1 HW2 OW  HW1 HW2 OW  HW1 HW2 OW  HW1 HW2 OW  HW1 
HW2 OW  HW1 HW2 OW  HW1 HW2 OW  HW1 HW2 OW  HW1 HW2 OW  HW1 HW2 OW  HW1 HW2 OW  
HW1 HW2 OW  HW1 HW2 OW  HW1 HW2 OW  HW1 HW2 OW  HW1 HW2 OW  HW1 HW2 OW  HW1 HW2 
OW  HW1 HW2 OW  HW1 HW2 OW  HW1 HW2 OW  HW1 HW2 OW  HW1 HW2 OW  HW1 HW2 OW  HW1 
HW2 OW  HW1 HW2 OW  HW1 HW2 OW  HW1 HW2 OW  HW1 HW2 OW  HW1 HW2 OW  HW1 HW2 OW  
HW1 HW2 OW  HW1 HW2 OW  HW1 HW2 OW  HW1 HW2 OW  HW1 HW2 OW  HW1 HW2 OW  HW1 HW2 
OW  HW1 HW2 OW  HW1 HW2 OW  HW1 HW2 OW  HW1 HW2 OW  HW1 HW2 OW  HW1 HW2 OW  HW1 
HW2 OW  HW1 HW2 OW  HW1 HW2 OW  HW1 HW2 OW  HW1 HW2 OW  HW1 HW2 OW  HW1 HW2 OW  
HW1 HW2 OW  HW1 HW2 OW  HW1 HW2 OW  HW1 HW2 OW  HW1 HW2 OW  HW1 HW2 OW  HW1 HW2 
OW  HW1 HW2 OW  HW1 HW2 OW  HW1 HW2 OW  HW1 HW2 OW  HW1 HW2 OW  HW1 HW2 OW  HW1 
HW2 OW  HW1 HW2 OW  HW1 HW2 OW  HW1 HW2 OW  HW1 HW2 OW  HW1 HW2 OW  HW1 HW2 OW  
HW1 HW2 OW  HW1 HW2 OW  HW1 HW2 OW  HW1 HW2 OW  HW1 HW2 OW  HW1 HW2 OW  HW1 HW2 
OW  HW1 HW2 OW  HW1 HW2 OW  HW1 HW2 OW  HW1 HW2 OW  HW1 HW2 OW  HW1 HW2 OW  HW1 
HW2 OW  HW1 HW2 OW  HW1 HW2 OW  HW1 HW2 OW  HW1 HW2 OW  HW1 HW2 OW  HW1 HW2 OW  
HW1 HW2 OW  HW1 HW2 OW  HW1 HW2 OW  HW1 HW2 OW  HW1 HW2 OW  HW1 HW2 OW  HW1 HW2 
OW  HW1 HW2 OW  HW1 HW2 OW  HW1 HW2 OW  HW1 HW2 OW  HW1 HW2 OW  HW1 HW2 OW  HW1 
HW2 OW  HW1 HW2 OW  HW1 HW2 OW  HW1 HW2 OW  HW1 HW2 OW  HW1 HW2 OW  HW1 HW2 OW  
HW1 HW2 OW  HW1 HW2 OW  HW1 HW2 OW  HW1 HW2 OW  HW1 HW2 OW  HW1 HW2 OW  HW1 HW2 
OW  HW1 HW2 OW  HW1 HW2 OW  HW1 HW2 OW  HW1 HW2 OW  HW1 HW2 OW  HW1 HW2 OW  HW1 
HW2 OW  HW1 HW2 OW  HW1 HW2 OW  HW1 HW2 OW  HW1 HW2 OW  HW1 HW2 OW  HW1 HW2 OW  
HW1 HW2 OW  HW1 HW2 OW  HW1 HW2 OW  HW1 HW2 OW  HW1 HW2 OW  HW1 HW2 OW  HW1 HW2 
OW  HW1 HW2 OW  HW1 HW2 OW  HW1 HW2 OW  HW1 HW2 OW  HW1 HW2 OW  HW1 HW2 OW  HW1 
HW2 OW  HW1 HW2 OW  HW1 HW2 OW  HW1 HW2 OW  HW1 HW2 OW  HW1 HW2 OW  HW1 HW2 OW  
HW1 HW2 OW  HW1 HW2 OW  HW1 HW2 OW  HW1 HW2 OW  HW1 HW2 OW  HW1 HW2 OW  HW1 HW2 
OW  HW1 HW2 OW  HW1 HW2 OW  HW1 HW2 OW  HW1 HW2 OW  HW1 HW2 OW  HW1 HW2 OW  HW1 
HW2 OW  HW1 HW2 OW  HW1 HW2 OW  HW1 HW2 OW  HW1 HW2 OW  HW1 HW2 OW  HW1 HW2 OW  
HW1 HW2 OW  HW1 HW2 OW  HW1 HW2 OW  HW1 HW2 OW  HW1 HW2 OW  HW1 HW2 OW  HW1 HW2 
OW  HW1 HW2 OW  HW1 HW2 OW  HW1 HW2 OW  HW1 HW2 OW  HW1 HW2 OW  HW1 HW2 OW  HW1 
HW2 OW  HW1 HW2 OW  HW1 HW2 OW  HW1 HW2 OW  HW1 HW2 OW  HW1 HW2 OW  HW1 HW2 OW  
HW1 HW2 OW  HW1 HW2 OW  HW1 HW2 OW  HW1 HW2 OW  HW1 HW2 OW  HW1 HW2 OW  HW1 HW2 
OW  HW1 HW2 OW  HW1 HW2 OW  HW1 HW2 OW  HW1 HW2 OW  HW1 HW2 OW  HW1 HW2 OW  HW1 
HW2 OW  HW1 HW2 OW  HW1 HW2 OW  HW1 HW2 OW  HW1 HW2 OW  HW1 HW2 OW  HW1 HW2 OW  
HW1 HW2 OW  HW1 HW2 OW  HW1 HW2 OW  HW1 HW2 OW  HW1 HW2 OW  HW1 HW2 OW  HW1 HW2 
OW  HW1 HW2 OW  HW1 HW2 OW  HW1 HW2 OW  HW1 HW2 OW  HW1 HW2 OW  HW1 HW2 OW  HW1 
HW2 OW  HW1 HW2 OW  HW1 HW2 OW  HW1 HW2 OW  HW1 HW2 OW  HW1 HW2 OW  HW1 HW2 OW  
HW1 HW2 OW  HW1 HW2 OW  HW1 HW2 OW  HW1 HW2 OW  HW1 HW2 OW  HW1 HW2 OW  HW1 HW2 
OW  HW1 HW2 OW  HW1 HW2 OW  HW1 HW2 OW  HW1 HW2 OW  HW1 HW2 OW  HW1 HW2 OW  HW1 
HW2 OW  HW1 HW2 OW  HW1 HW2 OW  HW1 HW2 OW  HW1 HW2 OW  HW1 HW2 OW  HW1 HW2 OW  
HW1 HW2 OW  HW1 HW2 OW  HW1 HW2 OW  HW1 HW2 OW  HW1 HW2 OW  HW1 HW2 OW  HW1 HW2 
OW  HW1 HW2 OW  HW1 HW2 OW  HW1 HW2 OW  HW1 HW2 OW  HW1 HW2 OW  HW1 HW2 OW  HW1 
HW2 OW  HW1 HW2 OW  HW1 HW2 OW  HW1 HW2 OW  HW1 HW2 OW  HW1 HW2 OW  HW1 HW2 OW  
HW1 HW2 OW  HW1 HW2 OW  HW1 HW2 OW  HW1 HW2 OW  HW1 HW2 OW  HW1 HW2 OW  HW1 HW2 
OW  HW1 HW2 OW  HW1 HW2 OW  HW1 HW2 OW  HW1 HW2 OW  HW1 HW2 OW  HW1 HW2 OW  HW1 
HW2 OW  HW1 HW2 OW  HW1 HW2 OW  HW1 HW2 OW  HW1 HW2 OW  HW1 HW2 OW  HW1 HW2 OW  
HW1 HW2 OW  HW1 HW2 OW  HW1 HW2 OW  HW1 HW2 OW  HW1 HW2 OW  HW1 HW2 OW  HW1 HW2 
OW  HW1 HW2 OW  HW1 HW2 OW  HW1 HW2 OW  HW1 HW2 OW  HW1 HW2 OW  HW1 HW2 OW  HW1 
HW2 OW  HW1 HW2 OW  HW1 HW2 OW  HW1 HW2 OW  HW1 HW2 OW  HW1 HW2 OW  HW1 HW2 OW  
HW1 HW2 OW  HW1 HW2 OW  HW1 HW2 OW  HW1 HW2 OW  HW1 HW2 OW  HW1 HW2 OW  HW1 HW2 
OW  HW1 HW2 OW  HW1 HW2 OW  HW1 HW2 OW  HW1 HW2 OW  HW1 HW2 OW  HW1 HW2 OW  HW1 
HW2 OW  HW1 HW2 OW  HW1 HW2 OW  HW1 HW2 OW  HW1 HW2 OW  HW1 HW2 OW  HW1 HW2 OW  
HW1 HW2 OW  HW1 HW2 OW  HW1 HW2 OW  HW1 HW2 OW  HW1 HW2 OW  HW1 HW2 OW  HW1 HW2 
OW  HW1 HW2 OW  HW1 HW2 OW  HW1 HW2 OW  HW1 HW2 OW  HW1 HW2 OW  HW1 HW2 OW  HW1 
HW2 OW  HW1 HW2 OW  HW1 HW2 OW  HW1 HW2 OW  HW1 HW2 OW  HW1 HW2 OW  HW1 HW2 OW  
HW1 HW2 OW  HW1 HW2 OW  HW1 HW2 OW  HW1 HW2 OW  HW1 HW2 OW  HW1 HW2 OW  HW1 HW2 
OW  HW1 HW2 OW  HW1 HW2 OW  HW1 HW2 OW  HW1 HW2 OW  HW1 HW2 OW  HW1 HW2 OW  HW1 
HW2 OW  HW1 HW2 OW  HW1 HW2 OW  HW1 HW2 OW  HW1 HW2 OW  HW1 HW2 OW  HW1 HW2 OW  
HW1 HW2 OW  HW1 HW2 OW  HW1 HW2 OW  HW1 HW2 OW  HW1 HW2 OW  HW1 HW2 OW  HW1 HW2 
OW  HW1 HW2 OW  HW1 HW2 OW  HW1 HW2 OW  HW1 HW2 OW  HW1 HW2 OW  HW1 HW2 OW  HW1 
HW2 OW  HW1 HW2 OW  HW1 HW2 OW  HW1 HW2 OW  HW1 HW2 OW  HW1 HW2 OW  HW1 HW2 OW  
HW1 HW2 OW  HW1 HW2 OW  HW1 HW2 OW  HW1 HW2 OW  HW1 HW2 OW  HW1 HW2 OW  HW1 HW2 
OW  HW1 HW2 OW  HW1 HW2 OW  HW1 HW2 OW  HW1 HW2 OW  HW1 HW2 OW  HW1 HW2 OW  HW1 
HW2 OW  HW1 HW2 OW  HW1 HW2 OW  HW1 HW2 OW  HW1 HW2 OW  HW1 HW2 OW  HW1 HW2 OW  
HW1 HW2 OW  HW1 HW2 OW  HW1 HW2 OW  HW1 HW2 OW  HW1 HW2 OW  HW1 HW2 OW  HW1 HW2 
OW  HW1 HW2 OW  HW1 HW2 OW  HW1 HW2 OW  HW1 HW2 OW  HW1 HW2 OW  HW1 HW2 OW  HW1 
HW2 OW  HW1 HW2 OW  HW1 HW2 OW  HW1 HW2 OW  HW1 HW2 OW  HW1 HW2 OW  HW1 HW2 OW  
HW1 HW2 OW  HW1 HW2 OW  HW1 HW2 OW  HW1 HW2 OW  HW1 HW2 OW  HW1 HW2 OW  HW1 HW2 
OW  HW1 HW2 OW  HW1 HW2 OW  HW1 HW2 OW  HW1 HW2 OW  HW1 HW2 OW  HW1 HW2 OW  HW1 
HW2 OW  HW1 HW2 OW  HW1 HW2 OW  HW1 HW2 OW  HW1 HW2 OW  HW1 HW2 OW  HW1 HW2 OW  
HW1 HW2 OW  HW1 HW2 OW  HW1 HW2 OW  HW1 HW2 OW  HW1 HW2 OW  HW1 HW2 OW  HW1 HW2 
OW  HW1 HW2 OW  HW1 HW2 OW  HW1 HW2 OW  HW1 HW2 OW  HW1 HW2 OW  HW1 HW2 OW  HW1 
HW2 OW  HW1 HW2 OW  HW1 HW2 OW  HW1 HW2 OW  HW1 HW2 OW  HW1 HW2 OW  HW1 HW2 OW  
HW1 HW2 OW  HW1 HW2 OW  HW1 HW2 OW  HW1 HW2 OW  HW1 HW2 OW  HW1 HW2 OW  HW1 HW2 
OW  HW1 HW2 OW  HW1 HW2 OW  HW1 HW2 OW  HW1 HW2 OW  HW1 HW2 OW  HW1 HW2 OW  HW1 
HW2 OW  HW1 HW2 OW  HW1 HW2 OW  HW1 HW2 OW  HW1 HW2 OW  HW1 HW2 OW  HW1 HW2 OW  
HW1 HW2 OW  HW1 HW2 OW  HW1 HW2 OW  HW1 HW2 OW  HW1 HW2 OW  HW1 HW2 OW  HW1 HW2 
OW  HW1 HW2 OW  HW1 HW2 OW  HW1 HW2 OW  HW1 HW2 OW  HW1 HW2 OW  HW1 HW2 OW  HW1 
HW2 OW  HW1 HW2 OW  HW1 HW2 OW  HW1 HW2 OW  HW1 HW2 OW  HW1 HW2 OW  HW1 HW2 OW  
HW1 HW2 OW  HW1 HW2 OW  HW1 HW2 OW  HW1 HW2 OW  HW1 HW2 OW  HW1 HW2 OW  HW1 HW2 
OW  HW1 HW2 OW  HW1 HW2 OW  HW1 HW2 OW  HW1 HW2 OW  HW1 HW2 OW  HW1 HW2 OW  HW1 
HW2 OW  HW1 HW2 OW  HW1 HW2 OW  HW1 HW2 OW  HW1 HW2 OW  HW1 HW2 OW  HW1 HW2 OW  
HW1 HW2 OW  HW1 HW2 OW  HW1 HW2 OW  HW1 HW2 OW  HW1 HW2 OW  HW1 HW2 OW  HW1 HW2 
OW  HW1 HW2 OW  HW1 HW2 OW  HW1 HW2 OW  HW1 HW2 OW  HW1 HW2 OW  HW1 HW2 OW  HW1 
HW2 OW  HW1 HW2 OW  HW1 HW2 OW  HW1 HW2 OW  HW1 HW2 OW  HW1 HW2 OW  HW1 HW2 OW  
HW1 HW2 OW  HW1 HW2 OW  HW1 HW2 OW  HW1 HW2 OW  HW1 HW2 OW  HW1 HW2 OW  HW1 HW2 
OW  HW1 HW2 OW  HW1 HW2 OW  HW1 HW2 OW  HW1 HW2 OW  HW1 HW2 OW  HW1 HW2 OW  HW1 
HW2 OW  HW1 HW2 OW  HW1 HW2 OW  HW1 HW2 OW  HW1 HW2 OW  HW1 HW2 OW  HW1 HW2 OW  
HW1 HW2 OW  HW1 HW2 OW  HW1 HW2 OW  HW1 HW2 OW  HW1 HW2 OW  HW1 HW2 OW  HW1 HW2 
OW  HW1 HW2 OW  HW1 HW2 OW  HW1 HW2 OW  HW1 HW2 OW  HW1 HW2 OW  HW1 HW2 OW  HW1 
HW2 OW  HW1 HW2 OW  HW1 HW2 OW  HW1 HW2 OW  HW1 HW2 OW  HW1 HW2 OW  HW1 HW2 OW  
HW1 HW2 OW  HW1 HW2 OW  HW1 HW2 OW  HW1 HW2 OW  HW1 HW2 OW  HW1 HW2 OW  HW1 HW2 
OW  HW1 HW2 OW  HW1 HW2 OW  HW1 HW2 OW  HW1 HW2 OW  HW1 HW2 OW  HW1 HW2 OW  HW1 
HW2 OW  HW1 HW2 OW  HW1 HW2 OW  HW1 HW2 OW  HW1 HW2 OW  HW1 HW2 OW  HW1 HW2 OW  
HW1 HW2 OW  HW1 HW2 OW  HW1 HW2 OW  HW1 HW2 OW  HW1 HW2 OW  HW1 HW2 OW  HW1 HW2 
OW  HW1 HW2 OW  HW1 HW2 OW  HW1 HW2 OW  HW1 HW2 OW  HW1 HW2 OW  HW1 HW2 OW  HW1 
HW2 OW  HW1 HW2 OW  HW1 HW2 OW  HW1 HW2 OW  HW1 HW2 OW  HW1 HW2 OW  HW1 HW2 OW  
HW1 HW2 OW  HW1 HW2 OW  HW1 HW2 OW  HW1 HW2 OW  HW1 HW2 OW  HW1 HW2 OW  HW1 HW2 
OW  HW1 HW2 OW  HW1 HW2 OW  HW1 HW2 OW  HW1 HW2 OW  HW1 HW2 OW  HW1 HW2 OW  HW1 
HW2 OW  HW1 HW2 OW  HW1 HW2 OW  HW1 HW2 OW  HW1 HW2 OW  HW1 HW2 OW  HW1 HW2 OW  
HW1 HW2 OW  HW1 HW2 OW  HW1 HW2 OW  HW1 HW2 OW  HW1 HW2 OW  HW1 HW2 OW  HW1 HW2 
OW  HW1 HW2 OW  HW1 HW2 OW  HW1 HW2 OW  HW1 HW2 OW  HW1 HW2 OW  HW1 HW2 OW  HW1 
HW2 OW  HW1 HW2 OW  HW1 HW2 OW  HW1 HW2 OW  HW1 HW2 OW  HW1 HW2 OW  HW1 HW2 OW  
HW1 HW2 OW  HW1 HW2 OW  HW1 HW2 OW  HW1 HW2 OW  HW1 HW2 OW  HW1 HW2 OW  HW1 HW2 
OW  HW1 HW2 OW  HW1 HW2 OW  HW1 HW2 OW  HW1 HW2 OW  HW1 HW2 OW  HW1 HW2 OW  HW1 
HW2 OW  HW1 HW2 OW  HW1 HW2 OW  HW1 HW2 OW  HW1 HW2 OW  HW1 HW2 OW  HW1 HW2 OW  
HW1 HW2 OW  HW1 HW2 OW  HW1 HW2 OW  HW1 HW2 OW  HW1 HW2 OW  HW1 HW2 OW  HW1 HW2 
OW  HW1 HW2 OW  HW1 HW2 OW  HW1 HW2 OW  HW1 HW2 OW  HW1 HW2 OW  HW1 HW2 OW  HW1 
HW2 OW  HW1 HW2 OW  HW1 HW2 OW  HW1 HW2 OW  HW1 HW2 OW  HW1 HW2 OW  HW1 HW2 OW  
HW1 HW2 OW  HW1 HW2 OW  HW1 HW2 OW  HW1 HW2 OW  HW1 HW2 OW  HW1 HW2 OW  HW1 HW2 
OW  HW1 HW2 OW  HW1 HW2 OW  HW1 HW2 OW  HW1 HW2 OW  HW1 HW2 OW  HW1 HW2 OW  HW1 
HW2 OW  HW1 HW2 OW  HW1 HW2 OW  HW1 HW2 OW  HW1 HW2 OW  HW1 HW2 OW  HW1 HW2 OW  
HW1 HW2 OW  HW1 HW2 OW  HW1 HW2 OW  HW1 HW2 OW  HW1 HW2 OW  HW1 HW2 OW  HW1 HW2 
OW  HW1 HW2 OW  HW1 HW2 OW  HW1 HW2 OW  HW1 HW2 OW  HW1 HW2 OW  HW1 HW2 OW  HW1 
HW2 OW  HW1 HW2 OW  HW1 HW2 OW  HW1 HW2 OW  HW1 HW2 OW  HW1 HW2 OW  HW1 HW2 OW  
HW1 HW2 OW  HW1 HW2 OW  HW1 HW2 OW  HW1 HW2 OW  HW1 HW2 OW  HW1 HW2 OW  HW1 HW2 
OW  HW1 HW2 OW  HW1 HW2 OW  HW1 HW2 OW  HW1 HW2 OW  HW1 HW2 OW  HW1 HW2 OW  HW1 
HW2 OW  HW1 HW2 OW  HW1 HW2 OW  HW1 HW2 OW  HW1 HW2 OW  HW1 HW2 OW  HW1 HW2 OW  
HW1 HW2 OW  HW1 HW2 OW  HW1 HW2 OW  HW1 HW2 OW  HW1 HW2 OW  HW1 HW2 OW  HW1 HW2 
OW  HW1 HW2 OW  HW1 HW2 OW  HW1 HW2 OW  HW1 HW2 OW  HW1 HW2 OW  HW1 HW2 OW  HW1 
HW2 OW  HW1 HW2 OW  HW1 HW2 OW  HW1 HW2 OW  HW1 HW2 OW  HW1 HW2 OW  HW1 HW2 OW  
HW1 HW2 OW  HW1 HW2 OW  HW1 HW2 OW  HW1 HW2 OW  HW1 HW2 OW  HW1 HW2 OW  HW1 HW2 
OW  HW1 HW2 OW  HW1 HW2 OW  HW1 HW2 OW  HW1 HW2 OW  HW1 HW2 OW  HW1 HW2 OW  HW1 
HW2 OW  HW1 HW2 OW  HW1 HW2 OW  HW1 HW2 OW  HW1 HW2 OW  HW1 HW2 OW  HW1 HW2 OW  
HW1 HW2 OW  HW1 HW2 OW  HW1 HW2 OW  HW1 HW2 OW  HW1 HW2 OW  HW1 HW2 OW  HW1 HW2 
OW  HW1 HW2 OW  HW1 HW2 OW  HW1 HW2 OW  HW1 HW2 OW  HW1 HW2 OW  HW1 HW2 OW  HW1 
HW2 OW  HW1 HW2 OW  HW1 HW2 OW  HW1 HW2 OW  HW1 HW2 OW  HW1 HW2 OW  HW1 HW2 OW  
HW1 HW2 OW  HW1 HW2 OW  HW1 HW2 OW  HW1 HW2 OW  HW1 HW2 OW  HW1 HW2 OW  HW1 HW2 
OW  HW1 HW2 OW  HW1 HW2 OW  HW1 HW2 OW  HW1 HW2 OW  HW1 HW2 OW  HW1 HW2 OW  HW1 
HW2 OW  HW1 HW2 OW  HW1 HW2 OW  HW1 HW2 OW  HW1 HW2 OW  HW1 HW2 OW  HW1 HW2 OW  
HW1 HW2 OW  HW1 HW2 OW  HW1 HW2 OW  HW1 HW2 OW  HW1 HW2 OW  HW1 HW2 OW  HW1 HW2 
OW  HW1 HW2 OW  HW1 HW2 OW  HW1 HW2 OW  HW1 HW2 OW  HW1 HW2 OW  HW1 HW2 OW  HW1 
HW2 OW  HW1 HW2 OW  HW1 HW2 OW  HW1 HW2 OW  HW1 HW2 OW  HW1 HW2 OW  HW1 HW2 OW  
HW1 HW2 OW  HW1 HW2 OW  HW1 HW2 OW  HW1 HW2 OW  HW1 HW2 OW  HW1 HW2 OW  HW1 HW2 
OW  HW1 HW2 OW  HW1 HW2 OW  HW1 HW2 OW  HW1 HW2 OW  HW1 HW2 OW  HW1 HW2 OW  HW1 
HW2 OW  HW1 HW2 OW  HW1 HW2 OW  HW1 HW2 OW  HW1 HW2 OW  HW1 HW2 OW  HW1 HW2 OW  
HW1 HW2 OW  HW1 HW2 OW  HW1 HW2 OW  HW1 HW2 OW  HW1 HW2 OW  HW1 HW2 OW  HW1 HW2 
OW  HW1 HW2 OW  HW1 HW2 OW  HW1 HW2 OW  HW1 HW2 OW  HW1 HW2 OW  HW1 HW2 OW  HW1 
HW2 OW  HW1 HW2 OW  HW1 HW2 OW  HW1 HW2 OW  HW1 HW2 OW  HW1 HW2 OW  HW1 HW2 OW  
HW1 HW2 OW  HW1 HW2 OW  HW1 HW2 OW  HW1 HW2 OW  HW1 HW2 OW  HW1 HW2 OW  HW1 HW2 
OW  HW1 HW2 OW  HW1 HW2 OW  HW1 HW2 OW  HW1 HW2 OW  HW1 HW2 OW  HW1 HW2 OW  HW1 
HW2 OW  HW1 HW2 OW  HW1 HW2 OW  HW1 HW2 OW  HW1 HW2 OW  HW1 HW2 OW  HW1 HW2 OW  
HW1 HW2 OW  HW1 HW2 OW  HW1 HW2 OW  HW1 HW2 OW  HW1 HW2 OW  HW1 HW2 OW  HW1 HW2 
OW  HW1 HW2 OW  HW1 HW2 OW  HW1 HW2 OW  HW1 HW2 OW  HW1 HW2 OW  HW1 HW2 OW  HW1 
HW2 OW  HW1 HW2 OW  HW1 HW2 OW  HW1 HW2 OW  HW1 HW2 OW  HW1 HW2 OW  HW1 HW2 OW  
HW1 HW2 OW  HW1 HW2 OW  HW1 HW2 OW  HW1 HW2 OW  HW1 HW2 OW  HW1 HW2 OW  HW1 HW2 
OW  HW1 HW2 OW  HW1 HW2 OW  HW1 HW2 OW  HW1 HW2 OW  HW1 HW2 OW  HW1 HW2 OW  HW1 
HW2 OW  HW1 HW2 OW  HW1 HW2 OW  HW1 HW2 OW  HW1 HW2 OW  HW1 HW2 OW  HW1 HW2 OW  
HW1 HW2 OW  HW1 HW2 OW  HW1 HW2 OW  HW1 HW2 OW  HW1 HW2 OW  HW1 HW2 OW  HW1 HW2 
OW  HW1 HW2 OW  HW1 HW2 OW  HW1 HW2 OW  HW1 HW2 OW  HW1 HW2 OW  HW1 HW2 OW  HW1 
HW2 OW  HW1 HW2 OW  HW1 HW2 OW  HW1 HW2 OW  HW1 HW2 OW  HW1 HW2 OW  HW1 HW2 OW  
HW1 HW2 OW  HW1 HW2 OW  HW1 HW2 OW  HW1 HW2 OW  HW1 HW2 OW  HW1 HW2 OW  HW1 HW2 
OW  HW1 HW2 OW  HW1 HW2 OW  HW1 HW2 OW  HW1 HW2 OW  HW1 HW2 OW  HW1 HW2 OW  HW1 
HW2 OW  HW1 HW2 OW  HW1 HW2 OW  HW1 HW2 OW  HW1 HW2 OW  HW1 HW2 OW  HW1 HW2 OW  
HW1 HW2 OW  HW1 HW2 OW  HW1 HW2 OW  HW1 HW2 OW  HW1 HW2 OW  HW1 HW2 OW  HW1 HW2 
OW  HW1 HW2 OW  HW1 HW2 OW  HW1 HW2 OW  HW1 HW2 OW  HW1 HW2 OW  HW1 HW2 OW  HW1 
HW2 OW  HW1 HW2 OW  HW1 HW2 OW  HW1 HW2 OW  HW1 HW2 OW  HW1 HW2 OW  HW1 HW2 OW  
HW1 HW2 OW  HW1 HW2 OW  HW1 HW2 OW  HW1 HW2 OW  HW1 HW2 OW  HW1 HW2 OW  HW1 HW2 
OW  HW1 HW2 OW  HW1 HW2 OW  HW1 HW2 OW  HW1 HW2 OW  HW1 HW2 OW  HW1 HW2 OW  HW1 
HW2 OW  HW1 HW2 OW  HW1 HW2 OW  HW1 HW2 OW  HW1 HW2 OW  HW1 HW2 OW  HW1 HW2 OW  
HW1 HW2 OW  HW1 HW2 OW  HW1 HW2 OW  HW1 HW2 OW  HW1 HW2 OW  HW1 HW2 OW  HW1 HW2 
OW  HW1 HW2 OW  HW1 HW2 OW  HW1 HW2 OW  HW1 HW2 OW  HW1 HW2 OW  HW1 HW2 OW  HW1 
HW2 OW  HW1 HW2 OW  HW1 HW2 OW  HW1 HW2 OW  HW1 HW2 OW  HW1 HW2 OW  HW1 HW2 OW  
HW1 HW2 OW  HW1 HW2 OW  HW1 HW2 OW  HW1 HW2 OW  HW1 HW2 OW  HW1 HW2 OW  HW1 HW2 
OW  HW1 HW2 OW  HW1 HW2 OW  HW1 HW2 OW  HW1 HW2 OW  HW1 HW2 OW  HW1 HW2 OW  HW1 
HW2 OW  HW1 HW2 OW  HW1 HW2 OW  HW1 HW2 OW  HW1 HW2 OW  HW1 HW2 OW  HW1 HW2 OW  
HW1 HW2 OW  HW1 HW2 OW  HW1 HW2 OW  HW1 HW2 OW  HW1 HW2 OW  HW1 HW2 OW  HW1 HW2 
OW  HW1 HW2 OW  HW1 HW2 OW  HW1 HW2 OW  HW1 HW2 OW  HW1 HW2 OW  HW1 HW2 OW  HW1 
HW2 OW  HW1 HW2 OW  HW1 HW2 OW  HW1 HW2 OW  HW1 HW2 OW  HW1 HW2 OW  HW1 HW2 OW  
HW1 HW2 OW  HW1 HW2 OW  HW1 HW2 OW  HW1 HW2 OW  HW1 HW2 OW  HW1 HW2 OW  HW1 HW2 
OW  HW1 HW2 OW  HW1 HW2 OW  HW1 HW2 OW  HW1 HW2 OW  HW1 HW2 OW  HW1 HW2 OW  HW1 
HW2 OW  HW1 HW2 OW  HW1 HW2 OW  HW1 HW2 OW  HW1 HW2 OW  HW1 HW2 OW  HW1 HW2 OW  
HW1 HW2 OW  HW1 HW2 OW  HW1 HW2 OW  HW1 HW2 OW  HW1 HW2 OW  HW1 HW2 OW  HW1 HW2 
OW  HW1 HW2 OW  HW1 HW2 OW  HW1 HW2 OW  HW1 HW2 OW  HW1 HW2 OW  HW1 HW2 OW  HW1 
HW2 OW  HW1 HW2 OW  HW1 HW2 OW  HW1 HW2 OW  HW1 HW2 OW  HW1 HW2 OW  HW1 HW2 OW  
HW1 HW2 OW  HW1 HW2 OW  HW1 HW2 OW  HW1 HW2 OW  HW1 HW2 OW  HW1 HW2 OW  HW1 HW2 
OW  HW1 HW2 OW  HW1 HW2 OW  HW1 HW2 OW  HW1 HW2 OW  HW1 HW2 OW  HW1 HW2 OW  HW1 
HW2 OW  HW1 HW2 OW  HW1 HW2 OW  HW1 HW2 OW  HW1 HW2 OW  HW1 HW2 OW  HW1 HW2 OW  
HW1 HW2 OW  HW1 HW2 OW  HW1 HW2 OW  HW1 HW2 OW  HW1 HW2 OW  HW1 HW2 OW  HW1 HW2 
OW  HW1 HW2 OW  HW1 HW2 OW  HW1 HW2 OW  HW1 HW2 OW  HW1 HW2 OW  HW1 HW2 OW  HW1 
HW2 OW  HW1 HW2 OW  HW1 HW2 OW  HW1 HW2 OW  HW1 HW2 OW  HW1 HW2 OW  HW1 HW2 OW  
HW1 HW2 OW  HW1 HW2 OW  HW1 HW2 OW  HW1 HW2 OW  HW1 HW2 OW  HW1 HW2 OW  HW1 HW2 
OW  HW1 HW2 OW  HW1 HW2 OW  HW1 HW2 OW  HW1 HW2 OW  HW1 HW2 OW  HW1 HW2 OW  HW1 
HW2 OW  HW1 HW2 OW  HW1 HW2 OW  HW1 HW2 OW  HW1 HW2 OW  HW1 HW2 OW  HW1 HW2 OW  
HW1 HW2 OW  HW1 HW2 OW  HW1 HW2 OW  HW1 HW2 OW  HW1 HW2 OW  HW1 HW2 OW  HW1 HW2 
OW  HW1 HW2 OW  HW1 HW2 OW  HW1 HW2 OW  HW1 HW2 OW  HW1 HW2 OW  HW1 HW2 OW  HW1 
HW2 OW  HW1 HW2 OW  HW1 HW2 OW  HW1 HW2 OW  HW1 HW2 OW  HW1 HW2 OW  HW1 HW2 OW  
HW1 HW2 OW  HW1 HW2 OW  HW1 HW2 OW  HW1 HW2 OW  HW1 HW2 OW  HW1 HW2 OW  HW1 HW2 
OW  HW1 HW2 OW  HW1 HW2 OW  HW1 HW2 OW  HW1 HW2 OW  HW1 HW2 OW  HW1 HW2 OW  HW1 
HW2 OW  HW1 HW2 OW  HW1 HW2 OW  HW1 HW2 OW  HW1 HW2 OW  HW1 HW2 OW  HW1 HW2 OW  
HW1 HW2 OW  HW1 HW2 OW  HW1 HW2 OW  HW1 HW2 OW  HW1 HW2 OW  HW1 HW2 OW  HW1 HW2 
OW  HW1 HW2 OW  HW1 HW2 OW  HW1 HW2 OW  HW1 HW2 OW  HW1 HW2 OW  HW1 HW2 OW  HW1 
HW2 OW  HW1 HW2 OW  HW1 HW2 OW  HW1 HW2 OW  HW1 HW2 OW  HW1 HW2 OW  HW1 HW2 OW  
HW1 HW2 OW  HW1 HW2 OW  HW1 HW2 OW  HW1 HW2 OW  HW1 HW2 OW  HW1 HW2 OW  HW1 HW2 
OW  HW1 HW2 OW  HW1 HW2 OW  HW1 HW2 OW  HW1 HW2 OW  HW1 HW2 OW  HW1 HW2 OW  HW1 
HW2 OW  HW1 HW2 OW  HW1 HW2 OW  HW1 HW2 OW  HW1 HW2 OW  HW1 HW2 OW  HW1 HW2 OW  
HW1 HW2 OW  HW1 HW2 OW  HW1 HW2 OW  HW1 HW2 OW  HW1 HW2 OW  HW1 HW2 OW  HW1 HW2 
OW  HW1 HW2 OW  HW1 HW2 OW  HW1 HW2 OW  HW1 HW2 OW  HW1 HW2 OW  HW1 HW2 OW  HW1 
HW2 OW  HW1 HW2 OW  HW1 HW2 OW  HW1 HW2 OW  HW1 HW2 OW  HW1 HW2 OW  HW1 HW2 OW  
HW1 HW2 OW  HW1 HW2 OW  HW1 HW2 OW  HW1 HW2 OW  HW1 HW2 OW  HW1 HW2 OW  HW1 HW2 
OW  HW1 HW2 OW  HW1 HW2 OW  HW1 HW2 OW  HW1 HW2 OW  HW1 HW2 OW  HW1 HW2 OW  HW1 
HW2 OW  HW1 HW2 OW  HW1 HW2 OW  HW1 HW2 OW  HW1 HW2 OW  HW1 HW2 OW  HW1 HW2 OW  
HW1 HW2 OW  HW1 HW2 OW  HW1 HW2 OW  HW1 HW2 OW  HW1 HW2 OW  HW1 HW2 OW  HW1 HW2 
OW  HW1 HW2 OW  HW1 HW2 OW  HW1 HW2 OW  HW1 HW2 OW  HW1 HW2 OW  HW1 HW2 OW  HW1 
HW2 OW  HW1 HW2 OW  HW1 HW2 OW  HW1 HW2 OW  HW1 HW2 OW  HW1 HW2 OW  HW1 HW2 OW  
HW1 HW2 OW  HW1 HW2 OW  HW1 HW2 OW  HW1 HW2 OW  HW1 HW2 OW  HW1 HW2 OW  HW1 HW2 
OW  HW1 HW2 OW  HW1 HW2 OW  HW1 HW2 OW  HW1 HW2 OW  HW1 HW2 OW  HW1 HW2 OW  HW1 
HW2 OW  HW1 HW2 OW  HW1 HW2 OW  HW1 HW2 OW  HW1 HW2 OW  HW1 HW2 OW  HW1 HW2 OW  
HW1 HW2 OW  HW1 HW2 OW  HW1 HW2 OW  HW1 HW2 OW  HW1 HW2 OW  HW1 HW2 OW  HW1 HW2 
OW  HW1 HW2 OW  HW1 HW2 OW  HW1 HW2 OW  HW1 HW2 OW  HW1 HW2 OW  HW1 HW2 OW  HW1 
HW2 OW  HW1 HW2 OW  HW1 HW2 OW  HW1 HW2 OW  HW1 HW2 OW  HW1 HW2 OW  HW1 HW2 OW  
HW1 HW2 OW  HW1 HW2 OW  HW1 HW2 OW  HW1 HW2 OW  HW1 HW2 OW  HW1 HW2 OW  HW1 HW2 
OW  HW1 HW2 OW  HW1 HW2 OW  HW1 HW2 OW  HW1 HW2 OW  HW1 HW2 OW  HW1 HW2 OW  HW1 
HW2 OW  HW1 HW2 OW  HW1 HW2 OW  HW1 HW2 OW  HW1 HW2 OW  HW1 HW2 OW  HW1 HW2 OW  
HW1 HW2 OW  HW1 HW2 OW  HW1 HW2 OW  HW1 HW2 OW  HW1 HW2 OW  HW1 HW2 OW  HW1 HW2 
OW  HW1 HW2 OW  HW1 HW2 OW  HW1 HW2 OW  HW1 HW2 OW  HW1 HW2 OW  HW1 HW2 OW  HW1 
HW2 OW  HW1 HW2 OW  HW1 HW2 OW  HW1 HW2 OW  HW1 HW2 OW  HW1 HW2 OW  HW1 HW2 OW  
HW1 HW2 OW  HW1 HW2 OW  HW1 HW2 OW  HW1 HW2 OW  HW1 HW2 OW  HW1 HW2 OW  HW1 HW2 
OW  HW1 HW2 OW  HW1 HW2 OW  HW1 HW2 OW  HW1 HW2 OW  HW1 HW2 OW  HW1 HW2 OW  HW1 
HW2 OW  HW1 HW2 OW  HW1 HW2 OW  HW1 HW2 OW  HW1 HW2 OW  HW1 HW2 OW  HW1 HW2 OW  
HW1 HW2 OW  HW1 HW2 OW  HW1 HW2 OW  HW1 HW2 OW  HW1 HW2 OW  HW1 HW2 OW  HW1 HW2 
OW  HW1 HW2 OW  HW1 HW2 OW  HW1 HW2 OW  HW1 HW2 OW  HW1 HW2 OW  HW1 HW2 OW  HW1 
HW2 OW  HW1 HW2 OW  HW1 HW2 OW  HW1 HW2 OW  HW1 HW2 OW  HW1 HW2 OW  HW1 HW2 OW  
HW1 HW2 OW  HW1 HW2 OW  HW1 HW2 OW  HW1 HW2 OW  HW1 HW2 OW  HW1 HW2 OW  HW1 HW2 
OW  HW1 HW2 OW  HW1 HW2 OW  HW1 HW2 OW  HW1 HW2 OW  HW1 HW2 OW  HW1 HW2 OW  HW1 
HW2 OW  HW1 HW2 OW  HW1 HW2 OW  HW1 HW2 OW  HW1 HW2 OW  HW1 HW2 OW  HW1 HW2 OW  
HW1 HW2 OW  HW1 HW2 OW  HW1 HW2 OW  HW1 HW2 OW  HW1 HW2 OW  HW1 HW2 OW  HW1 HW2 
OW  HW1 HW2 OW  HW1 HW2 OW  HW1 HW2 OW  HW1 HW2 OW  HW1 HW2 OW  HW1 HW2 OW  HW1 
HW2 OW  HW1 HW2 OW  HW1 HW2 OW  HW1 HW2 OW  HW1 HW2 OW  HW1 HW2 OW  HW1 HW2 OW  
HW1 HW2 OW  HW1 HW2 OW  HW1 HW2 OW  HW1 HW2 OW  HW1 HW2 OW  HW1 HW2 OW  HW1 HW2 
OW  HW1 HW2 OW  HW1 HW2 OW  HW1 HW2 OW  HW1 HW2 OW  HW1 HW2 OW  HW1 HW2 OW  HW1 
HW2 OW  HW1 HW2 OW  HW1 HW2 OW  HW1 HW2 OW  HW1 HW2 OW  HW1 HW2 OW  HW1 HW2 OW  
HW1 HW2 OW  HW1 HW2 OW  HW1 HW2 OW  HW1 HW2 OW  HW1 HW2 OW  HW1 HW2 OW  HW1 HW2 
OW  HW1 HW2 OW  HW1 HW2 OW  HW1 HW2 OW  HW1 HW2 OW  HW1 HW2 OW  HW1 HW2 OW  HW1 
HW2 OW  HW1 HW2 OW  HW1 HW2 OW  HW1 HW2 OW  HW1 HW2 OW  HW1 HW2 OW  HW1 HW2 OW  
HW1 HW2 OW  HW1 HW2 OW  HW1 HW2 OW  HW1 HW2 OW  HW1 HW2 OW  HW1 HW2 OW  HW1 HW2 
OW  HW1 HW2 OW  HW1 HW2 OW  HW1 HW2 OW  HW1 HW2 OW  HW1 HW2 OW  HW1 HW2 OW  HW1 
HW2 OW  HW1 HW2 OW  HW1 HW2 OW  HW1 HW2 OW  HW1 HW2 OW  HW1 HW2 OW  HW1 HW2 OW  
HW1 HW2 OW  HW1 HW2 OW  HW1 HW2 OW  HW1 HW2 OW  HW1 HW2 OW  HW1 HW2 OW  HW1 HW2 
OW  HW1 HW2 OW  HW1 HW2 OW  HW1 HW2 OW  HW1 HW2 OW  HW1 HW2 OW  HW1 HW2 OW  HW1 
HW2 OW  HW1 HW2 OW  HW1 HW2 OW  HW1 HW2 OW  HW1 HW2 OW  HW1 HW2 OW  HW1 HW2 OW  
HW1 HW2 OW  HW1 HW2 OW  HW1 HW2 OW  HW1 HW2 OW  HW1 HW2 OW  HW1 HW2 OW  HW1 HW2 
OW  HW1 HW2 OW  HW1 HW2 OW  HW1 HW2 OW  HW1 HW2 OW  HW1 HW2 OW  HW1 HW2 OW  HW1 
HW2 OW  HW1 HW2 OW  HW1 HW2 OW  HW1 HW2 OW  HW1 HW2 OW  HW1 HW2 OW  HW1 HW2 OW  
HW1 HW2 OW  HW1 HW2 OW  HW1 HW2 OW  HW1 HW2 OW  HW1 HW2 OW  HW1 HW2 OW  HW1 HW2 
OW  HW1 HW2 OW  HW1 HW2 OW  HW1 HW2 OW  HW1 HW2 OW  HW1 HW2 OW  HW1 HW2 OW  HW1 
HW2 OW  HW1 HW2 OW  HW1 HW2 OW  HW1 HW2 OW  HW1 HW2 OW  HW1 HW2 OW  HW1 HW2 OW  
HW1 HW2 OW  HW1 HW2 OW  HW1 HW2 OW  HW1 HW2 OW  HW1 HW2 OW  HW1 HW2 OW  HW1 HW2 
OW  HW1 HW2 OW  HW1 HW2 OW  HW1 HW2 OW  HW1 HW2 OW  HW1 HW2 OW  HW1 HW2 OW  HW1 
HW2 OW  HW1 HW2 OW  HW1 HW2 OW  HW1 HW2 OW  HW1 HW2 OW  HW1 HW2 OW  HW1 HW2 OW  
HW1 HW2 OW  HW1 HW2 OW  HW1 HW2 OW  HW1 HW2 OW  HW1 HW2 OW  HW1 HW2 OW  HW1 HW2 
OW  HW1 HW2 OW  HW1 HW2 OW  HW1 HW2 OW  HW1 HW2 OW  HW1 HW2 OW  HW1 HW2 OW  HW1 
HW2 OW  HW1 HW2 OW  HW1 HW2 OW  HW1 HW2 OW  HW1 HW2 OW  HW1 HW2 OW  HW1 HW2 OW  
HW1 HW2 OW  HW1 HW2 OW  HW1 HW2 OW  HW1 HW2 OW  HW1 HW2 OW  HW1 HW2 OW  HW1 HW2 
OW  HW1 HW2 OW  HW1 HW2 OW  HW1 HW2 OW  HW1 HW2 OW  HW1 HW2 OW  HW1 HW2 OW  HW1 
HW2 OW  HW1 HW2 OW  HW1 HW2 OW  HW1 HW2 OW  HW1 HW2 OW  HW1 HW2 OW  HW1 HW2 OW  
HW1 HW2 OW  HW1 HW2 OW  HW1 HW2 OW  HW1 HW2 OW  HW1 HW2 OW  HW1 HW2 OW  HW1 HW2 
OW  HW1 HW2 OW  HW1 HW2 OW  HW1 HW2 OW  HW1 HW2 OW  HW1 HW2 OW  HW1 HW2 OW  HW1 
HW2 OW  HW1 HW2 OW  HW1 HW2 OW  HW1 HW2 OW  HW1 HW2 OW  HW1 HW2 OW  HW1 HW2 OW  
HW1 HW2 OW  HW1 HW2 OW  HW1 HW2 OW  HW1 HW2 OW  HW1 HW2 OW  HW1 HW2 OW  HW1 HW2 
OW  HW1 HW2 OW  HW1 HW2 OW  HW1 HW2 OW  HW1 HW2 OW  HW1 HW2 OW  HW1 HW2 OW  HW1 
HW2 OW  HW1 HW2 OW  HW1 HW2 OW  HW1 HW2 OW  HW1 HW2 OW  HW1 HW2 OW  HW1 HW2 OW  
HW1 HW2 OW  HW1 HW2 OW  HW1 HW2 OW  HW1 HW2 OW  HW1 HW2 OW  HW1 HW2 OW  HW1 HW2 
OW  HW1 HW2 OW  HW1 HW2 OW  HW1 HW2 OW  HW1 HW2 OW  HW1 HW2 OW  HW1 HW2 OW  HW1 
HW2 OW  HW1 HW2 OW  HW1 HW2 OW  HW1 HW2 OW  HW1 HW2 OW  HW1 HW2 OW  HW1 HW2 OW  
HW1 HW2 OW  HW1 HW2 OW  HW1 HW2 OW  HW1 HW2 OW  HW1 HW2 OW  HW1 HW2 OW  HW1 HW2 
OW  HW1 HW2 OW  HW1 HW2 OW  HW1 HW2 OW  HW1 HW2 OW  HW1 HW2 OW  HW1 HW2 OW  HW1 
HW2 OW  HW1 HW2 OW  HW1 HW2 OW  HW1 HW2 OW  HW1 HW2 OW  HW1 HW2 OW  HW1 HW2 OW  
HW1 HW2 OW  HW1 HW2 OW  HW1 HW2 OW  HW1 HW2 OW  HW1 HW2 OW  HW1 HW2 OW  HW1 HW2 
OW  HW1 HW2 OW  HW1 HW2 OW  HW1 HW2 OW  HW1 HW2 OW  HW1 HW2 OW  HW1 HW2 OW  HW1 
HW2 OW  HW1 HW2 OW  HW1 HW2 OW  HW1 HW2 OW  HW1 HW2 OW  HW1 HW2 OW  HW1 HW2 OW  
HW1 HW2 OW  HW1 HW2 OW  HW1 HW2 OW  HW1 HW2 OW  HW1 HW2 OW  HW1 HW2 OW  HW1 HW2 
OW  HW1 HW2 OW  HW1 HW2 OW  HW1 HW2 OW  HW1 HW2 OW  HW1 HW2 OW  HW1 HW2 OW  HW1 
HW2 OW  HW1 HW2 OW  HW1 HW2 OW  HW1 HW2 OW  HW1 HW2 OW  HW1 HW2 OW  HW1 HW2 OW  
HW1 HW2 OW  HW1 HW2 OW  HW1 HW2 OW  HW1 HW2 OW  HW1 HW2 OW  HW1 HW2 OW  HW1 HW2 
OW  HW1 HW2 OW  HW1 HW2 OW  HW1 HW2 OW  HW1 HW2 OW  HW1 HW2 OW  HW1 HW2 OW  HW1 
HW2 OW  HW1 HW2 OW  HW1 HW2 OW  HW1 HW2 OW  HW1 HW2 OW  HW1 HW2 OW  HW1 HW2 OW  
HW1 HW2 OW  HW1 HW2 OW  HW1 HW2 OW  HW1 HW2 OW  HW1 HW2 OW  HW1 HW2 OW  HW1 HW2 
OW  HW1 HW2 OW  HW1 HW2 OW  HW1 HW2 OW  HW1 HW2 OW  HW1 HW2 OW  HW1 HW2 OW  HW1 
HW2 OW  HW1 HW2 OW  HW1 HW2 OW  HW1 HW2 OW  HW1 HW2 OW  HW1 HW2 OW  HW1 HW2 OW  
HW1 HW2 OW  HW1 HW2 OW  HW1 HW2 OW  HW1 HW2 OW  HW1 HW2 OW  HW1 HW2 OW  HW1 HW2 
OW  HW1 HW2 OW  HW1 HW2 OW  HW1 HW2 OW  HW1 HW2 OW  HW1 HW2 OW  HW1 HW2 OW  HW1 
HW2 OW  HW1 HW2 OW  HW1 HW2 OW  HW1 HW2 OW  HW1 HW2 OW  HW1 HW2 OW  HW1 HW2 OW  
HW1 HW2 OW  HW1 HW2 OW  HW1 HW2 OW  HW1 HW2 OW  HW1 HW2 OW  HW1 HW2 OW  HW1 HW2 
OW  HW1 HW2 OW  HW1 HW2 OW  HW1 HW2 OW  HW1 HW2 OW  HW1 HW2 OW  HW1 HW2 OW  HW1 
HW2 OW  HW1 HW2 OW  HW1 HW2 OW  HW1 HW2 OW  HW1 HW2 OW  HW1 HW2 OW  HW1 HW2 OW  
HW1 HW2 OW  HW1 HW2 OW  HW1 HW2 OW  HW1 HW2 OW  HW1 HW2 OW  HW1 HW2 OW  HW1 HW2 
OW  HW1 HW2 OW  HW1 HW2 OW  HW1 HW2 OW  HW1 HW2 OW  HW1 HW2 OW  HW1 HW2 OW  HW1 
HW2 OW  HW1 HW2 OW  HW1 HW2 OW  HW1 HW2 OW  HW1 HW2 OW  HW1 HW2 OW  HW1 HW2 OW  
HW1 HW2 OW  HW1 HW2 OW  HW1 HW2 OW  HW1 HW2 OW  HW1 HW2 OW  HW1 HW2 OW  HW1 HW2 
OW  HW1 HW2 OW  HW1 HW2 OW  HW1 HW2 OW  HW1 HW2 OW  HW1 HW2 OW  HW1 HW2 OW  HW1 
HW2 OW  HW1 HW2 OW  HW1 HW2 OW  HW1 HW2 OW  HW1 HW2 OW  HW1 HW2 OW  HW1 HW2 OW  
HW1 HW2 OW  HW1 HW2 OW  HW1 HW2 OW  HW1 HW2 OW  HW1 HW2 OW  HW1 HW2 OW  HW1 HW2 
OW  HW1 HW2 OW  HW1 HW2 OW  HW1 HW2 OW  HW1 HW2 OW  HW1 HW2 OW  HW1 HW2 OW  HW1 
HW2 OW  HW1 HW2 OW  HW1 HW2 OW  HW1 HW2 OW  HW1 HW2 OW  HW1 HW2 OW  HW1 HW2 OW  
HW1 HW2 OW  HW1 HW2 OW  HW1 HW2 OW  HW1 HW2 OW  HW1 HW2 OW  HW1 HW2 OW  HW1 HW2 
OW  HW1 HW2 OW  HW1 HW2 OW  HW1 HW2 OW  HW1 HW2 OW  HW1 HW2 OW  HW1 HW2 OW  HW1 
HW2 OW  HW1 HW2 OW  HW1 HW2 OW  HW1 HW2 OW  HW1 HW2 OW  HW1 HW2 OW  HW1 HW2 OW  
HW1 HW2 OW  HW1 HW2 OW  HW1 HW2 OW  HW1 HW2 OW  HW1 HW2 OW  HW1 HW2 OW  HW1 HW2 
OW  HW1 HW2 OW  HW1 HW2 OW  HW1 HW2 OW  HW1 HW2 OW  HW1 HW2 OW  HW1 HW2 OW  HW1 
HW2 OW  HW1 HW2 OW  HW1 HW2 OW  HW1 HW2 OW  HW1 HW2 OW  HW1 HW2 OW  HW1 HW2 OW  
HW1 HW2 OW  HW1 HW2 OW  HW1 HW2 OW  HW1 HW2 OW  HW1 HW2 OW  HW1 HW2 OW  HW1 HW2 
OW  HW1 HW2 OW  HW1 HW2 OW  HW1 HW2 OW  HW1 HW2 OW  HW1 HW2 OW  HW1 HW2 OW  HW1 
HW2 OW  HW1 HW2 OW  HW1 HW2 OW  HW1 HW2 OW  HW1 HW2 OW  HW1 HW2 OW  HW1 HW2 OW  
HW1 HW2 OW  HW1 HW2 OW  HW1 HW2 OW  HW1 HW2 OW  HW1 HW2 OW  HW1 HW2 OW  HW1 HW2 
OW  HW1 HW2 OW  HW1 HW2 OW  HW1 HW2 OW  HW1 HW2 OW  HW1 HW2 OW  HW1 HW2 OW  HW1 
HW2 OW  HW1 HW2 OW  HW1 HW2 OW  HW1 HW2 OW  HW1 HW2 OW  HW1 HW2 OW  HW1 HW2 OW  
HW1 HW2 OW  HW1 HW2 OW  HW1 HW2 OW  HW1 HW2 OW  HW1 HW2 OW  HW1 HW2 OW  HW1 HW2 
OW  HW1 HW2 OW  HW1 HW2 OW  HW1 HW2 OW  HW1 HW2 OW  HW1 HW2 OW  HW1 HW2 OW  HW1 
HW2 OW  HW1 HW2 OW  HW1 HW2 OW  HW1 HW2 OW  HW1 HW2 OW  HW1 HW2 OW  HW1 HW2 OW  
HW1 HW2 OW  HW1 HW2 OW  HW1 HW2 OW  HW1 HW2 OW  HW1 HW2 OW  HW1 HW2 OW  HW1 HW2 
OW  HW1 HW2 OW  HW1 HW2 OW  HW1 HW2 OW  HW1 HW2 OW  HW1 HW2 OW  HW1 HW2 OW  HW1 
HW2 OW  HW1 HW2 OW  HW1 HW2 OW  HW1 HW2 OW  HW1 HW2 OW  HW1 HW2 OW  HW1 HW2 OW  
HW1 HW2 OW  HW1 HW2 OW  HW1 HW2 OW  HW1 HW2 OW  HW1 HW2 OW  HW1 HW2 OW  HW1 HW2 
OW  HW1 HW2 OW  HW1 HW2 OW  HW1 HW2 OW  HW1 HW2 OW  HW1 HW2 OW  HW1 HW2 OW  HW1 
HW2 OW  HW1 HW2 OW  HW1 HW2 OW  HW1 HW2 OW  HW1 HW2 OW  HW1 HW2 OW  HW1 HW2 OW  
HW1 HW2 OW  HW1 HW2 OW  HW1 HW2 OW  HW1 HW2 OW  HW1 HW2 OW  HW1 HW2 OW  HW1 HW2 
OW  HW1 HW2 OW  HW1 HW2 OW  HW1 HW2 OW  HW1 HW2 OW  HW1 HW2 OW  HW1 HW2 OW  HW1 
HW2 OW  HW1 HW2 OW  HW1 HW2 OW  HW1 HW2 OW  HW1 HW2 OW  HW1 HW2 OW  HW1 HW2 OW  
HW1 HW2 OW  HW1 HW2 OW  HW1 HW2 OW  HW1 HW2 OW  HW1 HW2 OW  HW1 HW2 OW  HW1 HW2 
OW  HW1 HW2 OW  HW1 HW2 OW  HW1 HW2 OW  HW1 HW2 OW  HW1 HW2 OW  HW1 HW2 OW  HW1 
HW2 OW  HW1 HW2 OW  HW1 HW2 OW  HW1 HW2 OW  HW1 HW2 OW  HW1 HW2 OW  HW1 HW2 OW  
HW1 HW2 OW  HW1 HW2 OW  HW1 HW2 OW  HW1 HW2 OW  HW1 HW2 OW  HW1 HW2 OW  HW1 HW2 
OW  HW1 HW2 OW  HW1 HW2 OW  HW1 HW2 OW  HW1 HW2 OW  HW1 HW2 OW  HW1 HW2 OW  HW1 
HW2 OW  HW1 HW2 OW  HW1 HW2 OW  HW1 HW2 OW  HW1 HW2 OW  HW1 HW2 OW  HW1 HW2 OW  
HW1 HW2 OW  HW1 HW2 OW  HW1 HW2 OW  HW1 HW2 OW  HW1 HW2 OW  HW1 HW2 OW  HW1 HW2 
OW  HW1 HW2 OW  HW1 HW2 OW  HW1 HW2 OW  HW1 HW2 OW  HW1 HW2 OW  HW1 HW2 OW  HW1 
HW2 OW  HW1 HW2 OW  HW1 HW2 OW  HW1 HW2 OW  HW1 HW2 OW  HW1 HW2 OW  HW1 HW2 OW  
HW1 HW2 OW  HW1 HW2 OW  HW1 HW2 OW  HW1 HW2 OW  HW1 HW2 OW  HW1 HW2 OW  HW1 HW2 
OW  HW1 HW2 OW  HW1 HW2 OW  HW1 HW2 OW  HW1 HW2 OW  HW1 HW2 OW  HW1 HW2 OW  HW1 
HW2 OW  HW1 HW2 OW  HW1 HW2 OW  HW1 HW2 OW  HW1 HW2 OW  HW1 HW2 OW  HW1 HW2 OW  
HW1 HW2 OW  HW1 HW2 OW  HW1 HW2 OW  HW1 HW2 OW  HW1 HW2 OW  HW1 HW2 OW  HW1 HW2 
OW  HW1 HW2 OW  HW1 HW2 OW  HW1 HW2 OW  HW1 HW2 OW  HW1 HW2 OW  HW1 HW2 OW  HW1 
HW2 OW  HW1 HW2 OW  HW1 HW2 OW  HW1 HW2 OW  HW1 HW2 OW  HW1 HW2 OW  HW1 HW2 OW  
HW1 HW2 OW  HW1 HW2 OW  HW1 HW2 OW  HW1 HW2 OW  HW1 HW2 OW  HW1 HW2 OW  HW1 HW2 
OW  HW1 HW2 OW  HW1 HW2 OW  HW1 HW2 OW  HW1 HW2 OW  HW1 HW2 OW  HW1 HW2 OW  HW1 
HW2 OW  HW1 HW2 OW  HW1 HW2 OW  HW1 HW2 OW  HW1 HW2 OW  HW1 HW2 OW  HW1 HW2 OW  
HW1 HW2 OW  HW1 HW2 OW  HW1 HW2 OW  HW1 HW2 OW  HW1 HW2 OW  HW1 HW2 OW  HW1 HW2 
OW  HW1 HW2 OW  HW1 HW2 OW  HW1 HW2 OW  HW1 HW2 OW  HW1 HW2 OW  HW1 HW2 OW  HW1 
HW2 OW  HW1 HW2 OW  HW1 HW2 OW  HW1 HW2 OW  HW1 HW2 OW  HW1 HW2 OW  HW1 HW2 OW  
HW1 HW2 OW  HW1 HW2 OW  HW1 HW2 OW  HW1 HW2 OW  HW1 HW2 OW  HW1 HW2 OW  HW1 HW2 
OW  HW1 HW2 OW  HW1 HW2 OW  HW1 HW2 OW  HW1 HW2 OW  HW1 HW2 OW  HW1 HW2 OW  HW1 
HW2 OW  HW1 HW2 OW  HW1 HW2 OW  HW1 HW2 OW  HW1 HW2 OW  HW1 HW2 OW  HW1 HW2 OW  
HW1 HW2 OW  HW1 HW2 OW  HW1 HW2 OW  HW1 HW2 OW  HW1 HW2 OW  HW1 HW2 OW  HW1 HW2 
OW  HW1 HW2 OW  HW1 HW2 OW  HW1 HW2 OW  HW1 HW2 OW  HW1 HW2 OW  HW1 HW2 OW  HW1 
HW2 OW  HW1 HW2 OW  HW1 HW2 OW  HW1 HW2 OW  HW1 HW2 OW  HW1 HW2 OW  HW1 HW2 OW  
HW1 HW2 OW  HW1 HW2 OW  HW1 HW2 OW  HW1 HW2 OW  HW1 HW2 OW  HW1 HW2 OW  HW1 HW2 
OW  HW1 HW2 OW  HW1 HW2 OW  HW1 HW2 OW  HW1 HW2 OW  HW1 HW2 OW  HW1 HW2 OW  HW1 
HW2 OW  HW1 HW2 OW  HW1 HW2 OW  HW1 HW2 OW  HW1 HW2 OW  HW1 HW2 OW  HW1 HW2 OW  
HW1 HW2 OW  HW1 HW2 OW  HW1 HW2 OW  HW1 HW2 OW  HW1 HW2 OW  HW1 HW2 OW  HW1 HW2 
OW  HW1 HW2 OW  HW1 HW2 OW  HW1 HW2 OW  HW1 HW2 OW  HW1 HW2 OW  HW1 HW2 OW  HW1 
HW2 OW  HW1 HW2 OW  HW1 HW2 OW  HW1 HW2 OW  HW1 HW2 OW  HW1 HW2 OW  HW1 HW2 OW  
HW1 HW2 OW  HW1 HW2 OW  HW1 HW2 OW  HW1 HW2 OW  HW1 HW2 OW  HW1 HW2 OW  HW1 HW2 
OW  HW1 HW2 OW  HW1 HW2 OW  HW1 HW2 OW  HW1 HW2 OW  HW1 HW2 OW  HW1 HW2 OW  HW1 
HW2 OW  HW1 HW2 OW  HW1 HW2 OW  HW1 HW2 OW  HW1 HW2 OW  HW1 HW2 OW  HW1 HW2 OW  
HW1 HW2 OW  HW1 HW2 OW  HW1 HW2 OW  HW1 HW2 OW  HW1 HW2 OW  HW1 HW2 OW  HW1 HW2 
OW  HW1 HW2 OW  HW1 HW2 OW  HW1 HW2 OW  HW1 HW2 OW  HW1 HW2 OW  HW1 HW2 OW  HW1 
HW2 OW  HW1 HW2 OW  HW1 HW2 OW  HW1 HW2 OW  HW1 HW2 OW  HW1 HW2 OW  HW1 HW2 OW  
HW1 HW2 OW  HW1 HW2 OW  HW1 HW2 OW  HW1 HW2 OW  HW1 HW2 OW  HW1 HW2 OW  HW1 HW2 
OW  HW1 HW2 OW  HW1 HW2 OW  HW1 HW2 OW  HW1 HW2 OW  HW1 HW2 OW  HW1 HW2 OW  HW1 
HW2 OW  HW1 HW2 OW  HW1 HW2 OW  HW1 HW2 OW  HW1 HW2 OW  HW1 HW2 OW  HW1 HW2 OW  
HW1 HW2 OW  HW1 HW2 OW  HW1 HW2 OW  HW1 HW2 OW  HW1 HW2 OW  HW1 HW2 OW  HW1 HW2 
OW  HW1 HW2 OW  HW1 HW2 OW  HW1 HW2 OW  HW1 HW2 OW  HW1 HW2 OW  HW1 HW2 OW  HW1 
HW2 OW  HW1 HW2 OW  HW1 HW2 OW  HW1 HW2 OW  HW1 HW2 OW  HW1 HW2 OW  HW1 HW2 OW  
HW1 HW2 OW  HW1 HW2 OW  HW1 HW2 OW  HW1 HW2 OW  HW1 HW2 OW  HW1 HW2 OW  HW1 HW2 
OW  HW1 HW2 OW  HW1 HW2 OW  HW1 HW2 OW  HW1 HW2 OW  HW1 HW2 OW  HW1 HW2 OW  HW1 
HW2 OW  HW1 HW2 OW  HW1 HW2 OW  HW1 HW2 OW  HW1 HW2 OW  HW1 HW2 OW  HW1 HW2 OW  
HW1 HW2 OW  HW1 HW2 OW  HW1 HW2 OW  HW1 HW2 OW  HW1 HW2 OW  HW1 HW2 OW  HW1 HW2 
OW  HW1 HW2 OW  HW1 HW2 OW  HW1 HW2 OW  HW1 HW2 OW  HW1 HW2 OW  HW1 HW2 OW  HW1 
HW2 OW  HW1 HW2 OW  HW1 HW2 OW  HW1 HW2 OW  HW1 HW2 OW  HW1 HW2 OW  HW1 HW2 OW  
HW1 HW2 OW  HW1 HW2 OW  HW1 HW2 OW  HW1 HW2 OW  HW1 HW2 OW  HW1 HW2 OW  HW1 HW2 
OW  HW1 HW2 OW  HW1 HW2 OW  HW1 HW2 OW  HW1 HW2 OW  HW1 HW2 OW  HW1 HW2 OW  HW1 
HW2 OW  HW1 HW2 OW  HW1 HW2 OW  HW1 HW2 OW  HW1 HW2 OW  HW1 HW2 OW  HW1 HW2 OW  
HW1 HW2 OW  HW1 HW2 OW  HW1 HW2 OW  HW1 HW2 OW  HW1 HW2 OW  HW1 HW2 OW  HW1 HW2 
OW  HW1 HW2 OW  HW1 HW2 OW  HW1 HW2 OW  HW1 HW2 OW  HW1 HW2 OW  HW1 HW2 OW  HW1 
HW2 OW  HW1 HW2 OW  HW1 HW2 OW  HW1 HW2 OW  HW1 HW2 OW  HW1 HW2 OW  HW1 HW2 OW  
HW1 HW2 OW  HW1 HW2 OW  HW1 HW2 OW  HW1 HW2 OW  HW1 HW2 OW  HW1 HW2 OW  HW1 HW2 
OW  HW1 HW2 OW  HW1 HW2 OW  HW1 HW2 OW  HW1 HW2 OW  HW1 HW2 OW  HW1 HW2 OW  HW1 
HW2 OW  HW1 HW2 OW  HW1 HW2 OW  HW1 HW2 OW  HW1 HW2 OW  HW1 HW2 OW  HW1 HW2 OW  
HW1 HW2 OW  HW1 HW2 OW  HW1 HW2 OW  HW1 HW2 OW  HW1 HW2 OW  HW1 HW2 OW  HW1 HW2 
OW  HW1 HW2 OW  HW1 HW2 OW  HW1 HW2 OW  HW1 HW2 OW  HW1 HW2 OW  HW1 HW2 OW  HW1 
HW2 OW  HW1 HW2 OW  HW1 HW2 OW  HW1 HW2 OW  HW1 HW2 OW  HW1 HW2 OW  HW1 HW2 OW  
HW1 HW2 OW  HW1 HW2 OW  HW1 HW2 OW  HW1 HW2 OW  HW1 HW2 OW  HW1 HW2 OW  HW1 HW2 
OW  HW1 HW2 OW  HW1 HW2 OW  HW1 HW2 OW  HW1 HW2 OW  HW1 HW2 OW  HW1 HW2 OW  HW1 
HW2 OW  HW1 HW2 OW  HW1 HW2 OW  HW1 HW2 OW  HW1 HW2 OW  HW1 HW2 OW  HW1 HW2 OW  
HW1 HW2 OW  HW1 HW2 OW  HW1 HW2 OW  HW1 HW2 OW  HW1 HW2 OW  HW1 HW2 OW  HW1 HW2 
OW  HW1 HW2 OW  HW1 HW2 OW  HW1 HW2 OW  HW1 HW2 OW  HW1 HW2 OW  HW1 HW2 OW  HW1 
HW2 OW  HW1 HW2 OW  HW1 HW2 OW  HW1 HW2 OW  HW1 HW2 OW  HW1 HW2 OW  HW1 HW2 OW  
HW1 HW2 OW  HW1 HW2 OW  HW1 HW2 OW  HW1 HW2 OW  HW1 HW2 OW  HW1 HW2 OW  HW1 HW2 
OW  HW1 HW2 OW  HW1 HW2 OW  HW1 HW2 OW  HW1 HW2 OW  HW1 HW2 OW  HW1 HW2 OW  HW1 
HW2 OW  HW1 HW2 OW  HW1 HW2 OW  HW1 HW2 OW  HW1 HW2 OW  HW1 HW2 OW  HW1 HW2 OW  
HW1 HW2 OW  HW1 HW2 OW  HW1 HW2 OW  HW1 HW2 OW  HW1 HW2 OW  HW1 HW2 OW  HW1 HW2 
OW  HW1 HW2 OW  HW1 HW2 OW  HW1 HW2 OW  HW1 HW2 OW  HW1 HW2 OW  HW1 HW2 OW  HW1 
HW2 OW  HW1 HW2 OW  HW1 HW2 OW  HW1 HW2 OW  HW1 HW2 OW  HW1 HW2 OW  HW1 HW2 OW  
HW1 HW2 OW  HW1 HW2 OW  HW1 HW2 OW  HW1 HW2 OW  HW1 HW2 OW  HW1 HW2 OW  HW1 HW2 
OW  HW1 HW2 OW  HW1 HW2 OW  HW1 HW2 OW  HW1 HW2 OW  HW1 HW2 OW  HW1 HW2 OW  HW1 
HW2 OW  HW1 HW2 OW  HW1 HW2 OW  HW1 HW2 OW  HW1 HW2 OW  HW1 HW2 OW  HW1 HW2 OW  
HW1 HW2 OW  HW1 HW2 OW  HW1 HW2 OW  HW1 HW2 OW  HW1 HW2 OW  HW1 HW2 OW  HW1 HW2 
OW  HW1 HW2 OW  HW1 HW2 OW  HW1 HW2 OW  HW1 HW2 OW  HW1 HW2 OW  HW1 HW2 OW  HW1 
HW2 OW  HW1 HW2 OW  HW1 HW2 OW  HW1 HW2 OW  HW1 HW2 OW  HW1 HW2 OW  HW1 HW2 OW  
HW1 HW2 OW  HW1 HW2 OW  HW1 HW2 OW  HW1 HW2 OW  HW1 HW2 OW  HW1 HW2 OW  HW1 HW2 
OW  HW1 HW2 OW  HW1 HW2 OW  HW1 HW2 OW  HW1 HW2 OW  HW1 HW2 OW  HW1 HW2 OW  HW1 
HW2 OW  HW1 HW2 OW  HW1 HW2 OW  HW1 HW2 OW  HW1 HW2 OW  HW1 HW2 OW  HW1 HW2 OW  
HW1 HW2 OW  HW1 HW2 OW  HW1 HW2 OW  HW1 HW2 OW  HW1 HW2 OW  HW1 HW2 OW  HW1 HW2 
OW  HW1 HW2 OW  HW1 HW2 OW  HW1 HW2 OW  HW1 HW2 OW  HW1 HW2 OW  HW1 HW2 OW  HW1 
HW2 OW  HW1 HW2 OW  HW1 HW2 OW  HW1 HW2 OW  HW1 HW2 OW  HW1 HW2 OW  HW1 HW2 OW  
HW1 HW2 OW  HW1 HW2 OW  HW1 HW2 OW  HW1 HW2 OW  HW1 HW2 OW  HW1 HW2 OW  HW1 HW2 
OW  HW1 HW2 OW  HW1 HW2 OW  HW1 HW2 OW  HW1 HW2 OW  HW1 HW2 OW  HW1 HW2 OW  HW1 
HW2 OW  HW1 HW2 OW  HW1 HW2 OW  HW1 HW2 OW  HW1 HW2 OW  HW1 HW2 OW  HW1 HW2 OW  
HW1 HW2 OW  HW1 HW2 OW  HW1 HW2 OW  HW1 HW2 OW  HW1 HW2 OW  HW1 HW2 OW  HW1 HW2 
OW  HW1 HW2 OW  HW1 HW2 OW  HW1 HW2 OW  HW1 HW2 OW  HW1 HW2 OW  HW1 HW2 OW  HW1 
HW2 OW  HW1 HW2 OW  HW1 HW2 OW  HW1 HW2 OW  HW1 HW2 OW  HW1 HW2 OW  HW1 HW2 OW  
HW1 HW2 OW  HW1 HW2 OW  HW1 HW2 OW  HW1 HW2 OW  HW1 HW2 OW  HW1 HW2 OW  HW1 HW2 
OW  HW1 HW2 OW  HW1 HW2 OW  HW1 HW2 OW  HW1 HW2 OW  HW1 HW2 OW  HW1 HW2 OW  HW1 
HW2 OW  HW1 HW2 OW  HW1 HW2 OW  HW1 HW2 OW  HW1 HW2 OW  HW1 HW2 OW  HW1 HW2 OW  
HW1 HW2 OW  HW1 HW2 OW  HW1 HW2 OW  HW1 HW2 OW  HW1 HW2 OW  HW1 HW2 OW  HW1 HW2 
OW  HW1 HW2 OW  HW1 HW2 OW  HW1 HW2 OW  HW1 HW2 OW  HW1 HW2 OW  HW1 HW2 OW  HW1 
HW2 OW  HW1 HW2 OW  HW1 HW2 OW  HW1 HW2 OW  HW1 HW2 OW  HW1 HW2 OW  HW1 HW2 OW  
HW1 HW2 OW  HW1 HW2 OW  HW1 HW2 OW  HW1 HW2 OW  HW1 HW2 OW  HW1 HW2 OW  HW1 HW2 
OW  HW1 HW2 OW  HW1 HW2 OW  HW1 HW2 OW  HW1 HW2 OW  HW1 HW2 OW  HW1 HW2 OW  HW1 
HW2 OW  HW1 HW2 OW  HW1 HW2 OW  HW1 HW2 OW  HW1 HW2 OW  HW1 HW2 OW  HW1 HW2 OW  
HW1 HW2 OW  HW1 HW2 OW  HW1 HW2 OW  HW1 HW2 OW  HW1 HW2 OW  HW1 HW2 OW  HW1 HW2 
OW  HW1 HW2 OW  HW1 HW2 OW  HW1 HW2 OW  HW1 HW2 OW  HW1 HW2 OW  HW1 HW2 OW  HW1 
HW2 OW  HW1 HW2 OW  HW1 HW2 OW  HW1 HW2 OW  HW1 HW2 OW  HW1 HW2 OW  HW1 HW2 OW  
HW1 HW2 OW  HW1 HW2 OW  HW1 HW2 OW  HW1 HW2 OW  HW1 HW2 OW  HW1 HW2 OW  HW1 HW2 
OW  HW1 HW2 OW  HW1 HW2 OW  HW1 HW2 OW  HW1 HW2 OW  HW1 HW2 OW  HW1 HW2 OW  HW1 
HW2 OW  HW1 HW2 OW  HW1 HW2 OW  HW1 HW2 OW  HW1 HW2 OW  HW1 HW2 OW  HW1 HW2 OW  
HW1 HW2 OW  HW1 HW2 OW  HW1 HW2 OW  HW1 HW2 OW  HW1 HW2 OW  HW1 HW2 OW  HW1 HW2 
OW  HW1 HW2 OW  HW1 HW2 OW  HW1 HW2 OW  HW1 HW2 OW  HW1 HW2 OW  HW1 HW2 OW  HW1 
HW2 OW  HW1 HW2 OW  HW1 HW2 OW  HW1 HW2 OW  HW1 HW2 OW  HW1 HW2 OW  HW1 HW2 OW  
HW1 HW2 OW  HW1 HW2 OW  HW1 HW2 OW  HW1 HW2 OW  HW1 HW2 OW  HW1 HW2 OW  HW1 HW2 
OW  HW1 HW2 OW  HW1 HW2 OW  HW1 HW2 OW  HW1 HW2 OW  HW1 HW2 OW  HW1 HW2 OW  HW1 
HW2 OW  HW1 HW2 OW  HW1 HW2 OW  HW1 HW2 OW  HW1 HW2 OW  HW1 HW2 OW  HW1 HW2 OW  
HW1 HW2 OW  HW1 HW2 OW  HW1 HW2 OW  HW1 HW2 OW  HW1 HW2 OW  HW1 HW2 OW  HW1 HW2 
OW  HW1 HW2 OW  HW1 HW2 OW  HW1 HW2 OW  HW1 HW2 OW  HW1 HW2 OW  HW1 HW2 OW  HW1 
HW2 OW  HW1 HW2 OW  HW1 HW2 OW  HW1 HW2 OW  HW1 HW2 OW  HW1 HW2 OW  HW1 HW2 OW  
HW1 HW2 OW  HW1 HW2 OW  HW1 HW2 OW  HW1 HW2 OW  HW1 HW2 OW  HW1 HW2 OW  HW1 HW2 
OW  HW1 HW2 OW  HW1 HW2 OW  HW1 HW2 OW  HW1 HW2 OW  HW1 HW2 OW  HW1 HW2 OW  HW1 
HW2 OW  HW1 HW2 OW  HW1 HW2 OW  HW1 HW2 OW  HW1 HW2 OW  HW1 HW2 OW  HW1 HW2 OW  
HW1 HW2 OW  HW1 HW2 OW  HW1 HW2 OW  HW1 HW2 OW  HW1 HW2 OW  HW1 HW2 OW  HW1 HW2 
OW  HW1 HW2 OW  HW1 HW2 OW  HW1 HW2 OW  HW1 HW2 OW  HW1 HW2 OW  HW1 HW2 OW  HW1 
HW2 OW  HW1 HW2 OW  HW1 HW2 OW  HW1 HW2 OW  HW1 HW2 OW  HW1 HW2 OW  HW1 HW2 OW  
HW1 HW2 OW  HW1 HW2 OW  HW1 HW2 OW  HW1 HW2 OW  HW1 HW2 OW  HW1 HW2 OW  HW1 HW2 
OW  HW1 HW2 OW  HW1 HW2 OW  HW1 HW2 OW  HW1 HW2 OW  HW1 HW2 OW  HW1 HW2 OW  HW1 
HW2 OW  HW1 HW2 OW  HW1 HW2 OW  HW1 HW2 OW  HW1 HW2 OW  HW1 HW2 OW  HW1 HW2 OW  
HW1 HW2 OW  HW1 HW2 OW  HW1 HW2 OW  HW1 HW2 OW  HW1 HW2 OW  HW1 HW2 OW  HW1 HW2 
OW  HW1 HW2 OW  HW1 HW2 OW  HW1 HW2 OW  HW1 HW2 OW  HW1 HW2 OW  HW1 HW2 OW  HW1 
HW2 OW  HW1 HW2 OW  HW1 HW2 OW  HW1 HW2 OW  HW1 HW2 OW  HW1 HW2 OW  HW1 HW2 OW  
HW1 HW2 OW  HW1 HW2 OW  HW1 HW2 OW  HW1 HW2 OW  HW1 HW2 OW  HW1 HW2 OW  HW1 HW2 
OW  HW1 HW2 OW  HW1 HW2 OW  HW1 HW2 OW  HW1 HW2 OW  HW1 HW2 OW  HW1 HW2 OW  HW1 
HW2 OW  HW1 HW2 OW  HW1 HW2 OW  HW1 HW2 OW  HW1 HW2 OW  HW1 HW2 OW  HW1 HW2 OW  
HW1 HW2 OW  HW1 HW2 OW  HW1 HW2 OW  HW1 HW2 OW  HW1 HW2 OW  HW1 HW2 OW  HW1 HW2 
OW  HW1 HW2 OW  HW1 HW2 OW  HW1 HW2 OW  HW1 HW2 OW  HW1 HW2 OW  HW1 HW2 OW  HW1 
HW2 OW  HW1 HW2 OW  HW1 HW2 OW  HW1 HW2 OW  HW1 HW2 OW  HW1 HW2 OW  HW1 HW2 OW  
HW1 HW2 OW  HW1 HW2 OW  HW1 HW2 OW  HW1 HW2 OW  HW1 HW2 OW  HW1 HW2 OW  HW1 HW2 
OW  HW1 HW2 OW  HW1 HW2 OW  HW1 HW2 OW  HW1 HW2 OW  HW1 HW2 OW  HW1 HW2 OW  HW1 
HW2 OW  HW1 HW2 OW  HW1 HW2 OW  HW1 HW2 OW  HW1 HW2 OW  HW1 HW2 OW  HW1 HW2 OW  
HW1 HW2 OW  HW1 HW2 OW  HW1 HW2 OW  HW1 HW2 OW  HW1 HW2 OW  HW1 HW2 OW  HW1 HW2 
OW  HW1 HW2 OW  HW1 HW2 OW  HW1 HW2 OW  HW1 HW2 OW  HW1 HW2 OW  HW1 HW2 OW  HW1 
HW2 OW  HW1 HW2 OW  HW1 HW2 OW  HW1 HW2 OW  HW1 HW2 OW  HW1 HW2 OW  HW1 HW2 OW  
HW1 HW2 OW  HW1 HW2 OW  HW1 HW2 OW  HW1 HW2 OW  HW1 HW2 OW  HW1 HW2 OW  HW1 HW2 
OW  HW1 HW2 OW  HW1 HW2 OW  HW1 HW2 OW  HW1 HW2 OW  HW1 HW2 OW  HW1 HW2 OW  HW1 
HW2 OW  HW1 HW2 OW  HW1 HW2 OW  HW1 HW2 OW  HW1 HW2 OW  HW1 HW2 OW  HW1 HW2 OW  
HW1 HW2 OW  HW1 HW2 OW  HW1 HW2 OW  HW1 HW2 OW  HW1 HW2 OW  HW1 HW2 OW  HW1 HW2 
OW  HW1 HW2 OW  HW1 HW2 OW  HW1 HW2 OW  HW1 HW2 OW  HW1 HW2 OW  HW1 HW2 OW  HW1 
HW2 OW  HW1 HW2 OW  HW1 HW2 OW  HW1 HW2 OW  HW1 HW2 OW  HW1 HW2 OW  HW1 HW2 OW  
HW1 HW2 OW  HW1 HW2 OW  HW1 HW2 OW  HW1 HW2 OW  HW1 HW2 OW  HW1 HW2 OW  HW1 HW2 
OW  HW1 HW2 OW  HW1 HW2 OW  HW1 HW2 OW  HW1 HW2 OW  HW1 HW2 OW  HW1 HW2 OW  HW1 
HW2 OW  HW1 HW2 OW  HW1 HW2 OW  HW1 HW2 OW  HW1 HW2 OW  HW1 HW2 OW  HW1 HW2 OW  
HW1 HW2 OW  HW1 HW2 OW  HW1 HW2 OW  HW1 HW2 OW  HW1 HW2 OW  HW1 HW2 OW  HW1 HW2 
OW  HW1 HW2 OW  HW1 HW2 OW  HW1 HW2 OW  HW1 HW2 OW  HW1 HW2 OW  HW1 HW2 OW  HW1 
HW2 OW  HW1 HW2 OW  HW1 HW2 OW  HW1 HW2 OW  HW1 HW2 OW  HW1 HW2 OW  HW1 HW2 OW  
HW1 HW2 OW  HW1 HW2 OW  HW1 HW2 OW  HW1 HW2 OW  HW1 HW2 OW  HW1 HW2 OW  HW1 HW2 
OW  HW1 HW2 OW  HW1 HW2 OW  HW1 HW2 OW  HW1 HW2 OW  HW1 HW2 OW  HW1 HW2 OW  HW1 
HW2 OW  HW1 HW2 OW  HW1 HW2 OW  HW1 HW2 OW  HW1 HW2 OW  HW1 HW2 OW  HW1 HW2 OW  
HW1 HW2 OW  HW1 HW2 OW  HW1 HW2 OW  HW1 HW2 OW  HW1 HW2 OW  HW1 HW2 OW  HW1 HW2 
OW  HW1 HW2 OW  HW1 HW2 OW  HW1 HW2 OW  HW1 HW2 OW  HW1 HW2 OW  HW1 HW2 OW  HW1 
HW2 OW  HW1 HW2 OW  HW1 HW2 OW  HW1 HW2 OW  HW1 HW2 OW  HW1 HW2 OW  HW1 HW2 OW  
HW1 HW2 OW  HW1 HW2 OW  HW1 HW2 OW  HW1 HW2 OW  HW1 HW2 OW  HW1 HW2 OW  HW1 HW2 
OW  HW1 HW2 OW  HW1 HW2 OW  HW1 HW2 OW  HW1 HW2 OW  HW1 HW2 OW  HW1 HW2 OW  HW1 
HW2 OW  HW1 HW2 OW  HW1 HW2 OW  HW1 HW2 OW  HW1 HW2 OW  HW1 HW2 OW  HW1 HW2 OW  
HW1 HW2 OW  HW1 HW2 OW  HW1 HW2 OW  HW1 HW2 OW  HW1 HW2 OW  HW1 HW2 OW  HW1 HW2 
OW  HW1 HW2 OW  HW1 HW2 OW  HW1 HW2 OW  HW1 HW2 OW  HW1 HW2 OW  HW1 HW2 OW  HW1 
HW2 OW  HW1 HW2 OW  HW1 HW2 OW  HW1 HW2 OW  HW1 HW2 OW  HW1 HW2 OW  HW1 HW2 OW  
HW1 HW2 OW  HW1 HW2 OW  HW1 HW2 OW  HW1 HW2 OW  HW1 HW2 OW  HW1 HW2 OW  HW1 HW2 
OW  HW1 HW2 OW  HW1 HW2 OW  HW1 HW2 OW  HW1 HW2 OW  HW1 HW2 OW  HW1 HW2 OW  HW1 
HW2 OW  HW1 HW2 OW  HW1 HW2 OW  HW1 HW2 OW  HW1 HW2 OW  HW1 HW2 OW  HW1 HW2 OW  
HW1 HW2 OW  HW1 HW2 OW  HW1 HW2 OW  HW1 HW2 OW  HW1 HW2 OW  HW1 HW2 OW  HW1 HW2 
OW  HW1 HW2 OW  HW1 HW2 OW  HW1 HW2 OW  HW1 HW2 OW  HW1 HW2 OW  HW1 HW2 OW  HW1 
HW2 OW  HW1 HW2 OW  HW1 HW2 OW  HW1 HW2 OW  HW1 HW2 OW  HW1 HW2 OW  HW1 HW2 OW  
HW1 HW2 OW  HW1 HW2 OW  HW1 HW2 OW  HW1 HW2 OW  HW1 HW2 OW  HW1 HW2 OW  HW1 HW2 
OW  HW1 HW2 OW  HW1 HW2 OW  HW1 HW2 OW  HW1 HW2 OW  HW1 HW2 OW  HW1 HW2 OW  HW1 
HW2 OW  HW1 HW2 OW  HW1 HW2 OW  HW1 HW2 OW  HW1 HW2 OW  HW1 HW2 OW  HW1 HW2 OW  
HW1 HW2 OW  HW1 HW2 OW  HW1 HW2 OW  HW1 HW2 OW  HW1 HW2 OW  HW1 HW2 OW  HW1 HW2 
OW  HW1 HW2 OW  HW1 HW2 OW  HW1 HW2 OW  HW1 HW2 OW  HW1 HW2 OW  HW1 HW2 OW  HW1 
HW2 OW  HW1 HW2 OW  HW1 HW2 OW  HW1 HW2 OW  HW1 HW2 OW  HW1 HW2 OW  HW1 HW2 OW  
HW1 HW2 OW  HW1 HW2 OW  HW1 HW2 OW  HW1 HW2 OW  HW1 HW2 OW  HW1 HW2 OW  HW1 HW2 
OW  HW1 HW2 OW  HW1 HW2 OW  HW1 HW2 OW  HW1 HW2 OW  HW1 HW2 OW  HW1 HW2 OW  HW1 
HW2 OW  HW1 HW2 OW  HW1 HW2 OW  HW1 HW2 OW  HW1 HW2 OW  HW1 HW2 OW  HW1 HW2 OW  
HW1 HW2 OW  HW1 HW2 OW  HW1 HW2 OW  HW1 HW2 OW  HW1 HW2 OW  HW1 HW2 OW  HW1 HW2 
OW  HW1 HW2 OW  HW1 HW2 OW  HW1 HW2 OW  HW1 HW2 OW  HW1 HW2 OW  HW1 HW2 OW  HW1 
HW2 OW  HW1 HW2 OW  HW1 HW2 OW  HW1 HW2 OW  HW1 HW2 OW  HW1 HW2 OW  HW1 HW2 OW  
HW1 HW2 OW  HW1 HW2 OW  HW1 HW2 OW  HW1 HW2 OW  HW1 HW2 OW  HW1 HW2 OW  HW1 HW2 
OW  HW1 HW2 OW  HW1 HW2 OW  HW1 HW2 OW  HW1 HW2 OW  HW1 HW2 OW  HW1 HW2 OW  HW1 
HW2 OW  HW1 HW2 OW  HW1 HW2 OW  HW1 HW2 OW  HW1 HW2 OW  HW1 HW2 OW  HW1 HW2 OW  
HW1 HW2 OW  HW1 HW2 OW  HW1 HW2 OW  HW1 HW2 OW  HW1 HW2 OW  HW1 HW2 OW  HW1 HW2 
OW  HW1 HW2 OW  HW1 HW2 OW  HW1 HW2 OW  HW1 HW2 OW  HW1 HW2 OW  HW1 HW2 OW  HW1 
HW2 OW  HW1 HW2 OW  HW1 HW2 OW  HW1 HW2 OW  HW1 HW2 OW  HW1 HW2 OW  HW1 HW2 OW  
HW1 HW2 OW  HW1 HW2 OW  HW1 HW2 OW  HW1 HW2 OW  HW1 HW2 OW  HW1 HW2 OW  HW1 HW2 
OW  HW1 HW2 OW  HW1 HW2 OW  HW1 HW2 OW  HW1 HW2 OW  HW1 HW2 OW  HW1 HW2 OW  HW1 
HW2 OW  HW1 HW2 OW  HW1 HW2 OW  HW1 HW2 OW  HW1 HW2 OW  HW1 HW2 OW  HW1 HW2 OW  
HW1 HW2 OW  HW1 HW2 OW  HW1 HW2 OW  HW1 HW2 OW  HW1 HW2 OW  HW1 HW2 OW  HW1 HW2 
OW  HW1 HW2 OW  HW1 HW2 OW  HW1 HW2 OW  HW1 HW2 OW  HW1 HW2 OW  HW1 HW2 OW  HW1 
HW2 OW  HW1 HW2 OW  HW1 HW2 OW  HW1 HW2 OW  HW1 HW2 OW  HW1 HW2 OW  HW1 HW2 OW  
HW1 HW2 OW  HW1 HW2 OW  HW1 HW2 OW  HW1 HW2 OW  HW1 HW2 OW  HW1 HW2 OW  HW1 HW2 
OW  HW1 HW2 OW  HW1 HW2 OW  HW1 HW2 OW  HW1 HW2 OW  HW1 HW2 OW  HW1 HW2 OW  HW1 
HW2 OW  HW1 HW2 OW  HW1 HW2 OW  HW1 HW2 OW  HW1 HW2 OW  HW1 HW2 OW  HW1 HW2 OW  
HW1 HW2 OW  HW1 HW2 OW  HW1 HW2 OW  HW1 HW2 OW  HW1 HW2 OW  HW1 HW2 OW  HW1 HW2 
OW  HW1 HW2 OW  HW1 HW2 OW  HW1 HW2 OW  HW1 HW2 OW  HW1 HW2 OW  HW1 HW2 OW  HW1 
HW2 OW  HW1 HW2 OW  HW1 HW2 OW  HW1 HW2 OW  HW1 HW2 OW  HW1 HW2 OW  HW1 HW2 OW  
HW1 HW2 OW  HW1 HW2 OW  HW1 HW2 OW  HW1 HW2 OW  HW1 HW2 OW  HW1 HW2 OW  HW1 HW2 
OW  HW1 HW2 OW  HW1 HW2 OW  HW1 HW2 OW  HW1 HW2 OW  HW1 HW2 OW  HW1 HW2 OW  HW1 
HW2 OW  HW1 HW2 OW  HW1 HW2 OW  HW1 HW2 OW  HW1 HW2 OW  HW1 HW2 OW  HW1 HW2 OW  
HW1 HW2 OW  HW1 HW2 OW  HW1 HW2 OW  HW1 HW2 OW  HW1 HW2 OW  HW1 HW2 OW  HW1 HW2 
OW  HW1 HW2 OW  HW1 HW2 OW  HW1 HW2 OW  HW1 HW2 OW  HW1 HW2 OW  HW1 HW2 OW  HW1 
HW2 OW  HW1 HW2 OW  HW1 HW2 OW  HW1 HW2 OW  HW1 HW2 OW  HW1 HW2 OW  HW1 HW2 OW  
HW1 HW2 OW  HW1 HW2 OW  HW1 HW2 OW  HW1 HW2 OW  HW1 HW2 OW  HW1 HW2 OW  HW1 HW2 
OW  HW1 HW2 OW  HW1 HW2 OW  HW1 HW2 OW  HW1 HW2 OW  HW1 HW2 OW  HW1 HW2 OW  HW1 
HW2 OW  HW1 HW2 OW  HW1 HW2 OW  HW1 HW2 OW  HW1 HW2 OW  HW1 HW2 OW  HW1 HW2 OW  
HW1 HW2 OW  HW1 HW2 OW  HW1 HW2 OW  HW1 HW2 OW  HW1 HW2 OW  HW1 HW2 OW  HW1 HW2 
OW  HW1 HW2 OW  HW1 HW2 OW  HW1 HW2 OW  HW1 HW2 OW  HW1 HW2 OW  HW1 HW2 OW  HW1 
HW2 OW  HW1 HW2 OW  HW1 HW2 OW  HW1 HW2 OW  HW1 HW2 OW  HW1 HW2 OW  HW1 HW2 OW  
HW1 HW2 OW  HW1 HW2 OW  HW1 HW2 OW  HW1 HW2 OW  HW1 HW2 OW  HW1 HW2 OW  HW1 HW2 
OW  HW1 HW2 OW  HW1 HW2 OW  HW1 HW2 OW  HW1 HW2 OW  HW1 HW2 OW  HW1 HW2 OW  HW1 
HW2 OW  HW1 HW2 OW  HW1 HW2 OW  HW1 HW2 OW  HW1 HW2 OW  HW1 HW2 OW  HW1 HW2 OW  
HW1 HW2 OW  HW1 HW2 OW  HW1 HW2 OW  HW1 HW2 OW  HW1 HW2 OW  HW1 HW2 OW  HW1 HW2 
OW  HW1 HW2 OW  HW1 HW2 OW  HW1 HW2 OW  HW1 HW2 OW  HW1 HW2 OW  HW1 HW2 OW  HW1 
HW2 OW  HW1 HW2 OW  HW1 HW2 OW  HW1 HW2 OW  HW1 HW2 OW  HW1 HW2 OW  HW1 HW2 OW  
HW1 HW2 OW  HW1 HW2 OW  HW1 HW2 OW  HW1 HW2 OW  HW1 HW2 OW  HW1 HW2 OW  HW1 HW2 
OW  HW1 HW2 OW  HW1 HW2 OW  HW1 HW2 OW  HW1 HW2 OW  HW1 HW2 OW  HW1 HW2 OW  HW1 
HW2 OW  HW1 HW2 OW  HW1 HW2 OW  HW1 HW2 OW  HW1 HW2 OW  HW1 HW2 OW  HW1 HW2 OW  
HW1 HW2 OW  HW1 HW2 OW  HW1 HW2 OW  HW1 HW2 OW  HW1 HW2 OW  HW1 HW2 OW  HW1 HW2 
OW  HW1 HW2 OW  HW1 HW2 OW  HW1 HW2 OW  HW1 HW2 OW  HW1 HW2 OW  HW1 HW2 OW  HW1 
HW2 OW  HW1 HW2 OW  HW1 HW2 OW  HW1 HW2 OW  HW1 HW2 OW  HW1 HW2 OW  HW1 HW2 OW  
HW1 HW2 OW  HW1 HW2 OW  HW1 HW2 OW  HW1 HW2 OW  HW1 HW2 OW  HW1 HW2 OW  HW1 HW2 
OW  HW1 HW2 OW  HW1 HW2 OW  HW1 HW2 OW  HW1 HW2 OW  HW1 HW2 OW  HW1 HW2 OW  HW1 
HW2 OW  HW1 HW2 OW  HW1 HW2 OW  HW1 HW2 OW  HW1 HW2 OW  HW1 HW2 OW  HW1 HW2 OW  
HW1 HW2 OW  HW1 HW2 OW  HW1 HW2 OW  HW1 HW2 OW  HW1 HW2 OW  HW1 HW2 OW  HW1 HW2 
OW  HW1 HW2 OW  HW1 HW2 OW  HW1 HW2 OW  HW1 HW2 OW  HW1 HW2 OW  HW1 HW2 OW  HW1 
HW2 OW  HW1 HW2 OW  HW1 HW2 OW  HW1 HW2 OW  HW1 HW2 OW  HW1 HW2 OW  HW1 HW2 OW  
HW1 HW2 OW  HW1 HW2 OW  HW1 HW2 OW  HW1 HW2 OW  HW1 HW2 OW  HW1 HW2 OW  HW1 HW2 
OW  HW1 HW2 OW  HW1 HW2 OW  HW1 HW2 OW  HW1 HW2 OW  HW1 HW2 OW  HW1 HW2 OW  HW1 
HW2 OW  HW1 HW2 OW  HW1 HW2 OW  HW1 HW2 OW  HW1 HW2 OW  HW1 HW2 OW  HW1 HW2 OW  
HW1 HW2 OW  HW1 HW2 OW  HW1 HW2 OW  HW1 HW2 OW  HW1 HW2 OW  HW1 HW2 OW  HW1 HW2 
OW  HW1 HW2 OW  HW1 HW2 OW  HW1 HW2 OW  HW1 HW2 OW  HW1 HW2 OW  HW1 HW2 OW  HW1 
HW2 OW  HW1 HW2 OW  HW1 HW2 OW  HW1 HW2 OW  HW1 HW2 OW  HW1 HW2 OW  HW1 HW2 OW  
HW1 HW2 OW  HW1 HW2 OW  HW1 HW2 OW  HW1 HW2 OW  HW1 HW2 OW  HW1 HW2 OW  HW1 HW2 
OW  HW1 HW2 OW  HW1 HW2 OW  HW1 HW2 OW  HW1 HW2 OW  HW1 HW2 OW  HW1 HW2 OW  HW1 
HW2 OW  HW1 HW2 OW  HW1 HW2 OW  HW1 HW2 OW  HW1 HW2 OW  HW1 HW2 OW  HW1 HW2 OW  
HW1 HW2 OW  HW1 HW2 OW  HW1 HW2 OW  HW1 HW2 OW  HW1 HW2 OW  HW1 HW2 OW  HW1 HW2 
OW  HW1 HW2 OW  HW1 HW2 OW  HW1 HW2 OW  HW1 HW2 OW  HW1 HW2 OW  HW1 HW2 OW  HW1 
HW2 OW  HW1 HW2 OW  HW1 HW2 OW  HW1 HW2 OW  HW1 HW2 OW  HW1 HW2 OW  HW1 HW2 OW  
HW1 HW2 OW  HW1 HW2 OW  HW1 HW2 OW  HW1 HW2 OW  HW1 HW2 OW  HW1 HW2 OW  HW1 HW2 
OW  HW1 HW2 OW  HW1 HW2 OW  HW1 HW2 OW  HW1 HW2 OW  HW1 HW2 OW  HW1 HW2 OW  HW1 
HW2 OW  HW1 HW2 OW  HW1 HW2 OW  HW1 HW2 OW  HW1 HW2 OW  HW1 HW2 OW  HW1 HW2 OW  
HW1 HW2 OW  HW1 HW2 OW  HW1 HW2 OW  HW1 HW2 OW  HW1 HW2 OW  HW1 HW2 OW  HW1 HW2 
OW  HW1 HW2 OW  HW1 HW2 OW  HW1 HW2 OW  HW1 HW2 OW  HW1 HW2 OW  HW1 HW2 OW  HW1 
HW2 OW  HW1 HW2 OW  HW1 HW2 OW  HW1 HW2 OW  HW1 HW2 OW  HW1 HW2 OW  HW1 HW2 OW  
HW1 HW2 OW  HW1 HW2 OW  HW1 HW2 OW  HW1 HW2 OW  HW1 HW2 OW  HW1 HW2 OW  HW1 HW2 
OW  HW1 HW2 OW  HW1 HW2 OW  HW1 HW2 OW  HW1 HW2 OW  HW1 HW2 OW  HW1 HW2 OW  HW1 
HW2 OW  HW1 HW2 OW  HW1 HW2 OW  HW1 HW2 OW  HW1 HW2 OW  HW1 HW2 OW  HW1 HW2 OW  
HW1 HW2 OW  HW1 HW2 OW  HW1 HW2 OW  HW1 HW2 OW  HW1 HW2 OW  HW1 HW2 OW  HW1 HW2 
OW  HW1 HW2 OW  HW1 HW2 OW  HW1 HW2 OW  HW1 HW2 OW  HW1 HW2 OW  HW1 HW2 OW  HW1 
HW2 OW  HW1 HW2 OW  HW1 HW2 OW  HW1 HW2 OW  HW1 HW2 OW  HW1 HW2 OW  HW1 HW2 OW  
HW1 HW2 OW  HW1 HW2 OW  HW1 HW2 OW  HW1 HW2 OW  HW1 HW2 OW  HW1 HW2 OW  HW1 HW2 
OW  HW1 HW2 OW  HW1 HW2 OW  HW1 HW2 OW  HW1 HW2 OW  HW1 HW2 OW  HW1 HW2 OW  HW1 
HW2 OW  HW1 HW2 OW  HW1 HW2 OW  HW1 HW2 OW  HW1 HW2 OW  HW1 HW2 OW  HW1 HW2 OW  
HW1 HW2 OW  HW1 HW2 OW  HW1 HW2 OW  HW1 HW2 OW  HW1 HW2 OW  HW1 HW2 OW  HW1 HW2 
OW  HW1 HW2 OW  HW1 HW2 OW  HW1 HW2 OW  HW1 HW2 OW  HW1 HW2 OW  HW1 HW2 OW  HW1 
HW2 OW  HW1 HW2 OW  HW1 HW2 OW  HW1 HW2 OW  HW1 HW2 OW  HW1 HW2 OW  HW1 HW2 OW  
HW1 HW2 OW  HW1 HW2 OW  HW1 HW2 OW  HW1 HW2 OW  HW1 HW2 OW  HW1 HW2 OW  HW1 HW2 
OW  HW1 HW2 OW  HW1 HW2 OW  HW1 HW2 OW  HW1 HW2 OW  HW1 HW2 OW  HW1 HW2 OW  HW1 
HW2 OW  HW1 HW2 OW  HW1 HW2 OW  HW1 HW2 OW  HW1 HW2 OW  HW1 HW2 OW  HW1 HW2 OW  
HW1 HW2 OW  HW1 HW2 OW  HW1 HW2 OW  HW1 HW2 OW  HW1 HW2 OW  HW1 HW2 OW  HW1 HW2 
OW  HW1 HW2 OW  HW1 HW2 OW  HW1 HW2 OW  HW1 HW2 OW  HW1 HW2 OW  HW1 HW2 OW  HW1 
HW2 OW  HW1 HW2 OW  HW1 HW2 OW  HW1 HW2 OW  HW1 HW2 OW  HW1 HW2 OW  HW1 HW2 OW  
HW1 HW2 OW  HW1 HW2 OW  HW1 HW2 OW  HW1 HW2 OW  HW1 HW2 OW  HW1 HW2 OW  HW1 HW2 
OW  HW1 HW2 OW  HW1 HW2 OW  HW1 HW2 OW  HW1 HW2 OW  HW1 HW2 OW  HW1 HW2 OW  HW1 
HW2 OW  HW1 HW2 OW  HW1 HW2 OW  HW1 HW2 OW  HW1 HW2 OW  HW1 HW2 OW  HW1 HW2 OW  
HW1 HW2 OW  HW1 HW2 OW  HW1 HW2 OW  HW1 HW2 OW  HW1 HW2 OW  HW1 HW2 OW  HW1 HW2 
OW  HW1 HW2 OW  HW1 HW2 OW  HW1 HW2 OW  HW1 HW2 OW  HW1 HW2 OW  HW1 HW2 OW  HW1 
HW2 OW  HW1 HW2 OW  HW1 HW2 OW  HW1 HW2 OW  HW1 HW2 OW  HW1 HW2 OW  HW1 HW2 OW  
HW1 HW2 OW  HW1 HW2 OW  HW1 HW2 OW  HW1 HW2 OW  HW1 HW2 OW  HW1 HW2 OW  HW1 HW2 
OW  HW1 HW2 OW  HW1 HW2 OW  HW1 HW2 OW  HW1 HW2 OW  HW1 HW2 OW  HW1 HW2 OW  HW1 
HW2 OW  HW1 HW2 OW  HW1 HW2 OW  HW1 HW2 OW  HW1 HW2 OW  HW1 HW2 OW  HW1 HW2 OW  
HW1 HW2 OW  HW1 HW2 OW  HW1 HW2 OW  HW1 HW2 OW  HW1 HW2 OW  HW1 HW2 OW  HW1 HW2 
OW  HW1 HW2 OW  HW1 HW2 OW  HW1 HW2 OW  HW1 HW2 OW  HW1 HW2 OW  HW1 HW2 OW  HW1 
HW2 OW  HW1 HW2 OW  HW1 HW2 OW  HW1 HW2 OW  HW1 HW2 OW  HW1 HW2 OW  HW1 HW2 OW  
HW1 HW2 OW  HW1 HW2 OW  HW1 HW2 OW  HW1 HW2 OW  HW1 HW2 OW  HW1 HW2 OW  HW1 HW2 
OW  HW1 HW2 OW  HW1 HW2 OW  HW1 HW2 OW  HW1 HW2 OW  HW1 HW2 OW  HW1 HW2 OW  HW1 
HW2 OW  HW1 HW2 OW  HW1 HW2 OW  HW1 HW2 OW  HW1 HW2 OW  HW1 HW2 OW  HW1 HW2 OW  
HW1 HW2 OW  HW1 HW2 OW  HW1 HW2 OW  HW1 HW2 OW  HW1 HW2 OW  HW1 HW2 OW  HW1 HW2 
OW  HW1 HW2 OW  HW1 HW2 OW  HW1 HW2 OW  HW1 HW2 OW  HW1 HW2 OW  HW1 HW2 OW  HW1 
HW2 OW  HW1 HW2 OW  HW1 HW2 OW  HW1 HW2 OW  HW1 HW2 OW  HW1 HW2 OW  HW1 HW2 OW  
HW1 HW2 OW  HW1 HW2 OW  HW1 HW2 OW  HW1 HW2 OW  HW1 HW2 OW  HW1 HW2 OW  HW1 HW2 
OW  HW1 HW2 OW  HW1 HW2 OW  HW1 HW2 OW  HW1 HW2 OW  HW1 HW2 OW  HW1 HW2 OW  HW1 
HW2 OW  HW1 HW2 OW  HW1 HW2 OW  HW1 HW2 OW  HW1 HW2 OW  HW1 HW2 OW  HW1 HW2 OW  
HW1 HW2 OW  HW1 HW2 OW  HW1 HW2 OW  HW1 HW2 OW  HW1 HW2 OW  HW1 HW2 OW  HW1 HW2 
OW  HW1 HW2 OW  HW1 HW2 OW  HW1 HW2 OW  HW1 HW2 OW  HW1 HW2 OW  HW1 HW2 OW  HW1 
HW2 OW  HW1 HW2 OW  HW1 HW2 OW  HW1 HW2 OW  HW1 HW2 OW  HW1 HW2 OW  HW1 HW2 OW  
HW1 HW2 OW  HW1 HW2 OW  HW1 HW2 OW  HW1 HW2 OW  HW1 HW2 OW  HW1 HW2 OW  HW1 HW2 
OW  HW1 HW2 OW  HW1 HW2 OW  HW1 HW2 OW  HW1 HW2 OW  HW1 HW2 OW  HW1 HW2 OW  HW1 
HW2 OW  HW1 HW2 OW  HW1 HW2 OW  HW1 HW2 OW  HW1 HW2 OW  HW1 HW2 OW  HW1 HW2 OW  
HW1 HW2 OW  HW1 HW2 OW  HW1 HW2 OW  HW1 HW2 OW  HW1 HW2 OW  HW1 HW2 OW  HW1 HW2 
OW  HW1 HW2 OW  HW1 HW2 OW  HW1 HW2 OW  HW1 HW2 OW  HW1 HW2 OW  HW1 HW2 OW  HW1 
HW2 OW  HW1 HW2 OW  HW1 HW2 OW  HW1 HW2 OW  HW1 HW2 OW  HW1 HW2 OW  HW1 HW2 OW  
HW1 HW2 OW  HW1 HW2 OW  HW1 HW2 OW  HW1 HW2 OW  HW1 HW2 OW  HW1 HW2 OW  HW1 HW2 
OW  HW1 HW2 OW  HW1 HW2 OW  HW1 HW2 OW  HW1 HW2 OW  HW1 HW2 OW  HW1 HW2 OW  HW1 
HW2 OW  HW1 HW2 OW  HW1 HW2 OW  HW1 HW2 OW  HW1 HW2 OW  HW1 HW2 OW  HW1 HW2 OW  
HW1 HW2 OW  HW1 HW2 OW  HW1 HW2 OW  HW1 HW2 OW  HW1 HW2 OW  HW1 HW2 OW  HW1 HW2 
OW  HW1 HW2 OW  HW1 HW2 OW  HW1 HW2 OW  HW1 HW2 OW  HW1 HW2 OW  HW1 HW2 OW  HW1 
HW2 OW  HW1 HW2 OW  HW1 HW2 OW  HW1 HW2 OW  HW1 HW2 OW  HW1 HW2 OW  HW1 HW2 OW  
HW1 HW2 OW  HW1 HW2 OW  HW1 HW2 OW  HW1 HW2 OW  HW1 HW2 OW  HW1 HW2 OW  HW1 HW2 
OW  HW1 HW2 OW  HW1 HW2 OW  HW1 HW2 OW  HW1 HW2 OW  HW1 HW2 OW  HW1 HW2 OW  HW1 
HW2 OW  HW1 HW2 OW  HW1 HW2 OW  HW1 HW2 OW  HW1 HW2 OW  HW1 HW2 OW  HW1 HW2 OW  
HW1 HW2 OW  HW1 HW2 OW  HW1 HW2 OW  HW1 HW2 OW  HW1 HW2 OW  HW1 HW2 OW  HW1 HW2 
OW  HW1 HW2 OW  HW1 HW2 OW  HW1 HW2 OW  HW1 HW2 OW  HW1 HW2 OW  HW1 HW2 OW  HW1 
HW2 OW  HW1 HW2 OW  HW1 HW2 OW  HW1 HW2 OW  HW1 HW2 OW  HW1 HW2 OW  HW1 HW2 OW  
HW1 HW2 OW  HW1 HW2 OW  HW1 HW2 OW  HW1 HW2 OW  HW1 HW2 OW  HW1 HW2 OW  HW1 HW2 
OW  HW1 HW2 OW  HW1 HW2 OW  HW1 HW2 OW  HW1 HW2 OW  HW1 HW2 OW  HW1 HW2 OW  HW1 
HW2 OW  HW1 HW2 OW  HW1 HW2 OW  HW1 HW2 OW  HW1 HW2 OW  HW1 HW2 OW  HW1 HW2 OW  
HW1 HW2 OW  HW1 HW2 OW  HW1 HW2 OW  HW1 HW2 OW  HW1 HW2 OW  HW1 HW2 OW  HW1 HW2 
OW  HW1 HW2 OW  HW1 HW2 OW  HW1 HW2 OW  HW1 HW2 OW  HW1 HW2 OW  HW1 HW2 OW  HW1 
HW2 OW  HW1 HW2 OW  HW1 HW2 OW  HW1 HW2 OW  HW1 HW2 OW  HW1 HW2 OW  HW1 HW2 OW  
HW1 HW2 OW  HW1 HW2 OW  HW1 HW2 OW  HW1 HW2 OW  HW1 HW2 OW  HW1 HW2 OW  HW1 HW2 
OW  HW1 HW2 OW  HW1 HW2 OW  HW1 HW2 OW  HW1 HW2 OW  HW1 HW2 OW  HW1 HW2 OW  HW1 
HW2 OW  HW1 HW2 OW  HW1 HW2 OW  HW1 HW2 OW  HW1 HW2 OW  HW1 HW2 OW  HW1 HW2 OW  
HW1 HW2 OW  HW1 HW2 OW  HW1 HW2 OW  HW1 HW2 OW  HW1 HW2 OW  HW1 HW2 OW  HW1 HW2 
OW  HW1 HW2 OW  HW1 HW2 OW  HW1 HW2 OW  HW1 HW2 OW  HW1 HW2 OW  HW1 HW2 OW  HW1 
HW2 OW  HW1 HW2 OW  HW1 HW2 OW  HW1 HW2 OW  HW1 HW2 OW  HW1 HW2 OW  HW1 HW2 OW  
HW1 HW2 OW  HW1 HW2 OW  HW1 HW2 OW  HW1 HW2 OW  HW1 HW2 OW  HW1 HW2 OW  HW1 HW2 
OW  HW1 HW2 OW  HW1 HW2 OW  HW1 HW2 OW  HW1 HW2 OW  HW1 HW2 OW  HW1 HW2 OW  HW1 
HW2 OW  HW1 HW2 OW  HW1 HW2 OW  HW1 HW2 OW  HW1 HW2 OW  HW1 HW2 OW  HW1 HW2 OW  
HW1 HW2 OW  HW1 HW2 OW  HW1 HW2 OW  HW1 HW2 OW  HW1 HW2 OW  HW1 HW2 OW  HW1 HW2 
OW  HW1 HW2 OW  HW1 HW2 OW  HW1 HW2 OW  HW1 HW2 OW  HW1 HW2 OW  HW1 HW2 OW  HW1 
HW2 OW  HW1 HW2 OW  HW1 HW2 OW  HW1 HW2 OW  HW1 HW2 OW  HW1 HW2 OW  HW1 HW2 OW  
HW1 HW2 OW  HW1 HW2 OW  HW1 HW2 OW  HW1 HW2 OW  HW1 HW2 OW  HW1 HW2 OW  HW1 HW2 
OW  HW1 HW2 OW  HW1 HW2 OW  HW1 HW2 OW  HW1 HW2 OW  HW1 HW2 OW  HW1 HW2 OW  HW1 
HW2 OW  HW1 HW2 OW  HW1 HW2 OW  HW1 HW2 OW  HW1 HW2 OW  HW1 HW2 OW  HW1 HW2 OW  
HW1 HW2 OW  HW1 HW2 OW  HW1 HW2 OW  HW1 HW2 OW  HW1 HW2 OW  HW1 HW2 OW  HW1 HW2 
OW  HW1 HW2 OW  HW1 HW2 OW  HW1 HW2 OW  HW1 HW2 OW  HW1 HW2 OW  HW1 HW2 OW  HW1 
HW2 OW  HW1 HW2 OW  HW1 HW2 OW  HW1 HW2 OW  HW1 HW2 OW  HW1 HW2 OW  HW1 HW2 OW  
HW1 HW2 OW  HW1 HW2 OW  HW1 HW2 OW  HW1 HW2 OW  HW1 HW2 OW  HW1 HW2 OW  HW1 HW2 
OW  HW1 HW2 OW  HW1 HW2 OW  HW1 HW2 OW  HW1 HW2 OW  HW1 HW2 OW  HW1 HW2 OW  HW1 
HW2 OW  HW1 HW2 OW  HW1 HW2 OW  HW1 HW2 OW  HW1 HW2 OW  HW1 HW2 OW  HW1 HW2 OW  
HW1 HW2 OW  HW1 HW2 OW  HW1 HW2 OW  HW1 HW2 OW  HW1 HW2 OW  HW1 HW2 OW  HW1 HW2 
OW  HW1 HW2 OW  HW1 HW2 OW  HW1 HW2 OW  HW1 HW2 OW  HW1 HW2 OW  HW1 HW2 OW  HW1 
HW2 OW  HW1 HW2 OW  HW1 HW2 OW  HW1 HW2 OW  HW1 HW2 OW  HW1 HW2 OW  HW1 HW2 OW  
HW1 HW2 OW  HW1 HW2 OW  HW1 HW2 OW  HW1 HW2 OW  HW1 HW2 OW  HW1 HW2 OW  HW1 HW2 
OW  HW1 HW2 OW  HW1 HW2 OW  HW1 HW2 OW  HW1 HW2 OW  HW1 HW2 OW  HW1 HW2 OW  HW1 
HW2 OW  HW1 HW2 OW  HW1 HW2 OW  HW1 HW2 OW  HW1 HW2 OW  HW1 HW2 OW  HW1 HW2 OW  
HW1 HW2 OW  HW1 HW2 OW  HW1 HW2 OW  HW1 HW2 OW  HW1 HW2 OW  HW1 HW2 OW  HW1 HW2 
OW  HW1 HW2 OW  HW1 HW2 OW  HW1 HW2 OW  HW1 HW2 OW  HW1 HW2 OW  HW1 HW2 OW  HW1 
HW2 OW  HW1 HW2 OW  HW1 HW2 OW  HW1 HW2 OW  HW1 HW2 OW  HW1 HW2 OW  HW1 HW2 OW  
HW1 HW2 OW  HW1 HW2 OW  HW1 HW2 OW  HW1 HW2 OW  HW1 HW2 OW  HW1 HW2 OW  HW1 HW2 
OW  HW1 HW2 OW  HW1 HW2 OW  HW1 HW2 OW  HW1 HW2 OW  HW1 HW2 OW  HW1 HW2 OW  HW1 
HW2 OW  HW1 HW2 OW  HW1 HW2 OW  HW1 HW2 OW  HW1 HW2 OW  HW1 HW2 OW  HW1 HW2 OW  
HW1 HW2 OW  HW1 HW2 OW  HW1 HW2 OW  HW1 HW2 OW  HW1 HW2 OW  HW1 HW2 OW  HW1 HW2 
OW  HW1 HW2 OW  HW1 HW2 OW  HW1 HW2 OW  HW1 HW2 OW  HW1 HW2 OW  HW1 HW2 OW  HW1 
HW2 OW  HW1 HW2 OW  HW1 HW2 OW  HW1 HW2 OW  HW1 HW2 OW  HW1 HW2 OW  HW1 HW2 OW  
HW1 HW2 OW  HW1 HW2 OW  HW1 HW2 OW  HW1 HW2 OW  HW1 HW2 OW  HW1 HW2 OW  HW1 HW2 
OW  HW1 HW2 OW  HW1 HW2 OW  HW1 HW2 OW  HW1 HW2 OW  HW1 HW2 OW  HW1 HW2 OW  HW1 
HW2 OW  HW1 HW2 OW  HW1 HW2 OW  HW1 HW2 OW  HW1 HW2 OW  HW1 HW2 OW  HW1 HW2 OW  
HW1 HW2 OW  HW1 HW2 OW  HW1 HW2 OW  HW1 HW2 OW  HW1 HW2 OW  HW1 HW2 OW  HW1 HW2 
OW  HW1 HW2 OW  HW1 HW2 OW  HW1 HW2 OW  HW1 HW2 OW  HW1 HW2 OW  HW1 HW2 OW  HW1 
HW2 OW  HW1 HW2 OW  HW1 HW2 OW  HW1 HW2 OW  HW1 HW2 OW  HW1 HW2 OW  HW1 HW2 OW  
HW1 HW2 OW  HW1 HW2 OW  HW1 HW2 OW  HW1 HW2 OW  HW1 HW2 OW  HW1 HW2 OW  HW1 HW2 
OW  HW1 HW2 OW  HW1 HW2 OW  HW1 HW2 OW  HW1 HW2 OW  HW1 HW2 OW  HW1 HW2 OW  HW1 
HW2 OW  HW1 HW2 OW  HW1 HW2 OW  HW1 HW2 OW  HW1 HW2 OW  HW1 HW2 OW  HW1 HW2 OW  
HW1 HW2 OW  HW1 HW2 OW  HW1 HW2 OW  HW1 HW2 OW  HW1 HW2 OW  HW1 HW2 OW  HW1 HW2 
OW  HW1 HW2 OW  HW1 HW2 OW  HW1 HW2 OW  HW1 HW2 OW  HW1 HW2 OW  HW1 HW2 OW  HW1 
HW2 OW  HW1 HW2 OW  HW1 HW2 OW  HW1 HW2 OW  HW1 HW2 OW  HW1 HW2 OW  HW1 HW2 OW  
HW1 HW2 OW  HW1 HW2 OW  HW1 HW2 OW  HW1 HW2 OW  HW1 HW2 OW  HW1 HW2 OW  HW1 HW2 
OW  HW1 HW2 OW  HW1 HW2 OW  HW1 HW2 OW  HW1 HW2 OW  HW1 HW2 OW  HW1 HW2 OW  HW1 
HW2 OW  HW1 HW2 OW  HW1 HW2 OW  HW1 HW2 OW  HW1 HW2 OW  HW1 HW2 OW  HW1 HW2 OW  
HW1 HW2 OW  HW1 HW2 OW  HW1 HW2 OW  HW1 HW2 OW  HW1 HW2 OW  HW1 HW2 OW  HW1 HW2 
OW  HW1 HW2 OW  HW1 HW2 OW  HW1 HW2 OW  HW1 HW2 OW  HW1 HW2 OW  HW1 HW2 OW  HW1 
HW2 OW  HW1 HW2 OW  HW1 HW2 OW  HW1 HW2 OW  HW1 HW2 OW  HW1 HW2 OW  HW1 HW2 OW  
HW1 HW2 OW  HW1 HW2 OW  HW1 HW2 OW  HW1 HW2 OW  HW1 HW2 OW  HW1 HW2 OW  HW1 HW2 
OW  HW1 HW2 OW  HW1 HW2 OW  HW1 HW2 OW  HW1 HW2 OW  HW1 HW2 OW  HW1 HW2 OW  HW1 
HW2 OW  HW1 HW2 OW  HW1 HW2 OW  HW1 HW2 OW  HW1 HW2 OW  HW1 HW2 OW  HW1 HW2 OW  
HW1 HW2 OW  HW1 HW2 OW  HW1 HW2 OW  HW1 HW2 OW  HW1 HW2 OW  HW1 HW2 OW  HW1 HW2 
OW  HW1 HW2 OW  HW1 HW2 OW  HW1 HW2 OW  HW1 HW2 OW  HW1 HW2 OW  HW1 HW2 OW  HW1 
HW2 OW  HW1 HW2 OW  HW1 HW2 OW  HW1 HW2 OW  HW1 HW2 OW  HW1 HW2 OW  HW1 HW2 OW  
HW1 HW2 OW  HW1 HW2 OW  HW1 HW2 OW  HW1 HW2 OW  HW1 HW2 OW  HW1 HW2 OW  HW1 HW2 
OW  HW1 HW2 OW  HW1 HW2 OW  HW1 HW2 OW  HW1 HW2 OW  HW1 HW2 OW  HW1 HW2 OW  HW1 
HW2 OW  HW1 HW2 OW  HW1 HW2 OW  HW1 HW2 OW  HW1 HW2 OW  HW1 HW2 OW  HW1 HW2 OW  
HW1 HW2 OW  HW1 HW2 OW  HW1 HW2 OW  HW1 HW2 OW  HW1 HW2 OW  HW1 HW2 OW  HW1 HW2 
OW  HW1 HW2 OW  HW1 HW2 OW  HW1 HW2 OW  HW1 HW2 OW  HW1 HW2 OW  HW1 HW2 OW  HW1 
HW2 OW  HW1 HW2 OW  HW1 HW2 OW  HW1 HW2 OW  HW1 HW2 OW  HW1 HW2 OW  HW1 HW2 OW  
HW1 HW2 OW  HW1 HW2 OW  HW1 HW2 OW  HW1 HW2 OW  HW1 HW2 OW  HW1 HW2 OW  HW1 HW2 
OW  HW1 HW2 OW  HW1 HW2 OW  HW1 HW2 OW  HW1 HW2 OW  HW1 HW2 OW  HW1 HW2 OW  HW1 
HW2 OW  HW1 HW2 OW  HW1 HW2 OW  HW1 HW2 OW  HW1 HW2 OW  HW1 HW2 OW  HW1 HW2 OW  
HW1 HW2 OW  HW1 HW2 OW  HW1 HW2 OW  HW1 HW2 OW  HW1 HW2 OW  HW1 HW2 OW  HW1 HW2 
OW  HW1 HW2 OW  HW1 HW2 OW  HW1 HW2 OW  HW1 HW2 OW  HW1 HW2 OW  HW1 HW2 OW  HW1 
HW2 OW  HW1 HW2 OW  HW1 HW2 OW  HW1 HW2 OW  HW1 HW2 OW  HW1 HW2 OW  HW1 HW2 OW  
HW1 HW2 OW  HW1 HW2 OW  HW1 HW2 OW  HW1 HW2 OW  HW1 HW2 OW  HW1 HW2 OW  HW1 HW2 
OW  HW1 HW2 OW  HW1 HW2 OW  HW1 HW2 OW  HW1 HW2 OW  HW1 HW2 OW  HW1 HW2 OW  HW1 
HW2 OW  HW1 HW2 OW  HW1 HW2 OW  HW1 HW2 OW  HW1 HW2 OW  HW1 HW2 OW  HW1 HW2 OW  
HW1 HW2 OW  HW1 HW2 OW  HW1 HW2 OW  HW1 HW2 OW  HW1 HW2 OW  HW1 HW2 OW  HW1 HW2 
OW  HW1 HW2 OW  HW1 HW2 OW  HW1 HW2 OW  HW1 HW2 OW  HW1 HW2 OW  HW1 HW2 OW  HW1 
HW2 OW  HW1 HW2 OW  HW1 HW2 OW  HW1 HW2 OW  HW1 HW2 OW  HW1 HW2 OW  HW1 HW2 OW  
HW1 HW2 OW  HW1 HW2 OW  HW1 HW2 OW  HW1 HW2 OW  HW1 HW2 OW  HW1 HW2 OW  HW1 HW2 
OW  HW1 HW2 OW  HW1 HW2 OW  HW1 HW2 OW  HW1 HW2 OW  HW1 HW2 OW  HW1 HW2 OW  HW1 
HW2 OW  HW1 HW2 OW  HW1 HW2 OW  HW1 HW2 OW  HW1 HW2 OW  HW1 HW2 OW  HW1 HW2 OW  
HW1 HW2 OW  HW1 HW2 OW  HW1 HW2 OW  HW1 HW2 OW  HW1 HW2 OW  HW1 HW2 OW  HW1 HW2 
OW  HW1 HW2 OW  HW1 HW2 OW  HW1 HW2 OW  HW1 HW2 OW  HW1 HW2 OW  HW1 HW2 OW  HW1 
HW2 OW  HW1 HW2 OW  HW1 HW2 OW  HW1 HW2 OW  HW1 HW2 OW  HW1 HW2 OW  HW1 HW2 OW  
HW1 HW2 OW  HW1 HW2 OW  HW1 HW2 OW  HW1 HW2 OW  HW1 HW2 OW  HW1 HW2 OW  HW1 HW2 
OW  HW1 HW2 OW  HW1 HW2 OW  HW1 HW2 OW  HW1 HW2 OW  HW1 HW2 OW  HW1 HW2 OW  HW1 
HW2 OW  HW1 HW2 OW  HW1 HW2 OW  HW1 HW2 OW  HW1 HW2 OW  HW1 HW2 OW  HW1 HW2 OW  
HW1 HW2 OW  HW1 HW2 OW  HW1 HW2 OW  HW1 HW2 OW  HW1 HW2 OW  HW1 HW2 OW  HW1 HW2 
OW  HW1 HW2 OW  HW1 HW2 OW  HW1 HW2 OW  HW1 HW2 OW  HW1 HW2 OW  HW1 HW2 OW  HW1 
HW2 OW  HW1 HW2 OW  HW1 HW2 OW  HW1 HW2 OW  HW1 HW2 OW  HW1 HW2 OW  HW1 HW2 OW  
HW1 HW2 OW  HW1 HW2 OW  HW1 HW2 OW  HW1 HW2 OW  HW1 HW2 OW  HW1 HW2 OW  HW1 HW2 
OW  HW1 HW2 OW  HW1 HW2 OW  HW1 HW2 OW  HW1 HW2 OW  HW1 HW2 OW  HW1 HW2 OW  HW1 
HW2 OW  HW1 HW2 OW  HW1 HW2 OW  HW1 HW2 OW  HW1 HW2 OW  HW1 HW2 OW  HW1 HW2 OW  
HW1 HW2 OW  HW1 HW2 OW  HW1 HW2 OW  HW1 HW2 OW  HW1 HW2 OW  HW1 HW2 OW  HW1 HW2 
OW  HW1 HW2 OW  HW1 HW2 OW  HW1 HW2 OW  HW1 HW2 OW  HW1 HW2 OW  HW1 HW2 OW  HW1 
HW2 OW  HW1 HW2 OW  HW1 HW2 OW  HW1 HW2 OW  HW1 HW2 OW  HW1 HW2 OW  HW1 HW2 OW  
HW1 HW2 OW  HW1 HW2 OW  HW1 HW2 OW  HW1 HW2 OW  HW1 HW2 OW  HW1 HW2 OW  HW1 HW2 
OW  HW1 HW2 OW  HW1 HW2 OW  HW1 HW2 OW  HW1 HW2 OW  HW1 HW2 OW  HW1 HW2 OW  HW1 
HW2 OW  HW1 HW2 OW  HW1 HW2 OW  HW1 HW2 OW  HW1 HW2 OW  HW1 HW2 OW  HW1 HW2 OW  
HW1 HW2 OW  HW1 HW2 OW  HW1 HW2 OW  HW1 HW2 OW  HW1 HW2 OW  HW1 HW2 OW  HW1 HW2 
OW  HW1 HW2 OW  HW1 HW2 OW  HW1 HW2 OW  HW1 HW2 OW  HW1 HW2 OW  HW1 HW2 OW  HW1 
HW2 OW  HW1 HW2 OW  HW1 HW2 OW  HW1 HW2 OW  HW1 HW2 OW  HW1 HW2 OW  HW1 HW2 OW  
HW1 HW2 OW  HW1 HW2 OW  HW1 HW2 OW  HW1 HW2 OW  HW1 HW2 OW  HW1 HW2 OW  HW1 HW2 
OW  HW1 HW2 OW  HW1 HW2 OW  HW1 HW2 OW  HW1 HW2 OW  HW1 HW2 OW  HW1 HW2 OW  HW1 
HW2 OW  HW1 HW2 OW  HW1 HW2 OW  HW1 HW2 OW  HW1 HW2 OW  HW1 HW2 OW  HW1 HW2 OW  
HW1 HW2 OW  HW1 HW2 OW  HW1 HW2 OW  HW1 HW2 OW  HW1 HW2 OW  HW1 HW2 OW  HW1 HW2 
OW  HW1 HW2 OW  HW1 HW2 OW  HW1 HW2 OW  HW1 HW2 OW  HW1 HW2 OW  HW1 HW2 OW  HW1 
HW2 OW  HW1 HW2 OW  HW1 HW2 OW  HW1 HW2 OW  HW1 HW2 OW  HW1 HW2 OW  HW1 HW2 OW  
HW1 HW2 OW  HW1 HW2 OW  HW1 HW2 OW  HW1 HW2 OW  HW1 HW2 OW  HW1 HW2 OW  HW1 HW2 
OW  HW1 HW2 OW  HW1 HW2 OW  HW1 HW2 OW  HW1 HW2 OW  HW1 HW2 OW  HW1 HW2 OW  HW1 
HW2 OW  HW1 HW2 OW  HW1 HW2 OW  HW1 HW2 OW  HW1 HW2 OW  HW1 HW2 OW  HW1 HW2 OW  
HW1 HW2 OW  HW1 HW2 OW  HW1 HW2 OW  HW1 HW2 OW  HW1 HW2 OW  HW1 HW2 OW  HW1 HW2 
OW  HW1 HW2 OW  HW1 HW2 OW  HW1 HW2 OW  HW1 HW2 OW  HW1 HW2 OW  HW1 HW2 OW  HW1 
HW2 OW  HW1 HW2 OW  HW1 HW2 OW  HW1 HW2 OW  HW1 HW2 OW  HW1 HW2 OW  HW1 HW2 OW  
HW1 HW2 OW  HW1 HW2 OW  HW1 HW2 OW  HW1 HW2 OW  HW1 HW2 OW  HW1 HW2 OW  HW1 HW2 
OW  HW1 HW2 OW  HW1 HW2 OW  HW1 HW2 OW  HW1 HW2 OW  HW1 HW2 OW  HW1 HW2 OW  HW1 
HW2 OW  HW1 HW2 OW  HW1 HW2 OW  HW1 HW2 OW  HW1 HW2 OW  HW1 HW2 OW  HW1 HW2 OW  
HW1 HW2 OW  HW1 HW2 OW  HW1 HW2 OW  HW1 HW2 OW  HW1 HW2 OW  HW1 HW2 OW  HW1 HW2 
OW  HW1 HW2 OW  HW1 HW2 OW  HW1 HW2 OW  HW1 HW2 OW  HW1 HW2 OW  HW1 HW2 OW  HW1 
HW2 OW  HW1 HW2 OW  HW1 HW2 OW  HW1 HW2 OW  HW1 HW2 OW  HW1 HW2 OW  HW1 HW2 OW  
HW1 HW2 OW  HW1 HW2 OW  HW1 HW2 OW  HW1 HW2 OW  HW1 HW2 OW  HW1 HW2 OW  HW1 HW2 
OW  HW1 HW2 OW  HW1 HW2 OW  HW1 HW2 OW  HW1 HW2 OW  HW1 HW2 OW  HW1 HW2 OW  HW1 
HW2 OW  HW1 HW2 OW  HW1 HW2 OW  HW1 HW2 OW  HW1 HW2 OW  HW1 HW2 OW  HW1 HW2 OW  
HW1 HW2 OW  HW1 HW2 OW  HW1 HW2 OW  HW1 HW2 OW  HW1 HW2 OW  HW1 HW2 OW  HW1 HW2 
OW  HW1 HW2 OW  HW1 HW2 OW  HW1 HW2 OW  HW1 HW2 OW  HW1 HW2 OW  HW1 HW2 OW  HW1 
HW2 OW  HW1 HW2 OW  HW1 HW2 OW  HW1 HW2 OW  HW1 HW2 OW  HW1 HW2 OW  HW1 HW2 OW  
HW1 HW2 OW  HW1 HW2 OW  HW1 HW2 OW  HW1 HW2 OW  HW1 HW2 OW  HW1 HW2 OW  HW1 HW2 
OW  HW1 HW2 OW  HW1 HW2 OW  HW1 HW2 OW  HW1 HW2 OW  HW1 HW2 OW  HW1 HW2 OW  HW1 
HW2 OW  HW1 HW2 OW  HW1 HW2 OW  HW1 HW2 OW  HW1 HW2 OW  HW1 HW2 OW  HW1 HW2 OW  
HW1 HW2 OW  HW1 HW2 OW  HW1 HW2 OW  HW1 HW2 OW  HW1 HW2 OW  HW1 HW2 OW  HW1 HW2 
OW  HW1 HW2 OW  HW1 HW2 OW  HW1 HW2 OW  HW1 HW2 OW  HW1 HW2 OW  HW1 HW2 OW  HW1 
HW2 OW  HW1 HW2 OW  HW1 HW2 OW  HW1 HW2 OW  HW1 HW2 OW  HW1 HW2 OW  HW1 HW2 OW  
HW1 HW2 OW  HW1 HW2 OW  HW1 HW2 OW  HW1 HW2 OW  HW1 HW2 OW  HW1 HW2 OW  HW1 HW2 
OW  HW1 HW2 OW  HW1 HW2 OW  HW1 HW2 OW  HW1 HW2 OW  HW1 HW2 OW  HW1 HW2 OW  HW1 
HW2 OW  HW1 HW2 OW  HW1 HW2 OW  HW1 HW2 OW  HW1 HW2 OW  HW1 HW2 OW  HW1 HW2 OW  
HW1 HW2 OW  HW1 HW2 OW  HW1 HW2 OW  HW1 HW2 OW  HW1 HW2 OW  HW1 HW2 OW  HW1 HW2 
OW  HW1 HW2 OW  HW1 HW2 OW  HW1 HW2 OW  HW1 HW2 OW  HW1 HW2 OW  HW1 HW2 OW  HW1 
HW2 OW  HW1 HW2 OW  HW1 HW2 OW  HW1 HW2 OW  HW1 HW2 OW  HW1 HW2 OW  HW1 HW2 OW  
HW1 HW2 OW  HW1 HW2 OW  HW1 HW2 OW  HW1 HW2 OW  HW1 HW2 OW  HW1 HW2 OW  HW1 HW2 
OW  HW1 HW2 OW  HW1 HW2 OW  HW1 HW2 OW  HW1 HW2 OW  HW1 HW2 OW  HW1 HW2 OW  HW1 
HW2 OW  HW1 HW2 OW  HW1 HW2 OW  HW1 HW2 OW  HW1 HW2 OW  HW1 HW2 OW  HW1 HW2 OW  
HW1 HW2 OW  HW1 HW2 OW  HW1 HW2 OW  HW1 HW2 OW  HW1 HW2 OW  HW1 HW2 OW  HW1 HW2 
OW  HW1 HW2 OW  HW1 HW2 OW  HW1 HW2 OW  HW1 HW2 OW  HW1 HW2 OW  HW1 HW2 OW  HW1 
HW2 OW  HW1 HW2 OW  HW1 HW2 OW  HW1 HW2 OW  HW1 HW2 OW  HW1 HW2 OW  HW1 HW2 OW  
HW1 HW2 OW  HW1 HW2 OW  HW1 HW2 OW  HW1 HW2 OW  HW1 HW2 OW  HW1 HW2 OW  HW1 HW2 
OW  HW1 HW2 OW  HW1 HW2 OW  HW1 HW2 OW  HW1 HW2 OW  HW1 HW2 OW  HW1 HW2 OW  HW1 
HW2 OW  HW1 HW2 OW  HW1 HW2 OW  HW1 HW2 OW  HW1 HW2 OW  HW1 HW2 OW  HW1 HW2 OW  
HW1 HW2 OW  HW1 HW2 OW  HW1 HW2 OW  HW1 HW2 OW  HW1 HW2 OW  HW1 HW2 OW  HW1 HW2 
OW  HW1 HW2 OW  HW1 HW2 OW  HW1 HW2 OW  HW1 HW2 OW  HW1 HW2 OW  HW1 HW2 OW  HW1 
HW2 OW  HW1 HW2 OW  HW1 HW2 OW  HW1 HW2 OW  HW1 HW2 OW  HW1 HW2 OW  HW1 HW2 OW  
HW1 HW2 OW  HW1 HW2 OW  HW1 HW2 OW  HW1 HW2 OW  HW1 HW2 OW  HW1 HW2 OW  HW1 HW2 
OW  HW1 HW2 OW  HW1 HW2 OW  HW1 HW2 OW  HW1 HW2 OW  HW1 HW2 OW  HW1 HW2 OW  HW1 
HW2 OW  HW1 HW2 OW  HW1 HW2 OW  HW1 HW2 OW  HW1 HW2 OW  HW1 HW2 OW  HW1 HW2 OW  
HW1 HW2 OW  HW1 HW2 OW  HW1 HW2 OW  HW1 HW2 OW  HW1 HW2 OW  HW1 HW2 OW  HW1 HW2 
OW  HW1 HW2 OW  HW1 HW2 OW  HW1 HW2 OW  HW1 HW2 OW  HW1 HW2 OW  HW1 HW2 OW  HW1 
HW2 OW  HW1 HW2 OW  HW1 HW2 OW  HW1 HW2 OW  HW1 HW2 OW  HW1 HW2 OW  HW1 HW2 OW  
HW1 HW2 OW  HW1 HW2 OW  HW1 HW2 OW  HW1 HW2 OW  HW1 HW2 OW  HW1 HW2 OW  HW1 HW2 
OW  HW1 HW2 OW  HW1 HW2 OW  HW1 HW2 OW  HW1 HW2 OW  HW1 HW2 OW  HW1 HW2 OW  HW1 
HW2 OW  HW1 HW2 OW  HW1 HW2 OW  HW1 HW2 OW  HW1 HW2 OW  HW1 HW2 OW  HW1 HW2 OW  
HW1 HW2 OW  HW1 HW2 OW  HW1 HW2 OW  HW1 HW2 OW  HW1 HW2 OW  HW1 HW2 OW  HW1 HW2 
OW  HW1 HW2 OW  HW1 HW2 OW  HW1 HW2 OW  HW1 HW2 OW  HW1 HW2 OW  HW1 HW2 OW  HW1 
HW2 OW  HW1 HW2 OW  HW1 HW2 OW  HW1 HW2 OW  HW1 HW2 OW  HW1 HW2 OW  HW1 HW2 OW  
HW1 HW2 OW  HW1 HW2 OW  HW1 HW2 OW  HW1 HW2 OW  HW1 HW2 OW  HW1 HW2 OW  HW1 HW2 
OW  HW1 HW2 OW  HW1 HW2 OW  HW1 HW2 OW  HW1 HW2 OW  HW1 HW2 OW  HW1 HW2 OW  HW1 
HW2 OW  HW1 HW2 OW  HW1 HW2 OW  HW1 HW2 OW  HW1 HW2 OW  HW1 HW2 OW  HW1 HW2 OW  
HW1 HW2 OW  HW1 HW2 OW  HW1 HW2 OW  HW1 HW2 OW  HW1 HW2 OW  HW1 HW2 OW  HW1 HW2 
OW  HW1 HW2 OW  HW1 HW2 OW  HW1 HW2 OW  HW1 HW2 OW  HW1 HW2 OW  HW1 HW2 OW  HW1 
HW2 OW  HW1 HW2 OW  HW1 HW2 OW  HW1 HW2 OW  HW1 HW2 OW  HW1 HW2 OW  HW1 HW2 OW  
HW1 HW2 OW  HW1 HW2 OW  HW1 HW2 OW  HW1 HW2 OW  HW1 HW2 OW  HW1 HW2 OW  HW1 HW2 
OW  HW1 HW2 OW  HW1 HW2 OW  HW1 HW2 OW  HW1 HW2 OW  HW1 HW2 OW  HW1 HW2 OW  HW1 
HW2 OW  HW1 HW2 OW  HW1 HW2 OW  HW1 HW2 OW  HW1 HW2 OW  HW1 HW2 OW  HW1 HW2 OW  
HW1 HW2 OW  HW1 HW2 OW  HW1 HW2 OW  HW1 HW2 OW  HW1 HW2 OW  HW1 HW2 OW  HW1 HW2 
OW  HW1 HW2 OW  HW1 HW2 OW  HW1 HW2 OW  HW1 HW2 OW  HW1 HW2 OW  HW1 HW2 OW  HW1 
HW2 OW  HW1 HW2 OW  HW1 HW2 OW  HW1 HW2 OW  HW1 HW2 OW  HW1 HW2 OW  HW1 HW2 OW  
HW1 HW2 OW  HW1 HW2 OW  HW1 HW2 OW  HW1 HW2 OW  HW1 HW2 OW  HW1 HW2 OW  HW1 HW2 
OW  HW1 HW2 OW  HW1 HW2 OW  HW1 HW2 OW  HW1 HW2 OW  HW1 HW2 OW  HW1 HW2 OW  HW1 
HW2 OW  HW1 HW2 OW  HW1 HW2 OW  HW1 HW2 OW  HW1 HW2 OW  HW1 HW2 OW  HW1 HW2 OW  
HW1 HW2 OW  HW1 HW2 OW  HW1 HW2 OW  HW1 HW2 OW  HW1 HW2 OW  HW1 HW2 OW  HW1 HW2 
OW  HW1 HW2 OW  HW1 HW2 OW  HW1 HW2 OW  HW1 HW2 OW  HW1 HW2 OW  HW1 HW2 OW  HW1 
HW2 OW  HW1 HW2 OW  HW1 HW2 OW  HW1 HW2 OW  HW1 HW2 OW  HW1 HW2 OW  HW1 HW2 OW  
HW1 HW2 OW  HW1 HW2 OW  HW1 HW2 OW  HW1 HW2 OW  HW1 HW2 OW  HW1 HW2 OW  HW1 HW2 
OW  HW1 HW2 OW  HW1 HW2 OW  HW1 HW2 OW  HW1 HW2 OW  HW1 HW2 OW  HW1 HW2 OW  HW1 
HW2 OW  HW1 HW2 OW  HW1 HW2 OW  HW1 HW2 OW  HW1 HW2 OW  HW1 HW2 OW  HW1 HW2 OW  
HW1 HW2 OW  HW1 HW2 OW  HW1 HW2 OW  HW1 HW2 OW  HW1 HW2 OW  HW1 HW2 OW  HW1 HW2 
OW  HW1 HW2 OW  HW1 HW2 OW  HW1 HW2 OW  HW1 HW2 OW  HW1 HW2 OW  HW1 HW2 OW  HW1 
HW2 OW  HW1 HW2 OW  HW1 HW2 OW  HW1 HW2 OW  HW1 HW2 OW  HW1 HW2 OW  HW1 HW2 OW  
HW1 HW2 OW  HW1 HW2 OW  HW1 HW2 OW  HW1 HW2 OW  HW1 HW2 OW  HW1 HW2 OW  HW1 HW2 
OW  HW1 HW2 OW  HW1 HW2 OW  HW1 HW2 OW  HW1 HW2 OW  HW1 HW2 OW  HW1 HW2 OW  HW1 
HW2 OW  HW1 HW2 OW  HW1 HW2 OW  HW1 HW2 OW  HW1 HW2 OW  HW1 HW2 OW  HW1 HW2 OW  
HW1 HW2 OW  HW1 HW2 OW  HW1 HW2 OW  HW1 HW2 OW  HW1 HW2 OW  HW1 HW2 OW  HW1 HW2 
OW  HW1 HW2 OW  HW1 HW2 OW  HW1 HW2 OW  HW1 HW2 OW  HW1 HW2 OW  HW1 HW2 OW  HW1 
HW2 OW  HW1 HW2 OW  HW1 HW2 OW  HW1 HW2 OW  HW1 HW2 OW  HW1 HW2 OW  HW1 HW2 OW  
HW1 HW2 OW  HW1 HW2 OW  HW1 HW2 OW  HW1 HW2 OW  HW1 HW2 OW  HW1 HW2 OW  HW1 HW2 
OW  HW1 HW2 OW  HW1 HW2 OW  HW1 HW2 OW  HW1 HW2 OW  HW1 HW2 OW  HW1 HW2 OW  HW1 
HW2 OW  HW1 HW2 OW  HW1 HW2 OW  HW1 HW2 OW  HW1 HW2 OW  HW1 HW2 OW  HW1 HW2 OW  
HW1 HW2 OW  HW1 HW2 OW  HW1 HW2 OW  HW1 HW2 OW  HW1 HW2 OW  HW1 HW2 OW  HW1 HW2 
OW  HW1 HW2 OW  HW1 HW2 OW  HW1 HW2 OW  HW1 HW2 OW  HW1 HW2 OW  HW1 HW2 OW  HW1 
HW2 OW  HW1 HW2 OW  HW1 HW2 OW  HW1 HW2 OW  HW1 HW2 OW  HW1 HW2 OW  HW1 HW2 OW  
HW1 HW2 OW  HW1 HW2 OW  HW1 HW2 OW  HW1 HW2 OW  HW1 HW2 OW  HW1 HW2 OW  HW1 HW2 
OW  HW1 HW2 OW  HW1 HW2 OW  HW1 HW2 OW  HW1 HW2 OW  HW1 HW2 OW  HW1 HW2 OW  HW1 
HW2 OW  HW1 HW2 OW  HW1 HW2 OW  HW1 HW2 OW  HW1 HW2 OW  HW1 HW2 OW  HW1 HW2 OW  
HW1 HW2 OW  HW1 HW2 OW  HW1 HW2 OW  HW1 HW2 OW  HW1 HW2 OW  HW1 HW2 OW  HW1 HW2 
OW  HW1 HW2 OW  HW1 HW2 OW  HW1 HW2 OW  HW1 HW2 OW  HW1 HW2 OW  HW1 HW2 OW  HW1 
HW2 OW  HW1 HW2 OW  HW1 HW2 OW  HW1 HW2 OW  HW1 HW2 OW  HW1 HW2 OW  HW1 HW2 OW  
HW1 HW2 OW  HW1 HW2 OW  HW1 HW2 OW  HW1 HW2 OW  HW1 HW2 OW  HW1 HW2 OW  HW1 HW2 
OW  HW1 HW2 OW  HW1 HW2 OW  HW1 HW2 OW  HW1 HW2 OW  HW1 HW2 OW  HW1 HW2 OW  HW1 
HW2 OW  HW1 HW2 OW  HW1 HW2 OW  HW1 HW2 OW  HW1 HW2 OW  HW1 HW2 OW  HW1 HW2 OW  
HW1 HW2 OW  HW1 HW2 OW  HW1 HW2 OW  HW1 HW2 OW  HW1 HW2 OW  HW1 HW2 OW  HW1 HW2 
OW  HW1 HW2 OW  HW1 HW2 OW  HW1 HW2 OW  HW1 HW2 OW  HW1 HW2 OW  HW1 HW2 OW  HW1 
HW2 OW  HW1 HW2 OW  HW1 HW2 OW  HW1 HW2 OW  HW1 HW2 OW  HW1 HW2 OW  HW1 HW2 OW  
HW1 HW2 OW  HW1 HW2 OW  HW1 HW2 OW  HW1 HW2 OW  HW1 HW2 OW  HW1 HW2 OW  HW1 HW2 
OW  HW1 HW2 OW  HW1 HW2 OW  HW1 HW2 OW  HW1 HW2 OW  HW1 HW2 OW  HW1 HW2 OW  HW1 
HW2 OW  HW1 HW2 OW  HW1 HW2 OW  HW1 HW2 OW  HW1 HW2 OW  HW1 HW2 OW  HW1 HW2 OW  
HW1 HW2 OW  HW1 HW2 OW  HW1 HW2 OW  HW1 HW2 OW  HW1 HW2 OW  HW1 HW2 OW  HW1 HW2 
OW  HW1 HW2 OW  HW1 HW2 OW  HW1 HW2 OW  HW1 HW2 OW  HW1 HW2 OW  HW1 HW2 OW  HW1 
HW2 OW  HW1 HW2 OW  HW1 HW2 OW  HW1 HW2 OW  HW1 HW2 OW  HW1 HW2 OW  HW1 HW2 OW  
HW1 HW2 OW  HW1 HW2 OW  HW1 HW2 OW  HW1 HW2 OW  HW1 HW2 OW  HW1 HW2 OW  HW1 HW2 
OW  HW1 HW2 OW  HW1 HW2 OW  HW1 HW2 OW  HW1 HW2 OW  HW1 HW2 OW  HW1 HW2 OW  HW1 
HW2 OW  HW1 HW2 OW  HW1 HW2 OW  HW1 HW2 OW  HW1 HW2 OW  HW1 HW2 OW  HW1 HW2 OW  
HW1 HW2 OW  HW1 HW2 OW  HW1 HW2 OW  HW1 HW2 OW  HW1 HW2 OW  HW1 HW2 OW  HW1 HW2 
OW  HW1 HW2 OW  HW1 HW2 OW  HW1 HW2 OW  HW1 HW2 OW  HW1 HW2 OW  HW1 HW2 OW  HW1 
HW2 OW  HW1 HW2 OW  HW1 HW2 OW  HW1 HW2 OW  HW1 HW2 OW  HW1 HW2 OW  HW1 HW2 OW  
HW1 HW2 OW  HW1 HW2 OW  HW1 HW2 OW  HW1 HW2 OW  HW1 HW2 OW  HW1 HW2 OW  HW1 HW2 
OW  HW1 HW2 OW  HW1 HW2 OW  HW1 HW2 OW  HW1 HW2 OW  HW1 HW2 OW  HW1 HW2 OW  HW1 
HW2 OW  HW1 HW2 OW  HW1 HW2 OW  HW1 HW2 OW  HW1 HW2 OW  HW1 HW2 OW  HW1 HW2 OW  
HW1 HW2 OW  HW1 HW2 OW  HW1 HW2 OW  HW1 HW2 OW  HW1 HW2 OW  HW1 HW2 OW  HW1 HW2 
OW  HW1 HW2 OW  HW1 HW2 OW  HW1 HW2 OW  HW1 HW2 OW  HW1 HW2 OW  HW1 HW2 OW  HW1 
HW2 OW  HW1 HW2 OW  HW1 HW2 OW  HW1 HW2 OW  HW1 HW2 OW  HW1 HW2 OW  HW1 HW2 OW  
HW1 HW2 OW  HW1 HW2 OW  HW1 HW2 OW  HW1 HW2 OW  HW1 HW2 OW  HW1 HW2 OW  HW1 HW2 
OW  HW1 HW2 OW  HW1 HW2 OW  HW1 HW2 OW  HW1 HW2 OW  HW1 HW2 OW  HW1 HW2 OW  HW1 
HW2 OW  HW1 HW2 OW  HW1 HW2 OW  HW1 HW2 OW  HW1 HW2 OW  HW1 HW2 OW  HW1 HW2 OW  
HW1 HW2 OW  HW1 HW2 OW  HW1 HW2 OW  HW1 HW2 OW  HW1 HW2 OW  HW1 HW2 OW  HW1 HW2 
OW  HW1 HW2 OW  HW1 HW2 OW  HW1 HW2 OW  HW1 HW2 OW  HW1 HW2 OW  HW1 HW2 OW  HW1 
HW2 OW  HW1 HW2 OW  HW1 HW2 OW  HW1 HW2 OW  HW1 HW2 OW  HW1 HW2 OW  HW1 HW2 OW  
HW1 HW2 OW  HW1 HW2 OW  HW1 HW2 OW  HW1 HW2 OW  HW1 HW2 OW  HW1 HW2 OW  HW1 HW2 
OW  HW1 HW2 OW  HW1 HW2 OW  HW1 HW2 OW  HW1 HW2 OW  HW1 HW2 OW  HW1 HW2 OW  HW1 
HW2 OW  HW1 HW2 OW  HW1 HW2 OW  HW1 HW2 OW  HW1 HW2 OW  HW1 HW2 OW  HW1 HW2 OW  
HW1 HW2 OW  HW1 HW2 OW  HW1 HW2 OW  HW1 HW2 OW  HW1 HW2 OW  HW1 HW2 OW  HW1 HW2 
OW  HW1 HW2 OW  HW1 HW2 OW  HW1 HW2 OW  HW1 HW2 OW  HW1 HW2 OW  HW1 HW2 OW  HW1 
HW2 OW  HW1 HW2 OW  HW1 HW2 OW  HW1 HW2 OW  HW1 HW2 OW  HW1 HW2 OW  HW1 HW2 OW  
HW1 HW2 OW  HW1 HW2 OW  HW1 HW2 OW  HW1 HW2 OW  HW1 HW2 OW  HW1 HW2 OW  HW1 HW2 
OW  HW1 HW2 OW  HW1 HW2 OW  HW1 HW2 OW  HW1 HW2 OW  HW1 HW2 OW  HW1 HW2 OW  HW1 
HW2 OW  HW1 HW2 OW  HW1 HW2 OW  HW1 HW2 OW  HW1 HW2 OW  HW1 HW2 OW  HW1 HW2 OW  
HW1 HW2 OW  HW1 HW2 OW  HW1 HW2 OW  HW1 HW2 OW  HW1 HW2 OW  HW1 HW2 OW  HW1 HW2 
OW  HW1 HW2 OW  HW1 HW2 OW  HW1 HW2 OW  HW1 HW2 OW  HW1 HW2 OW  HW1 HW2 OW  HW1 
HW2 OW  HW1 HW2 OW  HW1 HW2 OW  HW1 HW2 OW  HW1 HW2 OW  HW1 HW2 OW  HW1 HW2 OW  
HW1 HW2 OW  HW1 HW2 OW  HW1 HW2 OW  HW1 HW2 OW  HW1 HW2 OW  HW1 HW2 OW  HW1 HW2 
OW  HW1 HW2 OW  HW1 HW2 OW  HW1 HW2 OW  HW1 HW2 OW  HW1 HW2 OW  HW1 HW2 OW  HW1 
HW2 OW  HW1 HW2 OW  HW1 HW2 OW  HW1 HW2 OW  HW1 HW2 OW  HW1 HW2 OW  HW1 HW2 OW  
HW1 HW2 OW  HW1 HW2 OW  HW1 HW2 OW  HW1 HW2 OW  HW1 HW2 OW  HW1 HW2 OW  HW1 HW2 
OW  HW1 HW2 OW  HW1 HW2 OW  HW1 HW2 OW  HW1 HW2 OW  HW1 HW2 OW  HW1 HW2 OW  HW1 
HW2 OW  HW1 HW2 OW  HW1 HW2 OW  HW1 HW2 OW  HW1 HW2 OW  HW1 HW2 OW  HW1 HW2 OW  
HW1 HW2 OW  HW1 HW2 OW  HW1 HW2 OW  HW1 HW2 OW  HW1 HW2 OW  HW1 HW2 OW  HW1 HW2 
OW  HW1 HW2 OW  HW1 HW2 OW  HW1 HW2 OW  HW1 HW2 OW  HW1 HW2 OW  HW1 HW2 OW  HW1 
HW2 OW  HW1 HW2 OW  HW1 HW2 OW  HW1 HW2 OW  HW1 HW2 OW  HW1 HW2 OW  HW1 HW2 OW  
HW1 HW2 OW  HW1 HW2 OW  HW1 HW2 OW  HW1 HW2 OW  HW1 HW2 OW  HW1 HW2 OW  HW1 HW2 
OW  HW1 HW2 OW  HW1 HW2 OW  HW1 HW2 OW  HW1 HW2 OW  HW1 HW2 OW  HW1 HW2 OW  HW1 
HW2 OW  HW1 HW2 OW  HW1 HW2 OW  HW1 HW2 OW  HW1 HW2 OW  HW1 HW2 OW  HW1 HW2 OW  
HW1 HW2 OW  HW1 HW2 OW  HW1 HW2 OW  HW1 HW2 OW  HW1 HW2 OW  HW1 HW2 OW  HW1 HW2 
OW  HW1 HW2 OW  HW1 HW2 OW  HW1 HW2 OW  HW1 HW2 OW  HW1 HW2 OW  HW1 HW2 OW  HW1 
HW2 OW  HW1 HW2 OW  HW1 HW2 OW  HW1 HW2 OW  HW1 HW2 OW  HW1 HW2 OW  HW1 HW2 OW  
HW1 HW2 OW  HW1 HW2 OW  HW1 HW2 OW  HW1 HW2 OW  HW1 HW2 OW  HW1 HW2 OW  HW1 HW2 
OW  HW1 HW2 OW  HW1 HW2 OW  HW1 HW2 OW  HW1 HW2 OW  HW1 HW2 OW  HW1 HW2 OW  HW1 
HW2 OW  HW1 HW2 OW  HW1 HW2 OW  HW1 HW2 OW  HW1 HW2 OW  HW1 HW2 OW  HW1 HW2 OW  
HW1 HW2 OW  HW1 HW2 OW  HW1 HW2 OW  HW1 HW2 OW  HW1 HW2 OW  HW1 HW2 OW  HW1 HW2 
OW  HW1 HW2 OW  HW1 HW2 OW  HW1 HW2 OW  HW1 HW2 OW  HW1 HW2 OW  HW1 HW2 OW  HW1 
HW2 OW  HW1 HW2 OW  HW1 HW2 OW  HW1 HW2 OW  HW1 HW2 OW  HW1 HW2 OW  HW1 HW2 OW  
HW1 HW2 OW  HW1 HW2 OW  HW1 HW2 OW  HW1 HW2 OW  HW1 HW2 OW  HW1 HW2 OW  HW1 HW2 
OW  HW1 HW2 OW  HW1 HW2 OW  HW1 HW2 OW  HW1 HW2 OW  HW1 HW2 OW  HW1 HW2 OW  HW1 
HW2 OW  HW1 HW2 OW  HW1 HW2 OW  HW1 HW2 OW  HW1 HW2 OW  HW1 HW2 OW  HW1 HW2 OW  
HW1 HW2 OW  HW1 HW2 OW  HW1 HW2 OW  HW1 HW2 OW  HW1 HW2 OW  HW1 HW2 OW  HW1 HW2 
OW  HW1 HW2 OW  HW1 HW2 OW  HW1 HW2 OW  HW1 HW2 OW  HW1 HW2 OW  HW1 HW2 OW  HW1 
HW2 OW  HW1 HW2 OW  HW1 HW2 OW  HW1 HW2 OW  HW1 HW2 OW  HW1 HW2 OW  HW1 HW2 OW  
HW1 HW2 OW  HW1 HW2 OW  HW1 HW2 OW  HW1 HW2 OW  HW1 HW2 OW  HW1 HW2 OW  HW1 HW2 
OW  HW1 HW2 OW  HW1 HW2 OW  HW1 HW2 OW  HW1 HW2 OW  HW1 HW2 OW  HW1 HW2 OW  HW1 
HW2 OW  HW1 HW2 OW  HW1 HW2 OW  HW1 HW2 OW  HW1 HW2 OW  HW1 HW2 OW  HW1 HW2 OW  
HW1 HW2 OW  HW1 HW2 OW  HW1 HW2 OW  HW1 HW2 OW  HW1 HW2 OW  HW1 HW2 OW  HW1 HW2 
OW  HW1 HW2 OW  HW1 HW2 OW  HW1 HW2 OW  HW1 HW2 OW  HW1 HW2 OW  HW1 HW2 OW  HW1 
HW2 OW  HW1 HW2 OW  HW1 HW2 OW  HW1 HW2 OW  HW1 HW2 OW  HW1 HW2 OW  HW1 HW2 OW  
HW1 HW2 OW  HW1 HW2 OW  HW1 HW2 OW  HW1 HW2 OW  HW1 HW2 OW  HW1 HW2 OW  HW1 HW2 
OW  HW1 HW2 OW  HW1 HW2 OW  HW1 HW2 OW  HW1 HW2 OW  HW1 HW2 OW  HW1 HW2 OW  HW1 
HW2 OW  HW1 HW2 OW  HW1 HW2 OW  HW1 HW2 OW  HW1 HW2 OW  HW1 HW2 OW  HW1 HW2 OW  
HW1 HW2 OW  HW1 HW2 OW  HW1 HW2 OW  HW1 HW2 OW  HW1 HW2 OW  HW1 HW2 OW  HW1 HW2 
OW  HW1 HW2 OW  HW1 HW2 OW  HW1 HW2 OW  HW1 HW2 OW  HW1 HW2 OW  HW1 HW2 OW  HW1 
HW2 OW  HW1 HW2 OW  HW1 HW2 OW  HW1 HW2 OW  HW1 HW2 OW  HW1 HW2 OW  HW1 HW2 OW  
HW1 HW2 OW  HW1 HW2 OW  HW1 HW2 OW  HW1 HW2 OW  HW1 HW2 OW  HW1 HW2 OW  HW1 HW2 
OW  HW1 HW2 OW  HW1 HW2 OW  HW1 HW2 OW  HW1 HW2 OW  HW1 HW2 OW  HW1 HW2 OW  HW1 
HW2 OW  HW1 HW2 OW  HW1 HW2 OW  HW1 HW2 OW  HW1 HW2 OW  HW1 HW2 OW  HW1 HW2 OW  
HW1 HW2 OW  HW1 HW2 OW  HW1 HW2 OW  HW1 HW2 OW  HW1 HW2 OW  HW1 HW2 OW  HW1 HW2 
OW  HW1 HW2 OW  HW1 HW2 OW  HW1 HW2 OW  HW1 HW2 OW  HW1 HW2 OW  HW1 HW2 OW  HW1 
HW2 OW  HW1 HW2 OW  HW1 HW2 OW  HW1 HW2 OW  HW1 HW2 OW  HW1 HW2 OW  HW1 HW2 OW  
HW1 HW2 OW  HW1 HW2 OW  HW1 HW2 OW  HW1 HW2 OW  HW1 HW2 OW  HW1 HW2 OW  HW1 HW2 
OW  HW1 HW2 OW  HW1 HW2 OW  HW1 HW2 OW  HW1 HW2 OW  HW1 HW2 OW  HW1 HW2 OW  HW1 
HW2 OW  HW1 HW2 OW  HW1 HW2 OW  HW1 HW2 OW  HW1 HW2 OW  HW1 HW2 OW  HW1 HW2 OW  
HW1 HW2 OW  HW1 HW2 OW  HW1 HW2 OW  HW1 HW2 OW  HW1 HW2 OW  HW1 HW2 OW  HW1 HW2 
OW  HW1 HW2 OW  HW1 HW2 OW  HW1 HW2 OW  HW1 HW2 OW  HW1 HW2 OW  HW1 HW2 OW  HW1 
HW2 OW  HW1 HW2 OW  HW1 HW2 OW  HW1 HW2 OW  HW1 HW2 OW  HW1 HW2 OW  HW1 HW2 OW  
HW1 HW2 OW  HW1 HW2 OW  HW1 HW2 OW  HW1 HW2 OW  HW1 HW2 OW  HW1 HW2 OW  HW1 HW2 
OW  HW1 HW2 OW  HW1 HW2 OW  HW1 HW2 OW  HW1 HW2 OW  HW1 HW2 OW  HW1 HW2 OW  HW1 
HW2 OW  HW1 HW2 OW  HW1 HW2 OW  HW1 HW2 OW  HW1 HW2 OW  HW1 HW2 OW  HW1 HW2 OW  
HW1 HW2 OW  HW1 HW2 OW  HW1 HW2 OW  HW1 HW2 OW  HW1 HW2 OW  HW1 HW2 OW  HW1 HW2 
OW  HW1 HW2 OW  HW1 HW2 OW  HW1 HW2 OW  HW1 HW2 OW  HW1 HW2 OW  HW1 HW2 OW  HW1 
HW2 OW  HW1 HW2 OW  HW1 HW2 OW  HW1 HW2 OW  HW1 HW2 OW  HW1 HW2 OW  HW1 HW2 OW  
HW1 HW2 OW  HW1 HW2 OW  HW1 HW2 OW  HW1 HW2 OW  HW1 HW2 OW  HW1 HW2 OW  HW1 HW2 
OW  HW1 HW2 OW  HW1 HW2 OW  HW1 HW2 OW  HW1 HW2 OW  HW1 HW2 OW  HW1 HW2 OW  HW1 
HW2 OW  HW1 HW2 OW  HW1 HW2 OW  HW1 HW2 OW  HW1 HW2 OW  HW1 HW2 OW  HW1 HW2 OW  
HW1 HW2 OW  HW1 HW2 OW  HW1 HW2 OW  HW1 HW2 OW  HW1 HW2 OW  HW1 HW2 OW  HW1 HW2 
OW  HW1 HW2 OW  HW1 HW2 OW  HW1 HW2 OW  HW1 HW2 OW  HW1 HW2 OW  HW1 HW2 OW  HW1 
HW2 OW  HW1 HW2 OW  HW1 HW2 OW  HW1 HW2 OW  HW1 HW2 OW  HW1 HW2 OW  HW1 HW2 OW  
HW1 HW2 OW  HW1 HW2 OW  HW1 HW2 OW  HW1 HW2 OW  HW1 HW2 OW  HW1 HW2 OW  HW1 HW2 
OW  HW1 HW2 OW  HW1 HW2 OW  HW1 HW2 OW  HW1 HW2 OW  HW1 HW2 OW  HW1 HW2 OW  HW1 
HW2 OW  HW1 HW2 OW  HW1 HW2 OW  HW1 HW2 OW  HW1 HW2 OW  HW1 HW2 OW  HW1 HW2 OW  
HW1 HW2 OW  HW1 HW2 OW  HW1 HW2 OW  HW1 HW2 OW  HW1 HW2 OW  HW1 HW2 OW  HW1 HW2 
OW  HW1 HW2 OW  HW1 HW2 OW  HW1 HW2 OW  HW1 HW2 OW  HW1 HW2 OW  HW1 HW2 OW  HW1 
HW2 OW  HW1 HW2 OW  HW1 HW2 OW  HW1 HW2 OW  HW1 HW2 OW  HW1 HW2 OW  HW1 HW2 OW  
HW1 HW2 OW  HW1 HW2 OW  HW1 HW2 OW  HW1 HW2 OW  HW1 HW2 OW  HW1 HW2 OW  HW1 HW2 
OW  HW1 HW2 OW  HW1 HW2 OW  HW1 HW2 OW  HW1 HW2 OW  HW1 HW2 OW  HW1 HW2 OW  HW1 
HW2 OW  HW1 HW2 OW  HW1 HW2 OW  HW1 HW2 OW  HW1 HW2 OW  HW1 HW2 OW  HW1 HW2 OW  
HW1 HW2 OW  HW1 HW2 OW  HW1 HW2 OW  HW1 HW2 OW  HW1 HW2 OW  HW1 HW2 OW  HW1 HW2 
OW  HW1 HW2 OW  HW1 HW2 OW  HW1 HW2 OW  HW1 HW2 OW  HW1 HW2 OW  HW1 HW2 OW  HW1 
HW2 OW  HW1 HW2 OW  HW1 HW2 OW  HW1 HW2 OW  HW1 HW2 OW  HW1 HW2 OW  HW1 HW2 OW  
HW1 HW2 OW  HW1 HW2 OW  HW1 HW2 OW  HW1 HW2 OW  HW1 HW2 OW  HW1 HW2 OW  HW1 HW2 
OW  HW1 HW2 OW  HW1 HW2 OW  HW1 HW2 OW  HW1 HW2 OW  HW1 HW2 OW  HW1 HW2 OW  HW1 
HW2 OW  HW1 HW2 OW  HW1 HW2 OW  HW1 HW2 OW  HW1 HW2 OW  HW1 HW2 OW  HW1 HW2 OW  
HW1 HW2 OW  HW1 HW2 OW  HW1 HW2 OW  HW1 HW2 OW  HW1 HW2 OW  HW1 HW2 OW  HW1 HW2 
OW  HW1 HW2 OW  HW1 HW2 OW  HW1 HW2 OW  HW1 HW2 OW  HW1 HW2 OW  HW1 HW2 OW  HW1 
HW2 OW  HW1 HW2 OW  HW1 HW2 OW  HW1 HW2 OW  HW1 HW2 OW  HW1 HW2 OW  HW1 HW2 OW  
HW1 HW2 OW  HW1 HW2 OW  HW1 HW2 OW  HW1 HW2 OW  HW1 HW2 OW  HW1 HW2 OW  HW1 HW2 
OW  HW1 HW2 OW  HW1 HW2 OW  HW1 HW2 OW  HW1 HW2 OW  HW1 HW2 OW  HW1 HW2 OW  HW1 
HW2 OW  HW1 HW2 OW  HW1 HW2 OW  HW1 HW2 OW  HW1 HW2 OW  HW1 HW2 OW  HW1 HW2 OW  
HW1 HW2 OW  HW1 HW2 OW  HW1 HW2 OW  HW1 HW2 OW  HW1 HW2 OW  HW1 HW2 OW  HW1 HW2 
OW  HW1 HW2 OW  HW1 HW2 OW  HW1 HW2 OW  HW1 HW2 OW  HW1 HW2 OW  HW1 HW2 OW  HW1 
HW2 OW  HW1 HW2 OW  HW1 HW2 OW  HW1 HW2 OW  HW1 HW2 OW  HW1 HW2 OW  HW1 HW2 OW  
HW1 HW2 OW  HW1 HW2 OW  HW1 HW2 OW  HW1 HW2 OW  HW1 HW2 OW  HW1 HW2 OW  HW1 HW2 
OW  HW1 HW2 OW  HW1 HW2 OW  HW1 HW2 OW  HW1 HW2 OW  HW1 HW2 OW  HW1 HW2 OW  HW1 
HW2 OW  HW1 HW2 OW  HW1 HW2 OW  HW1 HW2 OW  HW1 HW2 OW  HW1 HW2 OW  HW1 HW2 OW  
HW1 HW2 OW  HW1 HW2 OW  HW1 HW2 OW  HW1 HW2 OW  HW1 HW2 OW  HW1 HW2 OW  HW1 HW2 
OW  HW1 HW2 OW  HW1 HW2 OW  HW1 HW2 OW  HW1 HW2 OW  HW1 HW2 OW  HW1 HW2 OW  HW1 
HW2 OW  HW1 HW2 OW  HW1 HW2 OW  HW1 HW2 OW  HW1 HW2 OW  HW1 HW2 OW  HW1 HW2 OW  
HW1 HW2 OW  HW1 HW2 OW  HW1 HW2 OW  HW1 HW2 OW  HW1 HW2 OW  HW1 HW2 OW  HW1 HW2 
OW  HW1 HW2 OW  HW1 HW2 OW  HW1 HW2 OW  HW1 HW2 OW  HW1 HW2 OW  HW1 HW2 OW  HW1 
HW2 OW  HW1 HW2 OW  HW1 HW2 OW  HW1 HW2 OW  HW1 HW2 OW  HW1 HW2 OW  HW1 HW2 OW  
HW1 HW2 OW  HW1 HW2 OW  HW1 HW2 OW  HW1 HW2 OW  HW1 HW2 OW  HW1 HW2 OW  HW1 HW2 
OW  HW1 HW2 OW  HW1 HW2 OW  HW1 HW2 OW  HW1 HW2 OW  HW1 HW2 OW  HW1 HW2 OW  HW1 
HW2 OW  HW1 HW2 OW  HW1 HW2 OW  HW1 HW2 OW  HW1 HW2 OW  HW1 HW2 OW  HW1 HW2 OW  
HW1 HW2 OW  HW1 HW2 OW  HW1 HW2 OW  HW1 HW2 OW  HW1 HW2 OW  HW1 HW2 OW  HW1 HW2 
OW  HW1 HW2 OW  HW1 HW2 OW  HW1 HW2 OW  HW1 HW2 OW  HW1 HW2 OW  HW1 HW2 OW  HW1 
HW2 OW  HW1 HW2 OW  HW1 HW2 OW  HW1 HW2 OW  HW1 HW2 OW  HW1 HW2 OW  HW1 HW2 OW  
HW1 HW2 OW  HW1 HW2 OW  HW1 HW2 OW  HW1 HW2 OW  HW1 HW2 OW  HW1 HW2 OW  HW1 HW2 
OW  HW1 HW2 OW  HW1 HW2 OW  HW1 HW2 OW  HW1 HW2 OW  HW1 HW2 OW  HW1 HW2 OW  HW1 
HW2 OW  HW1 HW2 OW  HW1 HW2 OW  HW1 HW2 OW  HW1 HW2 OW  HW1 HW2 OW  HW1 HW2 OW  
HW1 HW2 OW  HW1 HW2 OW  HW1 HW2 OW  HW1 HW2 OW  HW1 HW2 OW  HW1 HW2 OW  HW1 HW2 
OW  HW1 HW2 OW  HW1 HW2 OW  HW1 HW2 OW  HW1 HW2 OW  HW1 HW2 OW  HW1 HW2 OW  HW1 
HW2 OW  HW1 HW2 OW  HW1 HW2 OW  HW1 HW2 OW  HW1 HW2 OW  HW1 HW2 OW  HW1 HW2 OW  
HW1 HW2 OW  HW1 HW2 OW  HW1 HW2 OW  HW1 HW2 OW  HW1 HW2 OW  HW1 HW2 OW  HW1 HW2 
OW  HW1 HW2 OW  HW1 HW2 OW  HW1 HW2 OW  HW1 HW2 OW  HW1 HW2 OW  HW1 HW2 OW  HW1 
HW2 OW  HW1 HW2 OW  HW1 HW2 OW  HW1 HW2 OW  HW1 HW2 OW  HW1 HW2 OW  HW1 HW2 OW  
HW1 HW2 OW  HW1 HW2 OW  HW1 HW2 OW  HW1 HW2 OW  HW1 HW2 OW  HW1 HW2 OW  HW1 HW2 
OW  HW1 HW2 OW  HW1 HW2 OW  HW1 HW2 OW  HW1 HW2 OW  HW1 HW2 OW  HW1 HW2 OW  HW1 
HW2 OW  HW1 HW2 OW  HW1 HW2 OW  HW1 HW2 OW  HW1 HW2 OW  HW1 HW2 OW  HW1 HW2 OW  
HW1 HW2 OW  HW1 HW2 OW  HW1 HW2 OW  HW1 HW2 OW  HW1 HW2 OW  HW1 HW2 OW  HW1 HW2 
OW  HW1 HW2 OW  HW1 HW2 OW  HW1 HW2 OW  HW1 HW2 OW  HW1 HW2 OW  HW1 HW2 OW  HW1 
HW2 OW  HW1 HW2 OW  HW1 HW2 OW  HW1 HW2 OW  HW1 HW2 OW  HW1 HW2 OW  HW1 HW2 OW  
HW1 HW2 OW  HW1 HW2 OW  HW1 HW2 OW  HW1 HW2 OW  HW1 HW2 OW  HW1 HW2 OW  HW1 HW2 
OW  HW1 HW2 OW  HW1 HW2 OW  HW1 HW2 OW  HW1 HW2 OW  HW1 HW2 OW  HW1 HW2 OW  HW1 
HW2 OW  HW1 HW2 OW  HW1 HW2 OW  HW1 HW2 OW  HW1 HW2 OW  HW1 HW2 OW  HW1 HW2 OW  
HW1 HW2 OW  HW1 HW2 OW  HW1 HW2 OW  HW1 HW2 OW  HW1 HW2 OW  HW1 HW2 OW  HW1 HW2 
OW  HW1 HW2 OW  HW1 HW2 OW  HW1 HW2 OW  HW1 HW2 OW  HW1 HW2 OW  HW1 HW2 OW  HW1 
HW2 OW  HW1 HW2 OW  HW1 HW2 OW  HW1 HW2 OW  HW1 HW2 OW  HW1 HW2 OW  HW1 HW2 OW  
HW1 HW2 OW  HW1 HW2 OW  HW1 HW2 OW  HW1 HW2 OW  HW1 HW2 OW  HW1 HW2 OW  HW1 HW2 
OW  HW1 HW2 OW  HW1 HW2 OW  HW1 HW2 OW  HW1 HW2 OW  HW1 HW2 OW  HW1 HW2 OW  HW1 
HW2 OW  HW1 HW2 OW  HW1 HW2 OW  HW1 HW2 OW  HW1 HW2 OW  HW1 HW2 OW  HW1 HW2 OW  
HW1 HW2 OW  HW1 HW2 OW  HW1 HW2 OW  HW1 HW2 OW  HW1 HW2 OW  HW1 HW2 OW  HW1 HW2 
OW  HW1 HW2 OW  HW1 HW2 OW  HW1 HW2 OW  HW1 HW2 OW  HW1 HW2 OW  HW1 HW2 OW  HW1 
HW2 OW  HW1 HW2 OW  HW1 HW2 OW  HW1 HW2 OW  HW1 HW2 OW  HW1 HW2 OW  HW1 HW2 OW  
HW1 HW2 OW  HW1 HW2 OW  HW1 HW2 OW  HW1 HW2 OW  HW1 HW2 OW  HW1 HW2 OW  HW1 HW2 
OW  HW1 HW2 OW  HW1 HW2 OW  HW1 HW2 OW  HW1 HW2 OW  HW1 HW2 OW  HW1 HW2 OW  HW1 
HW2 OW  HW1 HW2 OW  HW1 HW2 OW  HW1 HW2 OW  HW1 HW2 OW  HW1 HW2 OW  HW1 HW2 OW  
HW1 HW2 OW  HW1 HW2 OW  HW1 HW2 OW  HW1 HW2 OW  HW1 HW2 OW  HW1 HW2 OW  HW1 HW2 
OW  HW1 HW2 OW  HW1 HW2 OW  HW1 HW2 OW  HW1 HW2 OW  HW1 HW2 OW  HW1 HW2 OW  HW1 
HW2 OW  HW1 HW2 OW  HW1 HW2 OW  HW1 HW2 OW  HW1 HW2 OW  HW1 HW2 OW  HW1 HW2 OW  
HW1 HW2 OW  HW1 HW2 OW  HW1 HW2 OW  HW1 HW2 OW  HW1 HW2 OW  HW1 HW2 OW  HW1 HW2 
OW  HW1 HW2 OW  HW1 HW2 OW  HW1 HW2 OW  HW1 HW2 OW  HW1 HW2 OW  HW1 HW2 OW  HW1 
HW2 OW  HW1 HW2 OW  HW1 HW2 OW  HW1 HW2 OW  HW1 HW2 OW  HW1 HW2 OW  HW1 HW2 OW  
HW1 HW2 OW  HW1 HW2 OW  HW1 HW2 OW  HW1 HW2 OW  HW1 HW2 OW  HW1 HW2 OW  HW1 HW2 
OW  HW1 HW2 OW  HW1 HW2 OW  HW1 HW2 OW  HW1 HW2 OW  HW1 HW2 OW  HW1 HW2 OW  HW1 
HW2 OW  HW1 HW2 OW  HW1 HW2 OW  HW1 HW2 OW  HW1 HW2 OW  HW1 HW2 OW  HW1 HW2 OW  
HW1 HW2 OW  HW1 HW2 OW  HW1 HW2 OW  HW1 HW2 OW  HW1 HW2 OW  HW1 HW2 OW  HW1 HW2 
OW  HW1 HW2 OW  HW1 HW2 OW  HW1 HW2 OW  HW1 HW2 OW  HW1 HW2 OW  HW1 HW2 OW  HW1 
HW2 OW  HW1 HW2 OW  HW1 HW2 OW  HW1 HW2 OW  HW1 HW2 OW  HW1 HW2 OW  HW1 HW2 OW  
HW1 HW2 OW  HW1 HW2 OW  HW1 HW2 OW  HW1 HW2 OW  HW1 HW2 OW  HW1 HW2 OW  HW1 HW2 
OW  HW1 HW2 OW  HW1 HW2 OW  HW1 HW2 OW  HW1 HW2 OW  HW1 HW2 OW  HW1 HW2 OW  HW1 
HW2 OW  HW1 HW2 OW  HW1 HW2 OW  HW1 HW2 OW  HW1 HW2 OW  HW1 HW2 OW  HW1 HW2 OW  
HW1 HW2 OW  HW1 HW2 OW  HW1 HW2 OW  HW1 HW2 OW  HW1 HW2 OW  HW1 HW2 OW  HW1 HW2 
OW  HW1 HW2 OW  HW1 HW2 OW  HW1 HW2 OW  HW1 HW2 OW  HW1 HW2 OW  HW1 HW2 OW  HW1 
HW2 OW  HW1 HW2 OW  HW1 HW2 OW  HW1 HW2 OW  HW1 HW2 OW  HW1 HW2 OW  HW1 HW2 OW  
HW1 HW2 OW  HW1 HW2 OW  HW1 HW2 OW  HW1 HW2 OW  HW1 HW2 OW  HW1 HW2 OW  HW1 HW2 
OW  HW1 HW2 OW  HW1 HW2 OW  HW1 HW2 OW  HW1 HW2 OW  HW1 HW2 OW  HW1 HW2 OW  HW1 
HW2 OW  HW1 HW2 OW  HW1 HW2 OW  HW1 HW2 OW  HW1 HW2 OW  HW1 HW2 OW  HW1 HW2 OW  
HW1 HW2 OW  HW1 HW2 OW  HW1 HW2 OW  HW1 HW2 OW  HW1 HW2 OW  HW1 HW2 OW  HW1 HW2 
OW  HW1 HW2 OW  HW1 HW2 OW  HW1 HW2 OW  HW1 HW2 OW  HW1 HW2 OW  HW1 HW2 OW  HW1 
HW2 OW  HW1 HW2 OW  HW1 HW2 OW  HW1 HW2 OW  HW1 HW2 OW  HW1 HW2 OW  HW1 HW2 OW  
HW1 HW2 OW  HW1 HW2 OW  HW1 HW2 OW  HW1 HW2 OW  HW1 HW2 OW  HW1 HW2 OW  HW1 HW2 
OW  HW1 HW2 OW  HW1 HW2 OW  HW1 HW2 OW  HW1 HW2 OW  HW1 HW2 OW  HW1 HW2 OW  HW1 
HW2 OW  HW1 HW2 OW  HW1 HW2 OW  HW1 HW2 OW  HW1 HW2 OW  HW1 HW2 OW  HW1 HW2 OW  
HW1 HW2 OW  HW1 HW2 OW  HW1 HW2 OW  HW1 HW2 OW  HW1 HW2 OW  HW1 HW2 OW  HW1 HW2 
OW  HW1 HW2 OW  HW1 HW2 OW  HW1 HW2 OW  HW1 HW2 OW  HW1 HW2 OW  HW1 HW2 OW  HW1 
HW2 OW  HW1 HW2 OW  HW1 HW2 OW  HW1 HW2 OW  HW1 HW2 OW  HW1 HW2 OW  HW1 HW2 OW  
HW1 HW2 OW  HW1 HW2 OW  HW1 HW2 OW  HW1 HW2 OW  HW1 HW2 OW  HW1 HW2 OW  HW1 HW2 
OW  HW1 HW2 OW  HW1 HW2 OW  HW1 HW2 OW  HW1 HW2 OW  HW1 HW2 OW  HW1 HW2 OW  HW1 
HW2 OW  HW1 HW2 OW  HW1 HW2 OW  HW1 HW2 OW  HW1 HW2 OW  HW1 HW2 OW  HW1 HW2 OW  
HW1 HW2 OW  HW1 HW2 OW  HW1 HW2 OW  HW1 HW2 OW  HW1 HW2 OW  HW1 HW2 OW  HW1 HW2 
OW  HW1 HW2 OW  HW1 HW2 OW  HW1 HW2 OW  HW1 HW2 OW  HW1 HW2 OW  HW1 HW2 OW  HW1 
HW2 OW  HW1 HW2 OW  HW1 HW2 OW  HW1 HW2 OW  HW1 HW2 OW  HW1 HW2 OW  HW1 HW2 OW  
HW1 HW2 OW  HW1 HW2 OW  HW1 HW2 OW  HW1 HW2 OW  HW1 HW2 OW  HW1 HW2 OW  HW1 HW2 
OW  HW1 HW2 OW  HW1 HW2 OW  HW1 HW2 OW  HW1 HW2 OW  HW1 HW2 OW  HW1 HW2 OW  HW1 
HW2 OW  HW1 HW2 OW  HW1 HW2 OW  HW1 HW2 OW  HW1 HW2 OW  HW1 HW2 OW  HW1 HW2 OW  
HW1 HW2 OW  HW1 HW2 OW  HW1 HW2 OW  HW1 HW2 OW  HW1 HW2 OW  HW1 HW2 OW  HW1 HW2 
OW  HW1 HW2 OW  HW1 HW2 OW  HW1 HW2 OW  HW1 HW2 OW  HW1 HW2 OW  HW1 HW2 OW  HW1 
HW2 OW  HW1 HW2 OW  HW1 HW2 OW  HW1 HW2 OW  HW1 HW2 OW  HW1 HW2 OW  HW1 HW2 OW  
HW1 HW2 OW  HW1 HW2 OW  HW1 HW2 OW  HW1 HW2 OW  HW1 HW2 OW  HW1 HW2 OW  HW1 HW2 
OW  HW1 HW2 OW  HW1 HW2 OW  HW1 HW2 OW  HW1 HW2 OW  HW1 HW2 OW  HW1 HW2 OW  HW1 
HW2 OW  HW1 HW2 OW  HW1 HW2 OW  HW1 HW2 OW  HW1 HW2 OW  HW1 HW2 OW  HW1 HW2 OW  
HW1 HW2 OW  HW1 HW2 OW  HW1 HW2 OW  HW1 HW2 OW  HW1 HW2 OW  HW1 HW2 OW  HW1 HW2 
OW  HW1 HW2 OW  HW1 HW2 OW  HW1 HW2 OW  HW1 HW2 OW  HW1 HW2 OW  HW1 HW2 OW  HW1 
HW2 OW  HW1 HW2 OW  HW1 HW2 OW  HW1 HW2 OW  HW1 HW2 OW  HW1 HW2 OW  HW1 HW2 OW  
HW1 HW2 OW  HW1 HW2 OW  HW1 HW2 OW  HW1 HW2 OW  HW1 HW2 OW  HW1 HW2 OW  HW1 HW2 
OW  HW1 HW2 OW  HW1 HW2 OW  HW1 HW2 OW  HW1 HW2 OW  HW1 HW2 OW  HW1 HW2 OW  HW1 
HW2 OW  HW1 HW2 OW  HW1 HW2 OW  HW1 HW2 OW  HW1 HW2 OW  HW1 HW2 OW  HW1 HW2 OW  
HW1 HW2 OW  HW1 HW2 OW  HW1 HW2 OW  HW1 HW2 OW  HW1 HW2 OW  HW1 HW2 OW  HW1 HW2 
OW  HW1 HW2 OW  HW1 HW2 OW  HW1 HW2 OW  HW1 HW2 OW  HW1 HW2 OW  HW1 HW2 OW  HW1 
HW2 OW  HW1 HW2 OW  HW1 HW2 OW  HW1 HW2 OW  HW1 HW2 OW  HW1 HW2 OW  HW1 HW2 OW  
HW1 HW2 OW  HW1 HW2 OW  HW1 HW2 OW  HW1 HW2 OW  HW1 HW2 OW  HW1 HW2 OW  HW1 HW2 
OW  HW1 HW2 OW  HW1 HW2 OW  HW1 HW2 OW  HW1 HW2 OW  HW1 HW2 OW  HW1 HW2 OW  HW1 
HW2 OW  HW1 HW2 OW  HW1 HW2 OW  HW1 HW2 OW  HW1 HW2 OW  HW1 HW2 OW  HW1 HW2 OW  
HW1 HW2 OW  HW1 HW2 OW  HW1 HW2 OW  HW1 HW2 OW  HW1 HW2 OW  HW1 HW2 OW  HW1 HW2 
OW  HW1 HW2 OW  HW1 HW2 OW  HW1 HW2 OW  HW1 HW2 OW  HW1 HW2 OW  HW1 HW2 OW  HW1 
HW2 OW  HW1 HW2 OW  HW1 HW2 OW  HW1 HW2 OW  HW1 HW2 OW  HW1 HW2 OW  HW1 HW2 OW  
HW1 HW2 OW  HW1 HW2 OW  HW1 HW2 OW  HW1 HW2 OW  HW1 HW2 OW  HW1 HW2 OW  HW1 HW2 
OW  HW1 HW2 OW  HW1 HW2 OW  HW1 HW2 OW  HW1 HW2 OW  HW1 HW2 OW  HW1 HW2 OW  HW1 
HW2 OW  HW1 HW2 OW  HW1 HW2 OW  HW1 HW2 OW  HW1 HW2 OW  HW1 HW2 OW  HW1 HW2 OW  
HW1 HW2 OW  HW1 HW2 OW  HW1 HW2 OW  HW1 HW2 OW  HW1 HW2 OW  HW1 HW2 OW  HW1 HW2 
OW  HW1 HW2 OW  HW1 HW2 OW  HW1 HW2 OW  HW1 HW2 OW  HW1 HW2 OW  HW1 HW2 OW  HW1 
HW2 OW  HW1 HW2 OW  HW1 HW2 OW  HW1 HW2 OW  HW1 HW2 OW  HW1 HW2 OW  HW1 HW2 OW  
HW1 HW2 OW  HW1 HW2 OW  HW1 HW2 OW  HW1 HW2 OW  HW1 HW2 OW  HW1 HW2 OW  HW1 HW2 
OW  HW1 HW2 OW  HW1 HW2 OW  HW1 HW2 OW  HW1 HW2 OW  HW1 HW2 OW  HW1 HW2 OW  HW1 
HW2 OW  HW1 HW2 OW  HW1 HW2 OW  HW1 HW2 OW  HW1 HW2 OW  HW1 HW2 OW  HW1 HW2 OW  
HW1 HW2 OW  HW1 HW2 OW  HW1 HW2 OW  HW1 HW2 OW  HW1 HW2 OW  HW1 HW2 OW  HW1 HW2 
OW  HW1 HW2 OW  HW1 HW2 OW  HW1 HW2 OW  HW1 HW2 OW  HW1 HW2 OW  HW1 HW2 OW  HW1 
HW2 OW  HW1 HW2 OW  HW1 HW2 OW  HW1 HW2 OW  HW1 HW2 OW  HW1 HW2 OW  HW1 HW2 OW  
HW1 HW2 OW  HW1 HW2 OW  HW1 HW2 OW  HW1 HW2 OW  HW1 HW2 OW  HW1 HW2 OW  HW1 HW2 
OW  HW1 HW2 OW  HW1 HW2 OW  HW1 HW2 OW  HW1 HW2 OW  HW1 HW2 OW  HW1 HW2 OW  HW1 
HW2 OW  HW1 HW2 OW  HW1 HW2 OW  HW1 HW2 OW  HW1 HW2 OW  HW1 HW2 OW  HW1 HW2 OW  
HW1 HW2 OW  HW1 HW2 OW  HW1 HW2 OW  HW1 HW2 OW  HW1 HW2 OW  HW1 HW2 OW  HW1 HW2 
OW  HW1 HW2 OW  HW1 HW2 OW  HW1 HW2 OW  HW1 HW2 OW  HW1 HW2 OW  HW1 HW2 OW  HW1 
HW2 OW  HW1 HW2 OW  HW1 HW2 OW  HW1 HW2 OW  HW1 HW2 OW  HW1 HW2 OW  HW1 HW2 OW  
HW1 HW2 OW  HW1 HW2 OW  HW1 HW2 OW  HW1 HW2 OW  HW1 HW2 OW  HW1 HW2 OW  HW1 HW2 
OW  HW1 HW2 OW  HW1 HW2 OW  HW1 HW2 OW  HW1 HW2 OW  HW1 HW2 OW  HW1 HW2 OW  HW1 
HW2 OW  HW1 HW2 OW  HW1 HW2 OW  HW1 HW2 OW  HW1 HW2 OW  HW1 HW2 OW  HW1 HW2 OW  
HW1 HW2 OW  HW1 HW2 OW  HW1 HW2 OW  HW1 HW2 OW  HW1 HW2 OW  HW1 HW2 OW  HW1 HW2 
OW  HW1 HW2 OW  HW1 HW2 OW  HW1 HW2 OW  HW1 HW2 OW  HW1 HW2 OW  HW1 HW2 OW  HW1 
HW2 OW  HW1 HW2 OW  HW1 HW2 OW  HW1 HW2 OW  HW1 HW2 OW  HW1 HW2 OW  HW1 HW2 OW  
HW1 HW2 OW  HW1 HW2 OW  HW1 HW2 OW  HW1 HW2 OW  HW1 HW2 OW  HW1 HW2 OW  HW1 HW2 
OW  HW1 HW2 OW  HW1 HW2 OW  HW1 HW2 OW  HW1 HW2 OW  HW1 HW2 OW  HW1 HW2 OW  HW1 
HW2 OW  HW1 HW2 OW  HW1 HW2 OW  HW1 HW2 OW  HW1 HW2 OW  HW1 HW2 OW  HW1 HW2 OW  
HW1 HW2 OW  HW1 HW2 OW  HW1 HW2 OW  HW1 HW2 OW  HW1 HW2 OW  HW1 HW2 OW  HW1 HW2 
OW  HW1 HW2 OW  HW1 HW2 OW  HW1 HW2 OW  HW1 HW2 OW  HW1 HW2 OW  HW1 HW2 OW  HW1 
HW2 OW  HW1 HW2 OW  HW1 HW2 OW  HW1 HW2 OW  HW1 HW2 OW  HW1 HW2 OW  HW1 HW2 OW  
HW1 HW2 OW  HW1 HW2 OW  HW1 HW2 OW  HW1 HW2 OW  HW1 HW2 OW  HW1 HW2 OW  HW1 HW2 
OW  HW1 HW2 OW  HW1 HW2 OW  HW1 HW2 OW  HW1 HW2 OW  HW1 HW2 OW  HW1 HW2 OW  HW1 
HW2 OW  HW1 HW2 OW  HW1 HW2 OW  HW1 HW2 OW  HW1 HW2 OW  HW1 HW2 OW  HW1 HW2 OW  
HW1 HW2 OW  HW1 HW2 OW  HW1 HW2 OW  HW1 HW2 OW  HW1 HW2 OW  HW1 HW2 OW  HW1 HW2 
OW  HW1 HW2 OW  HW1 HW2 OW  HW1 HW2 OW  HW1 HW2 OW  HW1 HW2 OW  HW1 HW2 OW  HW1 
HW2 OW  HW1 HW2 OW  HW1 HW2 OW  HW1 HW2 OW  HW1 HW2 OW  HW1 HW2 OW  HW1 HW2 OW  
HW1 HW2 OW  HW1 HW2 OW  HW1 HW2 OW  HW1 HW2 OW  HW1 HW2 OW  HW1 HW2 OW  HW1 HW2 
OW  HW1 HW2 OW  HW1 HW2 OW  HW1 HW2 OW  HW1 HW2 OW  HW1 HW2 OW  HW1 HW2 OW  HW1 
HW2 OW  HW1 HW2 OW  HW1 HW2 OW  HW1 HW2 OW  HW1 HW2 OW  HW1 HW2 OW  HW1 HW2 OW  
HW1 HW2 OW  HW1 HW2 OW  HW1 HW2 OW  HW1 HW2 OW  HW1 HW2 OW  HW1 HW2 OW  HW1 HW2 
OW  HW1 HW2 OW  HW1 HW2 OW  HW1 HW2 OW  HW1 HW2 OW  HW1 HW2 OW  HW1 HW2 OW  HW1 
HW2 OW  HW1 HW2 OW  HW1 HW2 OW  HW1 HW2 OW  HW1 HW2 OW  HW1 HW2 OW  HW1 HW2 OW  
HW1 HW2 OW  HW1 HW2 OW  HW1 HW2 OW  HW1 HW2 OW  HW1 HW2 OW  HW1 HW2 OW  HW1 HW2 
OW  HW1 HW2 OW  HW1 HW2 OW  HW1 HW2 OW  HW1 HW2 OW  HW1 HW2 OW  HW1 HW2 OW  HW1 
HW2 OW  HW1 HW2 OW  HW1 HW2 OW  HW1 HW2 OW  HW1 HW2 OW  HW1 HW2 OW  HW1 HW2 OW  
HW1 HW2 OW  HW1 HW2 OW  HW1 HW2 OW  HW1 HW2 OW  HW1 HW2 OW  HW1 HW2 OW  HW1 HW2 
OW  HW1 HW2 OW  HW1 HW2 OW  HW1 HW2 OW  HW1 HW2 OW  HW1 HW2 OW  HW1 HW2 OW  HW1 
HW2 OW  HW1 HW2 OW  HW1 HW2 OW  HW1 HW2 OW  HW1 HW2 OW  HW1 HW2 OW  HW1 HW2 OW  
HW1 HW2 OW  HW1 HW2 OW  HW1 HW2 OW  HW1 HW2 OW  HW1 HW2 OW  HW1 HW2 OW  HW1 HW2 
OW  HW1 HW2 OW  HW1 HW2 OW  HW1 HW2 OW  HW1 HW2 OW  HW1 HW2 OW  HW1 HW2 OW  HW1 
HW2 OW  HW1 HW2 OW  HW1 HW2 OW  HW1 HW2 OW  HW1 HW2 OW  HW1 HW2 OW  HW1 HW2 OW  
HW1 HW2 OW  HW1 HW2 OW  HW1 HW2 OW  HW1 HW2 OW  HW1 HW2 OW  HW1 HW2 OW  HW1 HW2 
OW  HW1 HW2 OW  HW1 HW2 OW  HW1 HW2 OW  HW1 HW2 OW  HW1 HW2 OW  HW1 HW2 OW  HW1 
HW2 OW  HW1 HW2 OW  HW1 HW2 OW  HW1 HW2 OW  HW1 HW2 OW  HW1 HW2 OW  HW1 HW2 OW  
HW1 HW2 OW  HW1 HW2 OW  HW1 HW2 OW  HW1 HW2 OW  HW1 HW2 OW  HW1 HW2 OW  HW1 HW2 
OW  HW1 HW2 OW  HW1 HW2 OW  HW1 HW2 OW  HW1 HW2 OW  HW1 HW2 OW  HW1 HW2 OW  HW1 
HW2 OW  HW1 HW2 OW  HW1 HW2 OW  HW1 HW2 OW  HW1 HW2 OW  HW1 HW2 OW  HW1 HW2 OW  
HW1 HW2 OW  HW1 HW2 OW  HW1 HW2 OW  HW1 HW2 OW  HW1 HW2 OW  HW1 HW2 OW  HW1 HW2 
OW  HW1 HW2 OW  HW1 HW2 OW  HW1 HW2 OW  HW1 HW2 OW  HW1 HW2 OW  HW1 HW2 OW  HW1 
HW2 OW  HW1 HW2 OW  HW1 HW2 OW  HW1 HW2 OW  HW1 HW2 OW  HW1 HW2 OW  HW1 HW2 OW  
HW1 HW2 OW  HW1 HW2 OW  HW1 HW2 OW  HW1 HW2 OW  HW1 HW2 OW  HW1 HW2 OW  HW1 HW2 
OW  HW1 HW2 OW  HW1 HW2 OW  HW1 HW2 OW  HW1 HW2 OW  HW1 HW2 OW  HW1 HW2 OW  HW1 
HW2 OW  HW1 HW2 OW  HW1 HW2 OW  HW1 HW2 OW  HW1 HW2 OW  HW1 HW2 OW  HW1 HW2 OW  
HW1 HW2 OW  HW1 HW2 OW  HW1 HW2 OW  HW1 HW2 OW  HW1 HW2 OW  HW1 HW2 OW  HW1 HW2 
OW  HW1 HW2 OW  HW1 HW2 OW  HW1 HW2 OW  HW1 HW2 OW  HW1 HW2 OW  HW1 HW2 OW  HW1 
HW2 OW  HW1 HW2 OW  HW1 HW2 OW  HW1 HW2 OW  HW1 HW2 OW  HW1 HW2 OW  HW1 HW2 OW  
HW1 HW2 OW  HW1 HW2 OW  HW1 HW2 OW  HW1 HW2 OW  HW1 HW2 OW  HW1 HW2 OW  HW1 HW2 
OW  HW1 HW2 OW  HW1 HW2 OW  HW1 HW2 OW  HW1 HW2 OW  HW1 HW2 OW  HW1 HW2 OW  HW1 
HW2 OW  HW1 HW2 OW  HW1 HW2 OW  HW1 HW2 OW  HW1 HW2 OW  HW1 HW2 OW  HW1 HW2 OW  
HW1 HW2 OW  HW1 HW2 OW  HW1 HW2 OW  HW1 HW2 OW  HW1 HW2 OW  HW1 HW2 OW  HW1 HW2 
OW  HW1 HW2 OW  HW1 HW2 OW  HW1 HW2 OW  HW1 HW2 OW  HW1 HW2 OW  HW1 HW2 OW  HW1 
HW2 OW  HW1 HW2 OW  HW1 HW2 OW  HW1 HW2 OW  HW1 HW2 OW  HW1 HW2 OW  HW1 HW2 OW  
HW1 HW2 OW  HW1 HW2 OW  HW1 HW2 OW  HW1 HW2 OW  HW1 HW2 OW  HW1 HW2 OW  HW1 HW2 
OW  HW1 HW2 OW  HW1 HW2 OW  HW1 HW2 OW  HW1 HW2 OW  HW1 HW2 OW  HW1 HW2 OW  HW1 
HW2 OW  HW1 HW2 OW  HW1 HW2 OW  HW1 HW2 OW  HW1 HW2 OW  HW1 HW2 OW  HW1 HW2 OW  
HW1 HW2 OW  HW1 HW2 OW  HW1 HW2 OW  HW1 HW2 OW  HW1 HW2 OW  HW1 HW2 OW  HW1 HW2 
OW  HW1 HW2 OW  HW1 HW2 OW  HW1 HW2 OW  HW1 HW2 OW  HW1 HW2 OW  HW1 HW2 OW  HW1 
HW2 OW  HW1 HW2 OW  HW1 HW2 OW  HW1 HW2 OW  HW1 HW2 OW  HW1 HW2 OW  HW1 HW2 OW  
HW1 HW2 OW  HW1 HW2 OW  HW1 HW2 OW  HW1 HW2 OW  HW1 HW2 OW  HW1 HW2 OW  HW1 HW2 
OW  HW1 HW2 OW  HW1 HW2 OW  HW1 HW2 OW  HW1 HW2 OW  HW1 HW2 OW  HW1 HW2 OW  HW1 
HW2 OW  HW1 HW2 OW  HW1 HW2 OW  HW1 HW2 OW  HW1 HW2 OW  HW1 HW2 OW  HW1 HW2 OW  
HW1 HW2 OW  HW1 HW2 OW  HW1 HW2 OW  HW1 HW2 OW  HW1 HW2 OW  HW1 HW2 OW  HW1 HW2 
OW  HW1 HW2 OW  HW1 HW2 OW  HW1 HW2 OW  HW1 HW2 OW  HW1 HW2 OW  HW1 HW2 OW  HW1 
HW2 OW  HW1 HW2 OW  HW1 HW2 OW  HW1 HW2 OW  HW1 HW2 OW  HW1 HW2 OW  HW1 HW2 OW  
HW1 HW2 OW  HW1 HW2 OW  HW1 HW2 OW  HW1 HW2 OW  HW1 HW2 OW  HW1 HW2 OW  HW1 HW2 
OW  HW1 HW2 OW  HW1 HW2 OW  HW1 HW2 OW  HW1 HW2 OW  HW1 HW2 OW  HW1 HW2 OW  HW1 
HW2 OW  HW1 HW2 OW  HW1 HW2 OW  HW1 HW2 OW  HW1 HW2 OW  HW1 HW2 OW  HW1 HW2 OW  
HW1 HW2 OW  HW1 HW2 OW  HW1 HW2 OW  HW1 HW2 OW  HW1 HW2 OW  HW1 HW2 OW  HW1 HW2 
OW  HW1 HW2 OW  HW1 HW2 OW  HW1 HW2 OW  HW1 HW2 OW  HW1 HW2 OW  HW1 HW2 OW  HW1 
HW2 OW  HW1 HW2 OW  HW1 HW2 OW  HW1 HW2 OW  HW1 HW2 OW  HW1 HW2 OW  HW1 HW2 OW  
HW1 HW2 OW  HW1 HW2 OW  HW1 HW2 OW  HW1 HW2 OW  HW1 HW2 OW  HW1 HW2 OW  HW1 HW2 
OW  HW1 HW2 OW  HW1 HW2 OW  HW1 HW2 OW  HW1 HW2 OW  HW1 HW2 OW  HW1 HW2 OW  HW1 
HW2 OW  HW1 HW2 OW  HW1 HW2 OW  HW1 HW2 OW  HW1 HW2 OW  HW1 HW2 OW  HW1 HW2 OW  
HW1 HW2 OW  HW1 HW2 OW  HW1 HW2 OW  HW1 HW2 OW  HW1 HW2 OW  HW1 HW2 OW  HW1 HW2 
OW  HW1 HW2 OW  HW1 HW2 OW  HW1 HW2 OW  HW1 HW2 OW  HW1 HW2 OW  HW1 HW2 OW  HW1 
HW2 OW  HW1 HW2 OW  HW1 HW2 OW  HW1 HW2 OW  HW1 HW2 OW  HW1 HW2 OW  HW1 HW2 OW  
HW1 HW2 OW  HW1 HW2 OW  HW1 HW2 OW  HW1 HW2 OW  HW1 HW2 OW  HW1 HW2 OW  HW1 HW2 
OW  HW1 HW2 OW  HW1 HW2 OW  HW1 HW2 OW  HW1 HW2 OW  HW1 HW2 OW  HW1 HW2 OW  HW1 
HW2 OW  HW1 HW2 OW  HW1 HW2 OW  HW1 HW2 OW  HW1 HW2 OW  HW1 HW2 OW  HW1 HW2 OW  
HW1 HW2 OW  HW1 HW2 OW  HW1 HW2 OW  HW1 HW2 OW  HW1 HW2 OW  HW1 HW2 OW  HW1 HW2 
OW  HW1 HW2 OW  HW1 HW2 OW  HW1 HW2 OW  HW1 HW2 OW  HW1 HW2 OW  HW1 HW2 OW  HW1 
HW2 OW  HW1 HW2 OW  HW1 HW2 OW  HW1 HW2 OW  HW1 HW2 OW  HW1 HW2 OW  HW1 HW2 OW  
HW1 HW2 OW  HW1 HW2 OW  HW1 HW2 OW  HW1 HW2 OW  HW1 HW2 OW  HW1 HW2 OW  HW1 HW2 
OW  HW1 HW2 OW  HW1 HW2 OW  HW1 HW2 OW  HW1 HW2 OW  HW1 HW2 OW  HW1 HW2 OW  HW1 
HW2 OW  HW1 HW2 OW  HW1 HW2 OW  HW1 HW2 OW  HW1 HW2 OW  HW1 HW2 OW  HW1 HW2 OW  
HW1 HW2 OW  HW1 HW2 OW  HW1 HW2 OW  HW1 HW2 OW  HW1 HW2 OW  HW1 HW2 OW  HW1 HW2 
OW  HW1 HW2 OW  HW1 HW2 OW  HW1 HW2 OW  HW1 HW2 OW  HW1 HW2 OW  HW1 HW2 OW  HW1 
HW2 OW  HW1 HW2 OW  HW1 HW2 OW  HW1 HW2 OW  HW1 HW2 OW  HW1 HW2 OW  HW1 HW2 OW  
HW1 HW2 OW  HW1 HW2 OW  HW1 HW2 OW  HW1 HW2 OW  HW1 HW2 OW  HW1 HW2 OW  HW1 HW2 
OW  HW1 HW2 OW  HW1 HW2 OW  HW1 HW2 OW  HW1 HW2 OW  HW1 HW2 OW  HW1 HW2 OW  HW1 
HW2 OW  HW1 HW2 OW  HW1 HW2 OW  HW1 HW2 OW  HW1 HW2 OW  HW1 HW2 OW  HW1 HW2 OW  
HW1 HW2 OW  HW1 HW2 OW  HW1 HW2 OW  HW1 HW2 OW  HW1 HW2 OW  HW1 HW2 OW  HW1 HW2 
OW  HW1 HW2 OW  HW1 HW2 OW  HW1 HW2 OW  HW1 HW2 OW  HW1 HW2 OW  HW1 HW2 OW  HW1 
HW2 OW  HW1 HW2 OW  HW1 HW2 OW  HW1 HW2 OW  HW1 HW2 OW  HW1 HW2 OW  HW1 HW2 OW  
HW1 HW2 OW  HW1 HW2 OW  HW1 HW2 OW  HW1 HW2 OW  HW1 HW2 OW  HW1 HW2 OW  HW1 HW2 
OW  HW1 HW2 OW  HW1 HW2 OW  HW1 HW2 OW  HW1 HW2 OW  HW1 HW2 OW  HW1 HW2 OW  HW1 
HW2 OW  HW1 HW2 OW  HW1 HW2 OW  HW1 HW2 OW  HW1 HW2 OW  HW1 HW2 OW  HW1 HW2 OW  
HW1 HW2 OW  HW1 HW2 OW  HW1 HW2 OW  HW1 HW2 OW  HW1 HW2 OW  HW1 HW2 OW  HW1 HW2 
OW  HW1 HW2 OW  HW1 HW2 OW  HW1 HW2 OW  HW1 HW2 OW  HW1 HW2 OW  HW1 HW2 OW  HW1 
HW2 OW  HW1 HW2 OW  HW1 HW2 OW  HW1 HW2 OW  HW1 HW2 OW  HW1 HW2 OW  HW1 HW2 OW  
HW1 HW2 OW  HW1 HW2 OW  HW1 HW2 OW  HW1 HW2 OW  HW1 HW2 OW  HW1 HW2 OW  HW1 HW2 
OW  HW1 HW2 OW  HW1 HW2 OW  HW1 HW2 OW  HW1 HW2 OW  HW1 HW2 OW  HW1 HW2 OW  HW1 
HW2 OW  HW1 HW2 OW  HW1 HW2 OW  HW1 HW2 OW  HW1 HW2 OW  HW1 HW2 OW  HW1 HW2 OW  
HW1 HW2 OW  HW1 HW2 OW  HW1 HW2 OW  HW1 HW2 OW  HW1 HW2 OW  HW1 HW2 OW  HW1 HW2 
OW  HW1 HW2 OW  HW1 HW2 OW  HW1 HW2 OW  HW1 HW2 OW  HW1 HW2 OW  HW1 HW2 OW  HW1 
HW2 OW  HW1 HW2 OW  HW1 HW2 OW  HW1 HW2 OW  HW1 HW2 OW  HW1 HW2 OW  HW1 HW2 OW  
HW1 HW2 OW  HW1 HW2 OW  HW1 HW2 OW  HW1 HW2 OW  HW1 HW2 OW  HW1 HW2 OW  HW1 HW2 
OW  HW1 HW2 OW  HW1 HW2 OW  HW1 HW2 OW  HW1 HW2 OW  HW1 HW2 OW  HW1 HW2 OW  HW1 
HW2 OW  HW1 HW2 OW  HW1 HW2 OW  HW1 HW2 OW  HW1 HW2 OW  HW1 HW2 OW  HW1 HW2 OW  
HW1 HW2 OW  HW1 HW2 OW  HW1 HW2 OW  HW1 HW2 OW  HW1 HW2 OW  HW1 HW2 OW  HW1 HW2 
OW  HW1 HW2 OW  HW1 HW2 OW  HW1 HW2 OW  HW1 HW2 OW  HW1 HW2 OW  HW1 HW2 OW  HW1 
HW2 OW  HW1 HW2 OW  HW1 HW2 OW  HW1 HW2 OW  HW1 HW2 OW  HW1 HW2 OW  HW1 HW2 OW  
HW1 HW2 OW  HW1 HW2 OW  HW1 HW2 OW  HW1 HW2 OW  HW1 HW2 OW  HW1 HW2 OW  HW1 HW2 
OW  HW1 HW2 OW  HW1 HW2 OW  HW1 HW2 OW  HW1 HW2 OW  HW1 HW2 OW  HW1 HW2 OW  HW1 
HW2 OW  HW1 HW2 OW  HW1 HW2 OW  HW1 HW2 OW  HW1 HW2 OW  HW1 HW2 OW  HW1 HW2 OW  
HW1 HW2 OW  HW1 HW2 OW  HW1 HW2 OW  HW1 HW2 OW  HW1 HW2 OW  HW1 HW2 OW  HW1 HW2 
OW  HW1 HW2 OW  HW1 HW2 OW  HW1 HW2 OW  HW1 HW2 OW  HW1 HW2 OW  HW1 HW2 OW  HW1 
HW2 OW  HW1 HW2 OW  HW1 HW2 OW  HW1 HW2 OW  HW1 HW2 OW  HW1 HW2 OW  HW1 HW2 OW  
HW1 HW2 OW  HW1 HW2 OW  HW1 HW2 OW  HW1 HW2 OW  HW1 HW2 OW  HW1 HW2 OW  HW1 HW2 
OW  HW1 HW2 OW  HW1 HW2 OW  HW1 HW2 OW  HW1 HW2 OW  HW1 HW2 OW  HW1 HW2 OW  HW1 
HW2 OW  HW1 HW2 OW  HW1 HW2 OW  HW1 HW2 OW  HW1 HW2 OW  HW1 HW2 OW  HW1 HW2 OW  
HW1 HW2 OW  HW1 HW2 OW  HW1 HW2 OW  HW1 HW2 OW  HW1 HW2 OW  HW1 HW2 OW  HW1 HW2 
OW  HW1 HW2 OW  HW1 HW2 OW  HW1 HW2 OW  HW1 HW2 OW  HW1 HW2 OW  HW1 HW2 OW  HW1 
HW2 OW  HW1 HW2 OW  HW1 HW2 OW  HW1 HW2 OW  HW1 HW2 OW  HW1 HW2 OW  HW1 HW2 OW  
HW1 HW2 OW  HW1 HW2 OW  HW1 HW2 OW  HW1 HW2 OW  HW1 HW2 OW  HW1 HW2 OW  HW1 HW2 
OW  HW1 HW2 OW  HW1 HW2 OW  HW1 HW2 OW  HW1 HW2 OW  HW1 HW2 OW  HW1 HW2 OW  HW1 
HW2 OW  HW1 HW2 OW  HW1 HW2 OW  HW1 HW2 OW  HW1 HW2 OW  HW1 HW2 OW  HW1 HW2 OW  
HW1 HW2 OW  HW1 HW2 OW  HW1 HW2 OW  HW1 HW2 OW  HW1 HW2 OW  HW1 HW2 OW  HW1 HW2 
OW  HW1 HW2 OW  HW1 HW2 OW  HW1 HW2 OW  HW1 HW2 OW  HW1 HW2 OW  HW1 HW2 OW  HW1 
HW2 OW  HW1 HW2 OW  HW1 HW2 OW  HW1 HW2 OW  HW1 HW2 OW  HW1 HW2 OW  HW1 HW2 OW  
HW1 HW2 OW  HW1 HW2 OW  HW1 HW2 OW  HW1 HW2 OW  HW1 HW2 OW  HW1 HW2 OW  HW1 HW2 
OW  HW1 HW2 OW  HW1 HW2 OW  HW1 HW2 OW  HW1 HW2 OW  HW1 HW2 OW  HW1 HW2 OW  HW1 
HW2 OW  HW1 HW2 OW  HW1 HW2 OW  HW1 HW2 OW  HW1 HW2 OW  HW1 HW2 OW  HW1 HW2 OW  
HW1 HW2 OW  HW1 HW2 OW  HW1 HW2 OW  HW1 HW2 OW  HW1 HW2 OW  HW1 HW2 OW  HW1 HW2 
OW  HW1 HW2 OW  HW1 HW2 OW  HW1 HW2 OW  HW1 HW2 OW  HW1 HW2 OW  HW1 HW2 OW  HW1 
HW2 OW  HW1 HW2 OW  HW1 HW2 OW  HW1 HW2 OW  HW1 HW2 OW  HW1 HW2 OW  HW1 HW2 OW  
HW1 HW2 OW  HW1 HW2 OW  HW1 HW2 OW  HW1 HW2 OW  HW1 HW2 OW  HW1 HW2 OW  HW1 HW2 
OW  HW1 HW2 OW  HW1 HW2 OW  HW1 HW2 OW  HW1 HW2 OW  HW1 HW2 OW  HW1 HW2 OW  HW1 
HW2 OW  HW1 HW2 OW  HW1 HW2 OW  HW1 HW2 OW  HW1 HW2 OW  HW1 HW2 OW  HW1 HW2 OW  
HW1 HW2 OW  HW1 HW2 OW  HW1 HW2 OW  HW1 HW2 OW  HW1 HW2 OW  HW1 HW2 OW  HW1 HW2 
OW  HW1 HW2 OW  HW1 HW2 OW  HW1 HW2 OW  HW1 HW2 OW  HW1 HW2 OW  HW1 HW2 OW  HW1 
HW2 OW  HW1 HW2 OW  HW1 HW2 OW  HW1 HW2 OW  HW1 HW2 OW  HW1 HW2 OW  HW1 HW2 OW  
HW1 HW2 OW  HW1 HW2 OW  HW1 HW2 OW  HW1 HW2 OW  HW1 HW2 OW  HW1 HW2 OW  HW1 HW2 
OW  HW1 HW2 OW  HW1 HW2 OW  HW1 HW2 OW  HW1 HW2 OW  HW1 HW2 OW  HW1 HW2 OW  HW1 
HW2 OW  HW1 HW2 OW  HW1 HW2 OW  HW1 HW2 OW  HW1 HW2 OW  HW1 HW2 OW  HW1 HW2 OW  
HW1 HW2 OW  HW1 HW2 OW  HW1 HW2 OW  HW1 HW2 OW  HW1 HW2 OW  HW1 HW2 OW  HW1 HW2 
OW  HW1 HW2 OW  HW1 HW2 OW  HW1 HW2 OW  HW1 HW2 OW  HW1 HW2 OW  HW1 HW2 OW  HW1 
HW2 OW  HW1 HW2 OW  HW1 HW2 OW  HW1 HW2 OW  HW1 HW2 OW  HW1 HW2 OW  HW1 HW2 OW  
HW1 HW2 OW  HW1 HW2 OW  HW1 HW2 OW  HW1 HW2 OW  HW1 HW2 OW  HW1 HW2 OW  HW1 HW2 
OW  HW1 HW2 OW  HW1 HW2 OW  HW1 HW2 OW  HW1 HW2 OW  HW1 HW2 OW  HW1 HW2 OW  HW1 
HW2 OW  HW1 HW2 OW  HW1 HW2 OW  HW1 HW2 OW  HW1 HW2 OW  HW1 HW2 OW  HW1 HW2 OW  
HW1 HW2 OW  HW1 HW2 OW  HW1 HW2 OW  HW1 HW2 OW  HW1 HW2 OW  HW1 HW2 OW  HW1 HW2 
OW  HW1 HW2 OW  HW1 HW2 OW  HW1 HW2 OW  HW1 HW2 OW  HW1 HW2 OW  HW1 HW2 OW  HW1 
HW2 OW  HW1 HW2 OW  HW1 HW2 OW  HW1 HW2 OW  HW1 HW2 OW  HW1 HW2 OW  HW1 HW2 OW  
HW1 HW2 OW  HW1 HW2 OW  HW1 HW2 OW  HW1 HW2 OW  HW1 HW2 OW  HW1 HW2 OW  HW1 HW2 
OW  HW1 HW2 OW  HW1 HW2 OW  HW1 HW2 OW  HW1 HW2 OW  HW1 HW2 OW  HW1 HW2 OW  HW1 
HW2 OW  HW1 HW2 OW  HW1 HW2 OW  HW1 HW2 OW  HW1 HW2 OW  HW1 HW2 OW  HW1 HW2 OW  
HW1 HW2 OW  HW1 HW2 OW  HW1 HW2 OW  HW1 HW2 OW  HW1 HW2 OW  HW1 HW2 OW  HW1 HW2 
OW  HW1 HW2 OW  HW1 HW2 OW  HW1 HW2 OW  HW1 HW2 OW  HW1 HW2 OW  HW1 HW2 OW  HW1 
HW2 OW  HW1 HW2 OW  HW1 HW2 OW  HW1 HW2 OW  HW1 HW2 OW  HW1 HW2 OW  HW1 HW2 OW  
HW1 HW2 OW  HW1 HW2 OW  HW1 HW2 OW  HW1 HW2 OW  HW1 HW2 OW  HW1 HW2 OW  HW1 HW2 
OW  HW1 HW2 OW  HW1 HW2 OW  HW1 HW2 OW  HW1 HW2 OW  HW1 HW2 OW  HW1 HW2 OW  HW1 
HW2 OW  HW1 HW2 OW  HW1 HW2 OW  HW1 HW2 OW  HW1 HW2 OW  HW1 HW2 OW  HW1 HW2 OW  
HW1 HW2 OW  HW1 HW2 OW  HW1 HW2 OW  HW1 HW2 OW  HW1 HW2 OW  HW1 HW2 OW  HW1 HW2 
OW  HW1 HW2 OW  HW1 HW2 OW  HW1 HW2 OW  HW1 HW2 OW  HW1 HW2 OW  HW1 HW2 OW  HW1 
HW2 OW  HW1 HW2 OW  HW1 HW2 OW  HW1 HW2 OW  HW1 HW2 OW  HW1 HW2 OW  HW1 HW2 OW  
HW1 HW2 OW  HW1 HW2 OW  HW1 HW2 OW  HW1 HW2 OW  HW1 HW2 OW  HW1 HW2 OW  HW1 HW2 
OW  HW1 HW2 OW  HW1 HW2 OW  HW1 HW2 OW  HW1 HW2 OW  HW1 HW2 OW  HW1 HW2 OW  HW1 
HW2 OW  HW1 HW2 OW  HW1 HW2 OW  HW1 HW2 OW  HW1 HW2 OW  HW1 HW2 OW  HW1 HW2 OW  
HW1 HW2 OW  HW1 HW2 OW  HW1 HW2 OW  HW1 HW2 OW  HW1 HW2 OW  HW1 HW2 OW  HW1 HW2 
OW  HW1 HW2 OW  HW1 HW2 OW  HW1 HW2 OW  HW1 HW2 OW  HW1 HW2 OW  HW1 HW2 OW  HW1 
HW2 OW  HW1 HW2 OW  HW1 HW2 OW  HW1 HW2 OW  HW1 HW2 OW  HW1 HW2 OW  HW1 HW2 OW  
HW1 HW2 OW  HW1 HW2 OW  HW1 HW2 OW  HW1 HW2 OW  HW1 HW2 OW  HW1 HW2 OW  HW1 HW2 
OW  HW1 HW2 OW  HW1 HW2 OW  HW1 HW2 OW  HW1 HW2 OW  HW1 HW2 OW  HW1 HW2 OW  HW1 
HW2 OW  HW1 HW2 OW  HW1 HW2 OW  HW1 HW2 OW  HW1 HW2 OW  HW1 HW2 OW  HW1 HW2 OW  
HW1 HW2 OW  HW1 HW2 OW  HW1 HW2 OW  HW1 HW2 OW  HW1 HW2 OW  HW1 HW2 OW  HW1 HW2 
OW  HW1 HW2 OW  HW1 HW2 OW  HW1 HW2 OW  HW1 HW2 OW  HW1 HW2 OW  HW1 HW2 OW  HW1 
HW2 OW  HW1 HW2 OW  HW1 HW2 OW  HW1 HW2 OW  HW1 HW2 OW  HW1 HW2 OW  HW1 HW2 OW  
HW1 HW2 OW  HW1 HW2 OW  HW1 HW2 OW  HW1 HW2 OW  HW1 HW2 OW  HW1 HW2 OW  HW1 HW2 
OW  HW1 HW2 OW  HW1 HW2 OW  HW1 HW2 OW  HW1 HW2 OW  HW1 HW2 OW  HW1 HW2 OW  HW1 
HW2 OW  HW1 HW2 OW  HW1 HW2 OW  HW1 HW2 OW  HW1 HW2 OW  HW1 HW2 OW  HW1 HW2 OW  
HW1 HW2 OW  HW1 HW2 OW  HW1 HW2 OW  HW1 HW2 OW  HW1 HW2 OW  HW1 HW2 OW  HW1 HW2 
OW  HW1 HW2 OW  HW1 HW2 OW  HW1 HW2 OW  HW1 HW2 OW  HW1 HW2 OW  HW1 HW2 OW  HW1 
HW2 OW  HW1 HW2 OW  HW1 HW2 OW  HW1 HW2 OW  HW1 HW2 OW  HW1 HW2 OW  HW1 HW2 OW  
HW1 HW2 OW  HW1 HW2 OW  HW1 HW2 OW  HW1 HW2 OW  HW1 HW2 OW  HW1 HW2 OW  HW1 HW2 
OW  HW1 HW2 OW  HW1 HW2 OW  HW1 HW2 OW  HW1 HW2 OW  HW1 HW2 OW  HW1 HW2 OW  HW1 
HW2 OW  HW1 HW2 OW  HW1 HW2 OW  HW1 HW2 OW  HW1 HW2 OW  HW1 HW2 OW  HW1 HW2 OW  
HW1 HW2 OW  HW1 HW2 OW  HW1 HW2 OW  HW1 HW2 OW  HW1 HW2 OW  HW1 HW2 OW  HW1 HW2 
OW  HW1 HW2 OW  HW1 HW2 OW  HW1 HW2 OW  HW1 HW2 OW  HW1 HW2 OW  HW1 HW2 OW  HW1 
HW2 OW  HW1 HW2 OW  HW1 HW2 OW  HW1 HW2 OW  HW1 HW2 OW  HW1 HW2 OW  HW1 HW2 OW  
HW1 HW2 OW  HW1 HW2 OW  HW1 HW2 OW  HW1 HW2 OW  HW1 HW2 OW  HW1 HW2 OW  HW1 HW2 
OW  HW1 HW2 OW  HW1 HW2 OW  HW1 HW2 OW  HW1 HW2 OW  HW1 HW2 OW  HW1 HW2 OW  HW1 
HW2 OW  HW1 HW2 OW  HW1 HW2 OW  HW1 HW2 OW  HW1 HW2 OW  HW1 HW2 OW  HW1 HW2 OW  
HW1 HW2 OW  HW1 HW2 OW  HW1 HW2 OW  HW1 HW2 OW  HW1 HW2 OW  HW1 HW2 OW  HW1 HW2 
OW  HW1 HW2 OW  HW1 HW2 OW  HW1 HW2 OW  HW1 HW2 OW  HW1 HW2 OW  HW1 HW2 OW  HW1 
HW2 OW  HW1 HW2 OW  HW1 HW2 OW  HW1 HW2 OW  HW1 HW2 OW  HW1 HW2 OW  HW1 HW2 OW  
HW1 HW2 OW  HW1 HW2 OW  HW1 HW2 OW  HW1 HW2 OW  HW1 HW2 OW  HW1 HW2 OW  HW1 HW2 
OW  HW1 HW2 OW  HW1 HW2 OW  HW1 HW2 OW  HW1 HW2 OW  HW1 HW2 OW  HW1 HW2 OW  HW1 
HW2 OW  HW1 HW2 OW  HW1 HW2 OW  HW1 HW2 OW  HW1 HW2 OW  HW1 HW2 OW  HW1 HW2 OW  
HW1 HW2 OW  HW1 HW2 OW  HW1 HW2 OW  HW1 HW2 OW  HW1 HW2 OW  HW1 HW2 OW  HW1 HW2 
OW  HW1 HW2 OW  HW1 HW2 OW  HW1 HW2 OW  HW1 HW2 OW  HW1 HW2 OW  HW1 HW2 OW  HW1 
HW2 OW  HW1 HW2 OW  HW1 HW2 OW  HW1 HW2 OW  HW1 HW2 OW  HW1 HW2 OW  HW1 HW2 OW  
HW1 HW2 OW  HW1 HW2 OW  HW1 HW2 OW  HW1 HW2 OW  HW1 HW2 OW  HW1 HW2 OW  HW1 HW2 
OW  HW1 HW2 OW  HW1 HW2 OW  HW1 HW2 OW  HW1 HW2 OW  HW1 HW2 OW  HW1 HW2 OW  HW1 
HW2 OW  HW1 HW2 OW  HW1 HW2 OW  HW1 HW2 OW  HW1 HW2 OW  HW1 HW2 OW  HW1 HW2 OW  
HW1 HW2 OW  HW1 HW2 OW  HW1 HW2 OW  HW1 HW2 OW  HW1 HW2 OW  HW1 HW2 OW  HW1 HW2 
OW  HW1 HW2 OW  HW1 HW2 OW  HW1 HW2 OW  HW1 HW2 OW  HW1 HW2 OW  HW1 HW2 OW  HW1 
HW2 OW  HW1 HW2 OW  HW1 HW2 OW  HW1 HW2 OW  HW1 HW2 OW  HW1 HW2 OW  HW1 HW2 OW  
HW1 HW2 OW  HW1 HW2 OW  HW1 HW2 OW  HW1 HW2 OW  HW1 HW2 OW  HW1 HW2 OW  HW1 HW2 
OW  HW1 HW2 OW  HW1 HW2 OW  HW1 HW2 OW  HW1 HW2 OW  HW1 HW2 OW  HW1 HW2 OW  HW1 
HW2 OW  HW1 HW2 OW  HW1 HW2 OW  HW1 HW2 OW  HW1 HW2 OW  HW1 HW2 OW  HW1 HW2 OW  
HW1 HW2 OW  HW1 HW2 OW  HW1 HW2 OW  HW1 HW2 OW  HW1 HW2 OW  HW1 HW2 OW  HW1 HW2 
OW  HW1 HW2 OW  HW1 HW2 OW  HW1 HW2 OW  HW1 HW2 OW  HW1 HW2 OW  HW1 HW2 OW  HW1 
HW2 OW  HW1 HW2 OW  HW1 HW2 OW  HW1 HW2 OW  HW1 HW2 OW  HW1 HW2 OW  HW1 HW2 OW  
HW1 HW2 OW  HW1 HW2 OW  HW1 HW2 OW  HW1 HW2 OW  HW1 HW2 OW  HW1 HW2 OW  HW1 HW2 
OW  HW1 HW2 OW  HW1 HW2 OW  HW1 HW2 OW  HW1 HW2 OW  HW1 HW2 OW  HW1 HW2 OW  HW1 
HW2 OW  HW1 HW2 OW  HW1 HW2 OW  HW1 HW2 OW  HW1 HW2 OW  HW1 HW2 OW  HW1 HW2 OW  
HW1 HW2 OW  HW1 HW2 OW  HW1 HW2 OW  HW1 HW2 OW  HW1 HW2 OW  HW1 HW2 OW  HW1 HW2 
OW  HW1 HW2 OW  HW1 HW2 OW  HW1 HW2 OW  HW1 HW2 OW  HW1 HW2 OW  HW1 HW2 OW  HW1 
HW2 OW  HW1 HW2 OW  HW1 HW2 OW  HW1 HW2 OW  HW1 HW2 OW  HW1 HW2 OW  HW1 HW2 OW  
HW1 HW2 OW  HW1 HW2 OW  HW1 HW2 OW  HW1 HW2 OW  HW1 HW2 OW  HW1 HW2 OW  HW1 HW2 
OW  HW1 HW2 OW  HW1 HW2 OW  HW1 HW2 OW  HW1 HW2 OW  HW1 HW2 OW  HW1 HW2 OW  HW1 
HW2 OW  HW1 HW2 OW  HW1 HW2 OW  HW1 HW2 OW  HW1 HW2 OW  HW1 HW2 OW  HW1 HW2 OW  
HW1 HW2 OW  HW1 HW2 OW  HW1 HW2 OW  HW1 HW2 OW  HW1 HW2 OW  HW1 HW2 OW  HW1 HW2 
OW  HW1 HW2 OW  HW1 HW2 OW  HW1 HW2 OW  HW1 HW2 OW  HW1 HW2 OW  HW1 HW2 OW  HW1 
HW2 OW  HW1 HW2 OW  HW1 HW2 OW  HW1 HW2 OW  HW1 HW2 OW  HW1 HW2 OW  HW1 HW2 OW  
HW1 HW2 OW  HW1 HW2 OW  HW1 HW2 OW  HW1 HW2 OW  HW1 HW2 OW  HW1 HW2 OW  HW1 HW2 
OW  HW1 HW2 OW  HW1 HW2 OW  HW1 HW2 OW  HW1 HW2 OW  HW1 HW2 OW  HW1 HW2 OW  HW1 
HW2 OW  HW1 HW2 OW  HW1 HW2 OW  HW1 HW2 OW  HW1 HW2 OW  HW1 HW2 OW  HW1 HW2 OW  
HW1 HW2 OW  HW1 HW2 OW  HW1 HW2 OW  HW1 HW2 OW  HW1 HW2 OW  HW1 HW2 OW  HW1 HW2 
OW  HW1 HW2 OW  HW1 HW2 OW  HW1 HW2 OW  HW1 HW2 OW  HW1 HW2 OW  HW1 HW2 OW  HW1 
HW2 OW  HW1 HW2 OW  HW1 HW2 OW  HW1 HW2 OW  HW1 HW2 OW  HW1 HW2 OW  HW1 HW2 OW  
HW1 HW2 OW  HW1 HW2 OW  HW1 HW2 OW  HW1 HW2 OW  HW1 HW2 OW  HW1 HW2 OW  HW1 HW2 
OW  HW1 HW2 OW  HW1 HW2 OW  HW1 HW2 OW  HW1 HW2 OW  HW1 HW2 OW  HW1 HW2 OW  HW1 
HW2 OW  HW1 HW2 OW  HW1 HW2 OW  HW1 HW2 OW  HW1 HW2 OW  HW1 HW2 OW  HW1 HW2 OW  
HW1 HW2 OW  HW1 HW2 OW  HW1 HW2 OW  HW1 HW2 OW  HW1 HW2 OW  HW1 HW2 OW  HW1 HW2 
OW  HW1 HW2 OW  HW1 HW2 OW  HW1 HW2 OW  HW1 HW2 OW  HW1 HW2 OW  HW1 HW2 OW  HW1 
HW2 OW  HW1 HW2 OW  HW1 HW2 OW  HW1 HW2 OW  HW1 HW2 OW  HW1 HW2 OW  HW1 HW2 OW  
HW1 HW2 OW  HW1 HW2 OW  HW1 HW2 OW  HW1 HW2 OW  HW1 HW2 OW  HW1 HW2 OW  HW1 HW2 
OW  HW1 HW2 OW  HW1 HW2 OW  HW1 HW2 OW  HW1 HW2 OW  HW1 HW2 OW  HW1 HW2 OW  HW1 
HW2 OW  HW1 HW2 OW  HW1 HW2 OW  HW1 HW2 OW  HW1 HW2 OW  HW1 HW2 OW  HW1 HW2 OW  
HW1 HW2 OW  HW1 HW2 OW  HW1 HW2 OW  HW1 HW2 OW  HW1 HW2 OW  HW1 HW2 OW  HW1 HW2 
OW  HW1 HW2 OW  HW1 HW2 OW  HW1 HW2 OW  HW1 HW2 OW  HW1 HW2 OW  HW1 HW2 OW  HW1 
HW2 OW  HW1 HW2 OW  HW1 HW2 OW  HW1 HW2 OW  HW1 HW2 OW  HW1 HW2 OW  HW1 HW2 OW  
HW1 HW2 OW  HW1 HW2 OW  HW1 HW2 OW  HW1 HW2 OW  HW1 HW2 OW  HW1 HW2 OW  HW1 HW2 
OW  HW1 HW2 OW  HW1 HW2 OW  HW1 HW2 OW  HW1 HW2 OW  HW1 HW2 OW  HW1 HW2 OW  HW1 
HW2 OW  HW1 HW2 OW  HW1 HW2 OW  HW1 HW2 OW  HW1 HW2 OW  HW1 HW2 OW  HW1 HW2 OW  
HW1 HW2 OW  HW1 HW2 OW  HW1 HW2 OW  HW1 HW2 OW  HW1 HW2 OW  HW1 HW2 OW  HW1 HW2 
OW  HW1 HW2 OW  HW1 HW2 OW  HW1 HW2 OW  HW1 HW2 OW  HW1 HW2 OW  HW1 HW2 OW  HW1
[truncated: 24,080,251 more chars]
