# Supplementary material for: Mechanism of Hyaluronic Acid Hydrolysis Catalyzed by Snake Venom Hyaluronidase
Source: J Chem Inf Model. 2026 Jan 27;66(7):4033–48. doi: 10.1021/acs.jcim.5c02594 (PMC13080975; doi:10.1021/acs.jcim.5c02594)
Supplement: Supplementary file 1 [file ci5c02594_si_001.zip › SI_files/HYA_ASH_docked_octa.rst7]

112673
  65.7000000  72.7300000  55.2400000  65.3300000  71.9200000  54.7500000
  65.4500000  73.6000000  54.8000000  66.6900000  72.5400000  55.2100000
  65.2600000  72.5100000  56.6400000  65.4000000  73.4600000  57.1500000
  63.7400000  72.3900000  56.6400000  63.2700000  73.3000000  56.2800000
  63.4100000  71.5800000  55.9900000  63.2000000  71.9900000  58.0500000
  63.3300000  70.9100000  58.2000000  63.8400000  72.5000000  58.7700000
  61.4300000  72.4100000  58.1700000  60.7700000  71.1700000  56.9500000
  61.5400000  70.4500000  56.6600000  60.0600000  70.6600000  57.6100000
  60.3000000  71.7000000  56.1200000  65.9500000  71.2500000  57.2800000
  66.2500000  70.2700000  56.5500000  66.3600000  71.2500000  58.5400000
  66.3400000  72.3800000  59.5500000  65.4300000  72.4400000  60.1500000
  66.4700000  73.3500000  59.0700000  67.5400000  72.1200000  60.4600000
  67.3600000  72.5500000  61.4500000  68.3500000  72.6200000  59.9300000
  67.7500000  70.6700000  60.4700000  67.0200000  70.2100000  61.1500000
  68.8000000  70.3800000  60.4500000  67.1700000  70.2000000  59.1200000
  67.9300000  70.0300000  58.3600000  66.3200000  68.9000000  59.2000000
  65.1000000  69.0400000  59.1900000  66.8300000  67.7400000  59.3300000
  67.8400000  67.6600000  59.3900000  66.0700000  66.4800000  59.5200000
  65.0900000  66.6800000  59.0700000  66.8500000  65.4700000  58.6900000
  66.5000000  64.4500000  58.5800000  66.8800000  65.8600000  57.6700000
  67.8800000  65.3600000  59.0500000  65.9100000  66.1600000  61.0200000
  66.4100000  66.8100000  61.9000000  65.1200000  65.1300000  61.3000000
  64.6400000  64.7200000  60.5200000  64.9800000  64.3900000  62.5600000
  65.1100000  64.9600000  63.4800000  63.4800000  63.9400000  62.6600000
  62.8800000  64.8300000  62.4800000  63.1800000  63.2200000  61.9000000
  63.2100000  63.2800000  64.0600000  63.7700000  62.3500000  64.1300000
  63.4700000  63.9600000  64.8700000  61.7100000  62.9700000  64.2700000
  61.2200000  63.9400000  64.3600000  61.4800000  62.2800000  63.4600000
  61.5800000  62.1500000  65.5400000  62.2500000  61.3000000  65.4700000
  61.8600000  62.7100000  66.4300000  60.1200000  61.7400000  65.8300000
  60.1700000  60.7600000  66.1000000  59.7100000  62.2100000  66.6200000
  59.4800000  61.9400000  65.0700000  65.9400000  63.2600000  62.6900000
  66.2800000  62.6200000  61.7000000  66.4000000  62.9200000  63.9100000
  66.0800000  63.4400000  64.7100000  67.3600000  61.7800000  64.2400000
  68.0400000  61.8200000  63.3900000  68.0500000  62.1700000  65.6000000
  67.9900000  63.2400000  65.8300000  67.5200000  61.5900000  66.3400000
  69.0800000  61.8100000  65.6300000  66.7300000  60.3700000  64.2100000
  65.5200000  60.2200000  64.1400000  67.5500000  59.3500000  64.1300000
  69.0500000  59.3600000  64.1200000  69.5000000  59.2600000  65.1100000
  69.5200000  60.2500000  63.7000000  69.4700000  58.0700000  63.3100000
  70.4200000  57.6900000  63.6900000  69.4800000  58.3000000  62.2500000
  68.3600000  57.0600000  63.6400000  68.5400000  56.4000000  64.4900000
  68.2100000  56.3900000  62.7900000  67.1100000  57.9500000  63.8000000
  66.6300000  57.9300000  62.8200000  66.2300000  57.2800000  64.8700000
  66.3200000  57.3600000  66.0900000  65.2800000  56.4600000  64.3600000
  65.1400000  56.4200000  63.3600000  64.5300000  55.4200000  65.1500000
  64.0600000  55.9900000  65.9500000  63.4300000  54.7200000  64.3700000
  62.8700000  55.5800000  64.0000000  63.8000000  54.0700000  63.5800000
  62.5300000  53.8300000  65.2600000  62.9000000  52.8600000  65.5900000
  62.1900000  54.3400000  66.1700000  61.0100000  53.3900000  64.4700000
  61.6700000  52.5300000  63.0600000  61.0500000  51.7600000  62.6000000
  61.9100000  53.2300000  62.2600000  62.6200000  52.1000000  63.3800000
  65.5100000  54.3700000  65.8400000  65.1800000  53.9800000  66.9400000
  66.6400000  53.9700000  65.1900000  66.9900000  54.3400000  64.3200000
  67.6900000  53.0500000  65.7500000  67.4000000  52.8700000  66.7900000
  67.5000000  51.6400000  65.2100000  67.6200000  51.6200000  64.1300000
  68.2900000  51.0400000  65.6700000  66.2500000  50.8900000  65.6400000
  65.0600000  50.9700000  64.9200000  64.9700000  51.6000000  64.0500000
  64.0400000  50.1400000  65.2300000  63.1100000  50.2500000  64.6900000
  64.0800000  49.3700000  66.4000000  63.0200000  48.6100000  66.8000000
  63.2100000  48.1800000  67.6400000  65.2300000  49.4100000  67.2200000
  65.1900000  48.7800000  68.1000000  66.3100000  50.2200000  66.8500000
  67.1600000  50.3700000  67.5000000  69.0500000  53.4700000  65.6800000
  69.3500000  54.0400000  64.6400000  69.9700000  53.3500000  66.6900000
  69.6300000  52.8700000  68.0000000  69.5200000  51.7900000  67.9500000
  68.8900000  53.4300000  68.5600000  70.8100000  53.1400000  68.9500000
  70.9100000  52.3300000  69.6700000  70.5400000  54.0900000  69.4200000
  71.9300000  53.3300000  67.9600000  72.3100000  52.3500000  67.6700000
  72.7700000  53.8900000  68.3600000  71.2700000  54.0500000  66.7500000
  71.1200000  55.1000000  66.9600000  72.1700000  53.9600000  65.5400000
  72.5600000  52.8500000  65.0800000  72.3900000  55.0900000  64.9100000
  72.1400000  55.9400000  65.4000000  73.0600000  55.3400000  63.6500000
  72.7900000  56.3900000  63.5300000  74.5800000  55.2600000  63.9300000
  74.7700000  55.7100000  64.9100000  74.9800000  54.2400000  64.0300000
  75.3600000  56.0200000  62.8600000  75.1200000  57.1700000  62.5800000
  76.3100000  55.3900000  62.3900000  77.0000000  55.7400000  61.7400000
  76.4900000  54.4900000  62.8200000  72.6000000  54.5300000  62.4300000
  73.3700000  53.8300000  61.8200000  71.2800000  54.5900000  62.2500000
  70.6600000  55.0200000  62.9200000  70.5400000  53.9100000  61.1800000
  71.2000000  53.3200000  60.5400000  69.4100000  52.9300000  61.6400000
  68.7400000  53.5100000  62.2700000  68.8100000  52.6400000  60.7800000
  69.9400000  51.7500000  62.3800000  70.4300000  52.1400000  63.2700000
  69.0800000  51.1800000  62.7400000  70.9700000  50.9400000  61.5700000
  71.6900000  50.2500000  62.3100000  71.1200000  51.0000000  60.3200000
  69.9900000  54.9100000  60.0900000  68.8000000  55.2400000  60.1700000
  70.8300000  55.4700000  59.2400000  72.2200000  55.2700000  59.2200000
  72.4700000  54.2100000  59.2600000  72.6200000  55.8900000  60.0200000
  72.6700000  55.8000000  57.8500000  72.4500000  55.0800000  57.0500000
  73.7300000  56.0400000  57.8100000  71.7600000  56.9800000  57.5600000
  71.6900000  57.0800000  56.4700000  72.2200000  57.9100000  57.8900000
  70.4700000  56.5000000  58.3200000  70.0800000  57.3700000  58.8600000
  69.4800000  56.1500000  57.2300000  69.1100000  57.0800000  56.4800000
  69.3000000  54.8800000  57.0200000  69.9400000  54.2200000  57.4300000
  68.2800000  54.3800000  56.1700000  67.4900000  55.1200000  56.2700000
  68.8600000  54.3100000  54.7300000  69.1000000  55.3200000  54.4200000
  69.8300000  53.8000000  54.7200000  67.8600000  53.7400000  53.7700000
  68.1600000  52.7300000  52.9600000  69.1100000  52.2500000  53.1700000
  67.3600000  52.2600000  51.9700000  67.7600000  51.4900000  51.3300000
  66.1800000  52.9700000  51.6500000  65.5900000  52.6500000  50.8100000
  65.8100000  54.0200000  52.4800000  64.8800000  54.5500000  52.3000000
  66.7300000  54.4900000  53.4500000  66.4800000  55.4100000  53.9600000
  67.7600000  53.0700000  56.8400000  68.3600000  52.0000000  56.5500000
  66.8000000  53.1400000  57.7400000  66.2700000  54.0000000  57.8600000
  66.2700000  51.9500000  58.3800000  67.0900000  51.3300000  58.7400000
  65.5600000  52.3300000  59.7000000  66.2500000  52.8700000  60.3500000
  64.3100000  53.2300000  59.4700000  63.8700000  53.6200000  60.3800000
  64.5400000  54.0000000  58.7300000  63.4400000  52.7800000  59.0000000
  65.1400000  51.1700000  60.5900000  64.4300000  51.4000000  61.3900000
  64.7200000  50.3800000  59.9600000  66.2800000  50.5800000  61.3300000
  66.7200000  51.3600000  61.9600000  65.9700000  49.7600000  61.9700000
  67.0300000  50.1700000  60.6600000  65.3600000  51.1100000  57.4700000
  64.3900000  51.5800000  56.8800000  65.6400000  49.7700000  57.3600000
  66.5200000  49.4700000  57.7600000  64.9300000  48.8800000  56.4400000
  64.2100000  49.5200000  55.9200000  65.8900000  48.2200000  55.4900000
  66.6000000  47.5700000  56.0100000  65.2400000  47.3400000  54.3400000
  65.1300000  46.3800000  54.8500000  64.3100000  47.8200000  54.0600000
  65.9500000  47.2700000  53.5100000  66.8000000  49.2700000  54.7700000
  66.2100000  50.0400000  54.2700000  67.4300000  49.8500000  55.4300000
  67.4700000  48.8200000  54.0400000  64.2200000  47.7500000  57.2500000
  64.8600000  47.1900000  58.1700000  62.9600000  47.4200000  56.9600000
  62.6100000  47.8000000  56.0900000  62.0100000  46.6300000  57.7100000
  62.5100000  46.0300000  58.4600000  60.8000000  47.4100000  58.4300000
  60.1700000  47.8800000  57.6800000  60.2100000  46.6800000  58.9900000
  61.3500000  48.4700000  59.4000000  62.1600000  48.1700000  60.0600000
  61.6800000  49.8100000  58.6800000  62.6900000  49.8400000  58.2800000
  60.9200000  49.8600000  57.9000000  61.5500000  50.5800000  59.4400000
  60.1900000  48.7600000  60.3500000  60.4300000  49.5800000  61.0300000
  59.2900000  49.0800000  59.8100000  59.9000000  47.8100000  60.8000000
  61.3000000  45.6200000  56.8200000  61.0300000  45.8800000  55.6300000
  60.7000000  44.6700000  57.5100000  60.9800000  44.5500000  58.4700000
  59.7600000  43.6600000  57.0300000  59.5700000  43.7600000  55.9600000
  60.3400000  42.2800000  57.2800000  61.3900000  42.3300000  57.0000000
  60.3900000  42.2400000  58.3700000  59.6400000  41.1300000  56.6600000
  58.9100000  40.1600000  57.2400000  58.7600000  39.9700000  58.2900000
  58.5200000  39.2400000  56.3200000  57.9400000  38.4600000  56.5900000
  59.0500000  39.4600000  55.0600000  58.9400000  38.8500000  53.7300000
  58.4300000  37.9000000  53.6500000  59.7300000  39.4000000  52.6600000
  59.8500000  38.9200000  51.7000000  60.3800000  40.6400000  52.9100000
  60.9000000  41.0700000  52.0700000  60.3700000  41.2800000  54.1400000
  60.8700000  42.2400000  54.1400000  59.7300000  40.6800000  55.2600000
  58.3300000  43.7200000  57.5900000  58.1700000  44.1300000  58.7700000
  57.2200000  43.5100000  56.7900000  57.3000000  43.1600000  55.8500000
  55.8600000  43.7300000  57.2300000  55.8100000  43.5400000  58.3000000
  55.5800000  45.2500000  57.0800000  56.3300000  45.7400000  57.7100000
  55.7200000  45.4400000  56.0100000  54.1900000  45.6700000  57.5100000
  53.4600000  46.4300000  56.9000000  53.6800000  45.2300000  58.7300000
  52.6700000  45.3600000  58.7600000  54.1600000  44.6100000  59.3700000
  54.8500000  42.8100000  56.5100000  54.0500000  43.3100000  55.7300000
  54.9100000  41.4900000  56.7200000  55.5600000  41.1400000  57.4100000
  54.0000000  40.5100000  56.1200000  53.1100000  41.0500000  55.7900000
  54.7100000  39.8400000  54.9400000  54.1300000  39.0100000  54.5500000
  54.9500000  40.5300000  54.1300000  55.7000000  39.5300000  55.2700000
  53.6400000  39.4500000  57.1400000  54.3300000  39.2500000  58.1200000
  52.5200000  38.6800000  56.9700000  51.4800000  38.8300000  55.9700000
  51.7300000  38.8400000  54.9100000  50.9300000  39.7500000  56.1600000
  50.4800000  37.6600000  56.1400000  50.6800000  36.8500000  55.4400000
  49.5000000  38.1000000  55.9900000  50.7400000  37.1700000  57.5300000
  50.5100000  36.1200000  57.7500000  50.1200000  37.7200000  58.2400000
  52.2100000  37.5100000  57.7700000  52.3700000  37.6000000  58.8500000
  53.0600000  36.2900000  57.3800000  52.7200000  35.5800000  56.3900000
  54.2600000  36.2200000  57.9400000  54.5100000  36.9100000  58.6300000
  55.3000000  35.2600000  57.4900000  54.8800000  34.5800000  56.7500000
  56.5200000  35.9100000  56.8800000  57.3700000  35.2200000  56.9800000
  56.3100000  36.2200000  55.3800000  56.8200000  35.3900000  54.8800000
  55.2400000  36.3500000  55.2000000  56.7800000  37.1200000  54.9900000
  56.8200000  37.1300000  57.4300000  56.8400000  37.1600000  58.3900000
  55.6600000  34.3000000  58.7100000  56.7500000  33.6700000  58.6400000
  54.7800000  34.2600000  59.7100000  54.0500000  34.9400000  59.5200000
  54.9300000  33.4200000  60.9100000  55.9200000  33.6700000  61.3000000
  53.9000000  33.8000000  62.0000000  52.9500000  33.5300000  61.5300000
  53.9600000  33.0400000  63.3100000  53.7200000  31.9800000  63.1700000
  54.9100000  33.1100000  63.8400000  53.2300000  33.4200000  64.0300000
  53.9900000  35.1900000  62.2300000  54.9100000  35.4400000  62.3000000
  54.9400000  31.9000000  60.6100000  55.5400000  31.1700000  61.3100000
  54.4300000  31.4200000  59.5200000  53.8700000  31.9900000  58.9000000
  54.4500000  30.0200000  59.0900000  54.2000000  29.4000000  59.9500000
  53.5000000  29.7400000  57.9600000  53.6600000  30.4800000  57.1700000
  53.7900000  28.7900000  57.5100000  52.0700000  29.6600000  58.5600000
  52.0400000  28.9700000  59.4000000  51.7800000  30.6500000  58.9300000
  50.9500000  29.2400000  57.6600000  49.9000000  28.9300000  58.1200000
  51.0800000  29.2900000  56.3500000  50.2400000  29.0300000  55.8500000
  51.7700000  29.9300000  55.9800000  55.9000000  29.5300000  58.7400000
  56.1800000  28.3500000  58.8700000  56.8100000  30.4500000  58.4700000
  56.5400000  31.3900000  58.2300000  58.1900000  30.1400000  58.2400000
  58.2400000  29.2900000  57.5600000  58.8500000  31.3600000  57.6600000
  58.8500000  32.2300000  58.3200000  59.9100000  31.1200000  57.6600000
  58.1600000  31.7100000  56.0100000  58.8200000  29.6600000  59.5800000
  59.1100000  28.4700000  59.6900000  58.9300000  30.5100000  60.7100000
  58.7600000  31.9000000  60.7800000  57.7600000  32.1600000  60.4300000
  59.5900000  32.3100000  60.2100000  58.9100000  32.3300000  62.2200000
  57.9500000  32.5500000  62.7000000  59.4800000  33.2600000  62.1500000
  59.6800000  31.2200000  62.9100000  59.3200000  30.8600000  63.8700000
  60.7500000  31.3900000  63.0300000  59.5200000  29.9700000  61.9700000
  60.4800000  29.5500000  61.6400000  58.6100000  28.9500000  62.6500000
  59.0000000  27.8100000  62.9700000  57.3700000  29.4000000  62.9000000
  57.1500000  30.3000000  62.5100000  56.4400000  28.6900000  63.8600000
  57.0200000  28.5500000  64.7700000  55.2100000  29.6600000  64.2000000
  55.5800000  30.6300000  64.5400000  54.6300000  29.7400000  63.2900000
  54.3500000  29.2300000  65.4100000  55.0000000  28.7100000  66.1100000
  53.8500000  30.4000000  66.2300000  53.4000000  30.1000000  67.1700000
  54.6700000  31.0700000  66.5000000  53.0700000  30.9600000  65.7100000
  53.0500000  28.3800000  64.9100000  53.3500000  27.4800000  64.3800000
  52.6000000  28.0800000  65.8600000  52.3400000  28.9900000  64.3600000
  55.9400000  27.3100000  63.4000000  55.7100000  26.4200000  64.2000000
  55.6600000  27.2000000  62.1000000  55.6800000  28.0700000  61.5800000
  55.1800000  26.0400000  61.3700000  54.8300000  25.2500000  62.0200000
  53.9800000  26.4000000  60.4000000  53.2100000  26.6300000  61.1500000
  54.3200000  27.2500000  59.8000000  53.6200000  25.2200000  59.5100000
  54.4100000  25.0000000  58.7900000  53.5000000  24.3100000  60.0900000
  52.5000000  25.4200000  58.4900000  52.7100000  26.2300000  57.7900000
  52.5300000  24.5200000  57.8800000  51.1400000  25.6500000  59.0000000
  50.9800000  25.5700000  60.0000000  49.9600000  25.6900000  58.3400000
  49.8400000  25.6500000  57.0800000  50.5600000  25.4300000  56.4100000
  48.9300000  25.4000000  56.7200000  48.8300000  25.6500000  58.9600000
  48.7700000  25.6300000  59.9700000  47.9500000  25.6400000  58.4600000
  56.3200000  25.2800000  60.6200000  56.2600000  24.0300000  60.8100000
  57.2300000  25.8800000  59.8700000  57.1100000  26.8600000  59.6700000
  58.1700000  25.1600000  58.9700000  57.9500000  24.0900000  58.9900000
  58.1400000  25.6200000  57.4800000  58.5700000  26.6200000  57.4200000
  58.8900000  25.0100000  56.9700000  56.8300000  25.5000000  56.7000000
  56.2000000  24.2600000  56.5500000  56.6900000  23.3600000  56.9100000
  54.9400000  24.2700000  55.9600000  54.4300000  23.3300000  55.8200000
  54.3600000  25.4400000  55.5300000  53.1000000  25.4800000  55.0800000
  52.7500000  24.5900000  55.0200000  55.0000000  26.6400000  55.6500000
  54.5300000  27.4800000  55.1400000  56.2500000  26.6900000  56.2400000
  56.7900000  27.6100000  56.3900000  59.6700000  25.2400000  59.5000000
  60.5500000  24.6200000  58.8600000  59.9600000  25.9400000  60.6100000
  59.1900000  26.2600000  61.1800000  61.3200000  26.1100000  61.1800000
  61.2400000  26.7500000  62.0600000  61.7300000  24.7500000  61.7300000
  61.8600000  24.0300000  60.9200000  62.7300000  24.8400000  62.1300000
  60.7000000  24.2400000  62.8000000  60.5700000  25.0300000  63.5400000
  59.8100000  23.9700000  62.2300000  61.3700000  23.0300000  63.5100000
  61.6100000  22.3000000  62.7400000  62.1900000  23.3200000  64.1700000
  60.2400000  22.3500000  64.2800000  59.7300000  23.1100000  64.8800000
  59.4800000  21.9400000  63.6100000  60.7700000  21.2200000  65.1000000
  61.1300000  21.5400000  65.9800000  60.0400000  20.6000000  65.4400000
  61.5600000  20.7100000  64.7300000  62.4000000  26.7600000  60.1700000
  63.4500000  26.1900000  60.0300000  61.8900000  27.6900000  59.3200000
  60.9700000  28.0700000  59.4900000  62.7000000  28.4800000  58.3100000
  63.5200000  27.8500000  57.9700000  61.8200000  28.8300000  57.0400000
  60.9300000  29.2800000  57.4700000  62.6300000  29.8000000  56.1100000
  62.2000000  29.8600000  55.1200000  62.5800000  30.8200000  56.5000000
  63.6700000  29.5000000  55.9500000  61.4700000  27.5700000  56.2600000
  61.1100000  27.9500000  55.3000000  62.4300000  27.1100000  56.0100000
  60.8600000  26.8600000  56.8200000  63.2900000  29.7600000  58.9400000
  62.6800000  30.5200000  59.6800000  64.5500000  29.9900000  58.5700000
  65.0100000  29.3300000  57.9600000  65.2900000  31.2100000  58.6900000
  65.0100000  31.7400000  59.6000000  66.7700000  30.8400000  58.9000000
  66.8800000  30.2100000  59.7900000  67.2100000  30.2900000  58.0700000
  67.7800000  32.0500000  58.9800000  67.5400000  33.0900000  59.6400000
  68.9400000  31.9200000  58.5000000  65.1600000  32.0700000  57.4100000
  65.5700000  31.6400000  56.3300000  64.5700000  33.2500000  57.4900000
  64.3100000  33.6400000  58.3800000  64.2900000  34.0800000  56.3500000
  64.1000000  33.4400000  55.4800000  62.9900000  34.8900000  56.6000000
  63.0400000  35.3200000  57.6000000  63.0500000  35.7600000  55.9500000
  61.6200000  34.1500000  56.5600000  61.5800000  33.2700000  57.2000000
  60.4500000  35.1200000  56.9900000  60.4500000  35.5400000  57.9900000
  60.4500000  35.9900000  56.3300000  59.4800000  34.6200000  57.0000000
  61.3400000  33.6300000  55.1500000  62.1400000  32.9900000  54.7900000
  60.3600000  33.1600000  55.0200000  61.3400000  34.4900000  54.4900000
  65.4900000  34.9800000  56.0100000  65.3800000  35.7000000  55.0000000
  66.5700000  34.8200000  56.7700000  66.6100000  34.1900000  57.5500000
  67.8100000  35.5900000  56.4900000  68.5600000  35.3400000  57.2500000
  68.4100000  35.1100000  55.1400000  67.6600000  34.7800000  54.4200000
  68.9200000  35.9100000  54.6100000  69.3200000  33.9400000  55.3500000
  69.1900000  32.8900000  54.7600000  70.3700000  34.1500000  55.9600000
  67.6200000  37.0700000  56.6400000  68.5900000  37.8000000  56.4500000
  66.5000000  37.5900000  57.2000000  65.7900000  36.9200000  57.4400000
  66.2400000  38.9300000  57.7800000  66.1800000  39.6200000  56.9300000
  64.8300000  38.9200000  58.4900000  64.7200000  37.9600000  59.0000000
  64.8100000  39.8400000  59.0600000  63.6400000  38.8600000  57.5100000
  63.8000000  37.9900000  56.8600000  62.3400000  38.5500000  58.2900000
  61.9300000  39.4900000  58.6500000  61.6500000  37.9700000  57.6800000
  62.5300000  37.8800000  59.1300000  63.4500000  40.0900000  56.5900000
  64.4100000  40.2900000  56.1300000  62.6600000  39.9100000  55.8600000
  63.1400000  40.9500000  57.1900000  67.3200000  39.3500000  58.7200000
  67.9600000  40.3200000  58.4700000  67.5200000  38.5800000  59.7900000
  66.9700000  37.7400000  59.8000000  68.5800000  38.8600000  60.8000000
  68.4200000  39.8200000  61.2900000  68.5600000  37.7900000  61.9100000
  68.5300000  36.8300000  61.3900000  69.4500000  37.8200000  62.5400000
  67.2400000  37.9900000  62.6900000  67.3800000  38.9400000  63.2100000
  66.4400000  38.0500000  61.9500000  66.9100000  36.8800000  63.7100000
  66.6500000  35.9900000  63.1500000  67.7600000  36.6600000  64.3500000
  65.8200000  37.1500000  64.6800000  66.1400000  37.9700000  65.3200000
  64.9600000  37.5000000  64.1000000  65.5200000  35.9600000  65.5200000
  64.5900000  36.0900000  65.8900000  65.6400000  35.1600000  64.9200000
  66.1500000  35.8800000  66.3100000  70.0000000  38.9000000  60.2400000
  70.7700000  39.7400000  60.6700000  70.2400000  38.1600000  59.1500000
  69.4600000  37.6100000  58.8200000  71.5400000  38.0600000  58.5100000
  72.2300000  37.8400000  59.3300000  71.5400000  36.9100000  57.4700000
  70.9500000  37.1700000  56.5900000  72.9000000  36.6900000  56.9500000
  73.6100000  36.5800000  57.7700000  72.8200000  35.7700000  56.3600000
  73.2600000  37.5400000  56.3800000  71.0000000  35.6900000  57.9000000
  70.6600000  35.1200000  57.2100000  71.9900000  39.3600000  57.8600000
  73.0200000  39.8800000  58.1600000  71.1200000  39.8300000  57.0000000
  70.3000000  39.2400000  56.9000000  71.1600000  41.0700000  56.2600000
  72.1700000  41.2800000  55.9200000  70.4000000  40.8200000  54.9200000
  69.3200000  40.7300000  55.0200000  70.5100000  41.7400000  54.3400000
  71.0100000  39.7300000  54.0400000  72.2500000  39.9700000  53.4900000
  72.7700000  40.9000000  53.7000000  72.9400000  38.9600000  52.7800000
  73.9400000  39.1700000  52.4400000  72.2700000  37.7100000  52.5400000
  72.8700000  37.0100000  51.9800000  71.0600000  37.4300000  53.2200000
  70.5100000  36.5100000  53.0700000  70.3900000  38.4900000  53.9000000
  69.4200000  38.2500000  54.3100000  70.6800000  42.3100000  57.0000000
  70.5500000  43.3200000  56.3300000  70.4100000  42.2200000  58.3500000
  70.5900000  41.3200000  58.7500000  69.9800000  43.2900000  59.2800000
  69.5500000  42.7600000  60.1300000  71.2500000  43.9500000  59.8500000
  71.6200000  44.6000000  59.0600000  71.0200000  44.6100000  60.6800000
  72.3500000  43.0600000  60.3700000  72.2500000  41.9700000  61.2100000
  71.3600000  41.7200000  61.6100000  73.3800000  41.2600000  61.2600000
  73.5200000  40.3200000  61.7800000  74.2700000  41.9400000  60.5700000
  73.5800000  43.0000000  59.8900000  73.9700000  43.7600000  59.2200000
  68.8900000  44.2200000  58.8400000  68.9300000  45.4500000  58.8900000
  67.9300000  43.5500000  58.1600000  67.9600000  42.5500000  58.2800000
  66.6300000  44.1300000  57.8600000  66.7100000  45.1800000  57.5800000
  66.0500000  43.3700000  56.7100000  66.2300000  42.3100000  56.8400000
  64.5200000  43.6100000  56.5200000  63.9200000  43.3200000  57.3800000
  64.3900000  44.6900000  56.4300000  64.1000000  43.2100000  55.6000000
  66.7500000  43.6900000  55.3700000  66.4500000  44.6700000  54.9800000
  67.8100000  43.7200000  55.6000000  66.5800000  42.7500000  54.1700000
  67.2200000  41.9200000  54.4800000  65.5400000  42.4300000  54.1500000
  66.9600000  43.2200000  53.2600000  65.8400000  43.9900000  59.2700000
  65.9200000  42.8900000  59.8400000  65.1300000  44.9200000  59.7900000
  65.1100000  45.8400000  59.3600000  64.6300000  44.9000000  61.2100000
  65.1600000  44.1800000  61.8200000  64.9500000  46.2200000  61.9400000
  64.3500000  47.0200000  61.5000000  64.6400000  46.0200000  63.3700000
  65.1800000  45.2100000  63.8700000  64.8700000  46.9200000  63.9400000
  63.5700000  45.9200000  63.5100000  66.4200000  46.6900000  61.6900000
  67.0500000  46.0100000  62.2600000  66.6600000  46.6600000  60.6300000
  66.6400000  47.7200000  61.9600000  63.1200000  44.4300000  61.2300000
  62.3200000  44.9900000  60.4700000  62.7800000  43.3700000  61.9800000
  63.5500000  43.1500000  62.6100000  61.5800000  42.6100000  62.0200000
  60.8500000  43.2100000  61.4800000  61.7200000  41.2900000  61.2100000
  60.7100000  40.9100000  61.0700000  61.9300000  41.5700000  60.1800000
  62.4400000  40.6000000  61.6400000  61.0500000  42.2900000  63.4800000
  61.8000000  42.1100000  64.4500000  59.7000000  42.1900000  63.5600000
  59.2100000  42.2000000  62.6800000  58.8700000  41.7300000  64.6900000
  58.9900000  42.4700000  65.4800000  57.4100000  41.6800000  64.3200000
  57.3000000  41.2800000  63.3200000  56.9500000  41.0000000  65.0300000
  56.7200000  42.9900000  64.4500000  56.9500000  43.7900000  65.3500000
  55.7700000  43.2400000  63.6100000  55.4400000  44.1900000  63.5400000
  55.5600000  42.4700000  62.9800000  59.1800000  40.2400000  65.0500000
  59.3200000  39.4200000  64.1600000  59.0100000  39.8700000  66.3400000
  59.0600000  40.8000000  67.3800000  58.2800000  41.5300000  67.1800000
  60.0700000  41.2200000  67.4100000  58.6500000  39.9600000  68.6400000
  57.6000000  40.1300000  68.9000000  59.2900000  40.3100000  69.4400000
  58.8800000  38.5300000  68.3700000  58.0300000  37.8900000  68.6300000
  59.8200000  38.1800000  68.8000000  59.0000000  38.5200000  66.8500000
  59.9800000  38.0800000  66.6300000  58.0300000  37.5700000  66.2000000
  56.8400000  37.9600000  65.9500000  58.5300000  36.3700000  66.0300000
  59.3400000  36.0600000  66.5500000  58.0000000  35.3000000  65.2000000
  58.7900000  34.5500000  65.0600000  56.8500000  34.5000000  65.9000000
  55.9700000  35.1000000  65.6500000  56.8400000  33.4700000  65.5500000
  57.1800000  34.3700000  67.3700000  58.0200000  33.6700000  67.8500000
  56.4400000  34.9800000  68.2000000  56.6300000  34.8900000  69.1900000
  55.6000000  35.4700000  67.9400000  57.7400000  35.7400000  63.7100000
  56.9700000  35.1200000  62.9300000  58.6500000  36.6300000  63.2500000
  59.4600000  36.8600000  63.8100000  58.6100000  37.1900000  61.8500000
  59.2000000  38.1100000  61.8700000  59.3500000  36.3300000  60.8700000
  58.8500000  35.3700000  60.8000000  59.2400000  36.6800000  59.8400000
  60.8400000  35.9700000  61.1900000  61.2900000  34.9300000  60.6300000
  61.4900000  36.6500000  61.9600000  57.2200000  37.7200000  61.4300000
  56.7200000  37.5700000  60.2800000  56.5100000  38.3300000  62.4300000
  56.8700000  38.3600000  63.3800000  55.0900000  38.6200000  62.3800000
  54.6600000  37.7800000  61.8300000  54.4500000  38.4800000  63.7700000
  54.6000000  37.5200000  64.2500000  54.9700000  39.2400000  64.3500000
  53.1000000  38.7300000  63.7400000  52.8200000  38.5400000  64.6400000
  54.7300000  39.9200000  61.7300000  55.4500000  40.8600000  61.8400000
  53.5100000  39.9400000  61.1200000  52.8200000  39.2300000  61.3100000
  52.9500000  41.2300000  60.6500000  53.6000000  41.5600000  59.8400000
  51.5000000  40.8600000  60.2100000  51.5200000  40.0400000  59.4900000
  50.9200000  40.5500000  61.0800000  50.6200000  41.9900000  59.5300000
  50.6800000  42.8700000  60.1700000  51.1900000  42.4100000  58.2200000
  50.4200000  43.0400000  57.7600000  52.1400000  42.9100000  58.4400000
  51.3300000  41.6300000  57.4800000  49.1800000  41.5200000  59.4800000
  48.5700000  42.4200000  59.3400000  49.1400000  40.6500000  58.8200000
  48.9600000  41.0000000  60.4100000  52.8200000  42.3500000  61.7300000
  52.9100000  43.5500000  61.4400000  52.5500000  41.8800000  62.9500000
  52.4400000  40.8800000  63.0200000  52.3000000  42.7800000  64.1500000
  52.4700000  43.7600000  63.7000000  50.8300000  42.8200000  64.4600000
  50.2800000  43.1700000  63.5900000  50.3500000  41.8900000  64.7500000
  50.6500000  43.6000000  65.5900000  51.0000000  44.4600000  65.3600000
  53.1400000  42.5400000  65.4200000  53.1900000  41.4100000  65.8800000
  53.6200000  43.5600000  66.0600000  53.6500000  44.4800000  65.6400000
  54.4500000  43.5200000  67.2600000  53.8600000  43.1200000  68.0900000
  55.2400000  42.7800000  67.1500000  55.0700000  44.8900000  67.7100000
  54.6100000  45.9700000  67.2800000  56.1800000  44.8400000  68.4200000
  56.6300000  43.9500000  68.5900000  56.8700000  45.9600000  69.1100000
  56.1200000  46.5300000  69.6600000  57.8400000  45.3600000  70.0900000
  58.2500000  46.0200000  70.8500000  57.2600000  44.6300000  70.6600000
  58.8700000  44.5900000  69.4800000  59.3500000  44.1500000  70.1800000
  57.4900000  46.9100000  68.0600000  57.8700000  48.0600000  68.4100000
  57.8200000  46.3900000  66.8700000  57.5100000  45.4400000  66.6900000
  58.6800000  46.9800000  65.8500000  59.4300000  47.6100000  66.3200000
  59.5800000  45.8400000  65.1600000  58.9500000  45.1700000  64.5700000
  60.5400000  46.4900000  64.2100000  61.1500000  47.1200000  64.8400000
  61.1200000  45.7200000  63.7100000  60.1000000  47.1100000  63.4300000
  60.3200000  44.9200000  66.0900000  60.9800000  45.5400000  66.7000000
  59.6500000  44.3300000  66.7000000  60.9600000  44.2400000  65.5200000
  57.8100000  47.7000000  64.7800000  58.2700000  48.7700000  64.2900000
  56.6600000  47.1700000  64.3800000  56.4300000  46.2800000  64.8100000
  55.8300000  47.6200000  63.3100000  55.8200000  48.6900000  63.5200000
  56.4800000  47.6400000  61.9100000  57.2300000  48.4300000  61.9000000
  57.0900000  46.3100000  61.5400000  57.6300000  46.4900000  60.6100000
  57.7800000  46.0400000  62.3500000  56.3600000  45.5100000  61.4400000
  55.5500000  48.0100000  60.7900000  54.6900000  47.3700000  60.5900000
  55.0500000  48.9300000  61.0700000  56.2500000  48.1300000  59.9600000
  54.5100000  47.0000000  63.5000000  54.4100000  45.7800000  63.7100000
  53.4500000  47.7700000  63.3000000  53.5500000  48.7700000  63.4000000
  52.1300000  47.1400000  63.2300000  52.4000000  46.1500000  62.8700000
  51.3200000  47.1200000  64.6200000  51.3900000  48.1400000  64.9900000
  49.8400000  46.6800000  64.4000000  49.3000000  46.6500000  65.3500000
  49.3300000  47.3700000  63.7200000  49.8500000  45.8200000  63.7400000
  51.7800000  46.1700000  65.5000000  52.6400000  46.5100000  65.7800000
  51.3700000  47.9200000  62.2100000  51.1700000  49.0800000  62.5000000
  50.9100000  47.2100000  61.1800000  51.3600000  46.3400000  60.9500000
  49.9200000  47.8400000  60.2600000  50.0000000  48.9300000  60.3100000
  50.2900000  47.5100000  58.8300000  51.3400000  47.7400000  58.6100000
  50.1600000  46.0000000  58.3600000  50.3600000  45.8200000  57.3000000
  50.7500000  45.3200000  58.9700000  49.1000000  45.7200000  58.4300000
  49.5000000  48.4300000  57.9400000  48.4400000  48.2100000  58.0100000
  49.6100000  49.4800000  58.2000000  49.8800000  48.5100000  56.5000000
  49.3700000  49.2900000  55.9300000  50.9600000  48.6200000  56.4000000
  49.5800000  47.5800000  56.0200000  48.5400000  47.4000000  60.6900000
  48.3400000  46.1800000  60.8900000  47.7400000  48.3400000  61.0500000
  48.1500000  49.2500000  60.9200000  46.3900000  48.2000000  61.5100000
  46.2500000  47.3400000  62.1600000  46.1700000  49.4800000  62.4400000
  46.4800000  50.3300000  61.8400000  45.0800000  49.5000000  62.4200000
  46.8600000  49.5200000  63.7900000  46.2600000  48.9100000  64.9000000
  45.2800000  48.4800000  64.8300000  46.8600000  48.7900000  66.1300000
  46.2000000  48.4700000  66.9200000  48.1300000  49.2900000  66.2900000
  48.6700000  49.0200000  67.1900000  48.7700000  49.8900000  65.2000000
  49.8000000  50.1700000  65.3700000  48.1200000  50.1100000  63.9700000
  48.5500000  50.5500000  63.0800000  45.4000000  48.2100000  60.3600000
  45.2700000  49.1800000  59.6300000  44.6700000  47.1400000  60.1600000
  44.8400000  46.4700000  60.9000000  43.4600000  47.0600000  59.3200000
  43.4700000  47.8400000  58.5700000  43.4200000  45.7300000  58.5800000
  43.2500000  45.0200000  59.3900000  42.6300000  45.8100000  57.8400000
  44.6900000  45.3100000  57.9200000  45.3300000  46.2300000  57.0800000
  44.9200000  47.2200000  56.9200000  46.5800000  45.9200000  56.5500000
  47.1200000  46.6700000  55.9900000  47.0800000  44.6200000  56.7000000
  48.2400000  44.3600000  56.0100000  48.4100000  43.4200000  55.9200000
  46.4200000  43.6500000  57.5300000  46.9200000  42.7000000  57.6000000
  45.1900000  43.9600000  58.1400000  44.7600000  43.2300000  58.8100000
  42.1500000  47.1800000  60.1400000  42.1800000  47.0300000  61.3700000
  41.0300000  47.5600000  59.4100000  40.9800000  47.9800000  58.0000000
  40.9500000  47.0300000  57.4500000  41.7700000  48.6200000  57.6200000
  39.6000000  48.6600000  57.9300000  39.1800000  48.3900000  56.9600000
  39.6500000  49.7400000  58.0700000  38.7500000  48.1300000  59.0200000
  38.0600000  47.3800000  58.6400000  38.1200000  48.9000000  59.4600000
  39.7600000  47.7400000  60.0900000  39.9400000  48.4700000  60.8800000
  39.2900000  46.5000000  60.8100000  38.5700000  46.5200000  61.8500000
  39.7500000  45.3600000  60.3100000  40.1800000  45.2900000  59.4000000
  39.4700000  44.0300000  60.9500000  38.4000000  43.8100000  60.9500000
  40.1800000  42.9400000  60.0700000  39.8700000  43.0300000  59.0300000
  41.2600000  43.0400000  60.2000000  39.8100000  41.4700000  60.4700000
  40.7100000  40.6600000  60.6300000  38.5500000  41.0300000  60.5600000
  38.2900000  40.0600000  60.7000000  37.7300000  41.6100000  60.4400000
  39.9000000  43.8300000  62.4000000  39.5500000  42.8400000  63.0300000
  40.7300000  44.7000000  62.9100000  41.1000000  45.4200000  62.2900000
  41.2300000  44.6400000  64.2800000  40.4700000  44.3400000  64.9900000
  42.4100000  43.6600000  64.3700000  42.8900000  43.5600000  65.3400000
  41.9700000  42.7400000  63.9800000  43.5900000  44.0900000  63.5100000
  44.0900000  43.3900000  62.3900000  43.7700000  42.5300000  61.9600000
  45.1600000  44.0400000  61.8900000  45.6700000  43.7800000  60.9700000
  45.3800000  45.1000000  62.6300000  44.4400000  45.1700000  63.7000000
  44.4900000  45.8500000  64.5400000  41.4700000  46.0600000  64.7700000
  42.2600000  46.2300000  65.7300000  40.7600000  47.1100000  64.3200000
  40.1600000  46.9300000  63.5200000  40.7700000  48.4700000  64.8300000
  40.9100000  48.4500000  65.9100000  42.0000000  49.1600000  64.1400000
  42.8500000  48.6100000  64.5600000  42.0700000  49.0400000  63.0600000
  42.0600000  50.6700000  64.4400000  41.2100000  51.2300000  64.0400000
  42.1000000  50.8000000  65.9700000  41.1300000  50.5300000  66.3800000
  42.9100000  50.2200000  66.4200000  42.1900000  51.8400000  66.3000000
  43.3700000  51.2300000  63.9000000  43.2500000  52.3100000  63.9900000
  44.3000000  50.9400000  64.3700000  43.4600000  51.0900000  62.8200000
  39.4600000  49.1700000  64.5200000  39.0900000  49.2200000  63.3600000
  38.7300000  49.6900000  65.5600000  38.8900000  49.5000000  66.5400000
  37.5200000  50.4800000  65.5000000  37.3700000  51.0700000  66.4000000
  37.6600000  51.2900000  64.7800000  36.2300000  49.8200000  65.1400000
  36.0200000  48.6400000  65.3600000  35.2900000  50.6500000  64.6200000
  35.5900000  51.6000000  64.4500000  34.0800000  50.1800000  63.8400000
  34.2900000  49.1600000  63.5300000  32.7900000  50.0800000  64.7300000
  31.9700000  49.8700000  64.0500000  32.9900000  48.8700000  65.6600000
  33.7400000  49.1400000  66.3900000  32.1000000  48.5800000  66.2300000
  33.2200000  48.0000000  65.0500000  32.3100000  51.3300000  65.4600000
  32.0500000  52.0700000  64.7100000  31.4500000  51.0800000  66.0900000
  33.1100000  51.7600000  66.0600000  33.8500000  50.9600000  62.5600000
  32.8400000  51.6300000  62.4100000  34.8400000  50.8000000  61.6800000
  35.4300000  50.0000000  61.8700000  35.1300000  51.7100000  60.5300000
  35.2700000  52.7100000  60.9500000  36.4300000  51.2700000  59.8400000
  37.2400000  51.2700000  60.5600000  36.3300000  50.2100000  59.6000000
  36.7300000  52.0000000  58.4800000  36.9100000  51.2400000  57.3200000
  36.9000000  50.1600000  57.3100000  37.3200000  51.9200000  56.1300000
  37.4800000  51.3100000  55.2600000  37.5300000  53.3000000  56.1300000
  37.8800000  53.8500000  54.9900000  38.3100000  54.6700000  55.2400000
  37.3500000  54.0900000  57.3500000  37.4900000  55.1600000  57.4300000
  36.8400000  53.3700000  58.4800000  36.7400000  53.8700000  59.4300000
  33.9800000  51.6000000  59.4900000  33.7000000  50.4800000  59.0000000
  33.1300000  52.6400000  59.3000000  33.1800000  53.9000000  60.0000000
  34.1200000  54.4400000  59.9100000  32.8900000  53.8300000  61.0500000
  32.1100000  54.8200000  59.4200000  32.4400000  55.3300000  58.5200000
  31.7900000  55.5300000  60.1900000  31.0000000  53.8500000  59.0300000
  30.5600000  54.3000000  58.1400000  30.4000000  53.6500000  59.9200000
  31.8200000  52.5900000  58.6800000  31.3200000  51.7000000  59.0700000
  32.0300000  52.6100000  57.1400000  32.5500000  53.5300000  56.6300000
  31.7900000  51.4900000  56.4300000  31.1300000  50.7900000  56.7400000
  32.2700000  51.4200000  55.0400000  32.2800000  52.4300000  54.6400000
  33.7200000  50.9500000  55.0700000  34.1500000  51.1900000  54.1000000
  34.2900000  51.6100000  55.7300000  34.0400000  49.5100000  55.3300000
  34.1000000  48.8500000  56.5900000  33.9700000  49.3200000  57.4700000
  34.3600000  47.5700000  56.3500000  34.5300000  46.8000000  57.0900000
  34.3300000  47.2900000  55.0100000  34.1000000  48.5200000  54.3500000
  34.1000000  48.6300000  53.2700000  31.3300000  50.5600000  54.0900000
  30.3200000  50.1100000  54.5800000  31.7000000  50.4800000  52.8200000
  32.5600000  50.8200000  52.4200000  31.0900000  49.4700000  51.9600000
  30.3600000  48.8000000  52.4200000  30.3200000  50.2900000  50.9000000
  30.9500000  51.0800000  50.4800000  29.9700000  49.4000000  49.6600000
  29.4700000  50.0500000  48.9500000  30.8700000  49.0800000  49.1200000
  29.3500000  48.5100000  49.7900000  29.0100000  50.9400000  51.4300000
  28.2800000  50.1500000  51.6400000  29.3000000  51.4600000  52.3400000
  28.2500000  51.9200000  50.5000000  27.9400000  51.3400000  49.6400000
  27.4500000  52.3400000  51.1100000  28.8700000  52.7600000  50.1900000
  32.2000000  48.6100000  51.2700000  33.0900000  49.1300000  50.6600000
  32.2900000  47.3200000  51.6100000  31.5200000  46.8600000  52.0600000
  33.3600000  46.5700000  51.0700000  34.2800000  47.1400000  51.2400000
  33.5500000  45.2400000  51.7300000  34.6200000  44.9900000  51.6700000
  33.3000000  45.3200000  52.7800000  32.7300000  44.1000000  51.2600000
  32.7200000  43.0500000  52.0000000  32.1100000  44.1200000  50.1800000
  33.2000000  46.4400000  49.4700000  32.1000000  46.5600000  48.9000000
  34.2400000  46.0000000  48.8100000  35.0300000  45.7500000  49.3900000
  34.3000000  46.1400000  47.3800000  33.9000000  47.1200000  47.1200000
  35.8000000  46.1300000  46.9100000  36.0700000  45.1500000  47.3200000
  35.8100000  46.0900000  45.8200000  36.8400000  47.2000000  47.4400000
  37.2300000  46.8000000  48.3700000  37.6600000  47.2600000  46.7300000
  36.3200000  48.6600000  47.5500000  35.6500000  49.2000000  46.6200000
  36.6200000  49.2900000  48.5800000  33.4800000  45.0400000  46.6100000
  33.5800000  44.9900000  45.4000000  32.8700000  44.0300000  47.3400000
  32.9400000  44.1200000  48.3400000  31.9400000  43.0100000  46.8400000
  31.9700000  42.9400000  45.7500000  32.3400000  41.6400000  47.4900000
  32.4700000  41.8500000  48.5500000  31.5100000  40.9400000  47.3800000
  33.7000000  41.2700000  46.9100000  33.6400000  41.2000000  45.8300000
  34.5500000  41.8700000  47.2400000  33.9400000  39.9000000  47.4500000
  34.1300000  40.0100000  48.5200000  33.1100000  39.2200000  47.2300000
  35.1400000  39.4000000  46.8900000  35.7400000  40.0200000  46.3700000
  35.4400000  38.1000000  46.9000000  34.8100000  37.1400000  47.4900000
  33.8900000  37.2800000  47.9000000  35.0600000  36.1900000  47.2700000
  36.5300000  37.7400000  46.3500000  37.0200000  38.4800000  45.8600000
  36.7900000  36.7600000  46.3500000  30.4900000  43.4400000  47.0900000
  29.6200000  42.6300000  46.8400000  30.2600000  44.6400000  47.6200000
  31.0800000  45.2000000  47.7800000  28.9100000  45.1200000  47.8000000
  28.9400000  46.2100000  47.8300000  28.2800000  44.9500000  46.9300000
  28.2600000  44.6900000  49.1000000  27.0700000  44.3700000  49.1800000
  29.0200000  44.7700000  50.1900000  29.9800000  45.0500000  50.0100000
  28.5700000  44.6300000  51.5600000  27.5000000  44.4300000  51.5900000
  29.2400000  43.3700000  52.2300000  30.2600000  43.7500000  52.3500000
  28.6800000  43.1300000  53.1400000  29.3400000  42.1400000  51.3700000
  30.3700000  41.9100000  50.4300000  31.1400000  42.5100000  50.1600000
  30.0600000  40.7100000  49.8500000  30.7100000  40.0900000  49.2600000
  28.9200000  40.2500000  50.3400000  28.5000000  39.3400000  50.1600000
  28.4800000  41.0900000  51.3200000  27.6400000  40.8700000  51.9700000
  28.6100000  45.9400000  52.3700000  29.3500000  46.8200000  51.9900000
  27.8000000  46.1400000  53.4200000  27.0700000  45.4500000  53.3500000
  27.6000000  47.3700000  54.1500000  28.3000000  48.1600000  53.8700000
  26.1500000  47.6700000  53.9200000  25.6600000  46.8100000  54.3600000
  25.8100000  48.5300000  54.4800000  25.5900000  47.7700000  52.5500000
  25.0800000  46.6500000  51.8100000  24.9800000  45.6400000  52.1800000
  24.9100000  46.7700000  50.4000000  24.6600000  45.9400000  49.7600000
  25.2400000  47.9700000  49.8200000  25.1500000  48.0200000  48.7400000
  25.7000000  49.1000000  50.4800000  26.0600000  49.9800000  49.9800000
  25.8600000  48.9900000  51.8900000  26.2000000  49.8300000  52.4700000
  27.7800000  47.1400000  55.6200000  27.4800000  46.1000000  56.1600000
  28.3700000  48.1600000  56.3700000  28.4300000  49.0900000  55.9700000
  28.8000000  48.0200000  57.8100000  28.1300000  47.2400000  58.1600000
  30.2600000  47.4700000  57.9400000  30.8500000  48.3100000  57.6000000
  30.4800000  47.2000000  58.9800000  30.5900000  46.2600000  57.0900000
  30.5000000  44.9800000  57.6100000  30.2300000  44.9300000  58.6500000
  30.7000000  43.8100000  56.8600000  30.6700000  42.8100000  57.2600000
  30.9100000  43.9900000  55.4400000  31.1000000  43.1500000  54.7900000
  31.0100000  45.2800000  54.8500000  31.2200000  45.4300000  53.8000000
  30.9100000  46.4700000  55.6900000  30.8800000  47.5000000  55.3700000
  28.7000000  49.2100000  58.6900000  29.0100000  50.3200000  58.3600000
  28.2200000  48.9900000  59.9700000  28.0000000  48.0300000  60.1800000
  28.1700000  50.0400000  61.0100000  27.6500000  49.6200000  61.8700000
  29.5600000  50.3300000  61.4700000  30.1200000  50.9600000  60.7800000
  29.4700000  50.7800000  62.4600000  30.5000000  49.1500000  61.7300000
  30.3400000  48.1700000  62.6500000  29.7200000  48.1800000  63.4500000
  31.3400000  47.2900000  62.4900000  31.3700000  46.4600000  63.1900000
  32.0800000  47.5800000  61.4600000  31.5300000  48.7600000  60.9500000
  31.9200000  49.2900000  60.0900000  27.1600000  51.2100000  60.6500000
  25.9500000  51.0000000  60.5400000  27.6600000  52.4700000  60.4600000
  28.5900000  52.6400000  60.8100000  26.8100000  53.5800000  60.1100000
  25.8400000  53.5400000  60.6100000  27.4000000  54.4100000  60.5000000
  26.6900000  53.7800000  58.5800000  25.9600000  54.6200000  58.0900000
  27.6000000  53.0100000  57.8300000  27.9700000  52.2300000  58.3600000
  27.8000000  52.8500000  56.4000000  28.3800000  51.9300000  56.3000000
  26.5000000  52.5400000  55.6000000  25.8500000  53.4000000  55.6700000
  26.8200000  52.2100000  54.1100000  25.9200000  52.1200000  53.5000000
  27.3800000  52.9800000  53.5800000  27.4200000  51.3000000  54.0300000
  25.6700000  51.4300000  56.2600000  26.3100000  50.5600000  56.4400000
  25.4900000  51.7800000  57.2700000  24.3400000  51.0000000  55.6500000
  24.4700000  50.5400000  54.6700000  23.8800000  50.2200000  56.2700000
  23.7300000  51.9000000  55.6800000  28.6000000  54.0000000  55.8500000
  29.6400000  53.8600000  55.2400000  28.2200000  55.2200000  56.2400000
  27.4600000  55.3600000  56.9000000  28.8400000  56.5100000  55.9500000
  29.7800000  56.2900000  55.4300000  27.8000000  57.2200000  54.9700000
  28.2100000  58.2400000  55.0100000  27.9800000  56.7700000  53.5800000
  27.4900000  57.3500000  52.8000000  28.9800000  56.8800000  53.1400000
  27.8200000  55.7000000  53.4700000  26.3800000  57.1400000  55.4400000
  26.0600000  56.1000000  55.3300000  26.3000000  57.3700000  56.5100000
  25.4800000  57.9900000  54.4900000  24.4500000  57.7800000  54.8100000
  25.6900000  59.0600000  54.5100000  25.6000000  57.6100000  53.4800000
  29.1800000  57.3900000  57.1200000  28.4700000  57.3900000  58.1000000
  30.3200000  58.1200000  57.0200000  31.1900000  58.3700000  55.8700000
  30.8800000  59.2600000  55.3200000  31.3100000  57.4700000  55.2700000
  32.5500000  58.6500000  56.4800000  33.3000000  59.1400000  55.8700000
  32.9800000  57.6600000  56.6200000  32.1900000  59.4600000  57.7400000
  31.9700000  60.5100000  57.5300000  32.9500000  59.3500000  58.5100000
  31.0000000  58.6200000  58.1600000  31.4300000  57.8100000  58.7500000
  30.0400000  59.4600000  58.9900000  30.0200000  59.1800000  60.1600000
  29.3400000  60.5200000  58.4400000  29.4300000  60.7100000  57.4500000
  28.4900000  61.4200000  59.1800000  29.1900000  61.9300000  59.8400000
  27.8900000  62.4600000  58.2300000  27.4000000  63.2300000  58.8300000
  28.6800000  63.0800000  57.8100000  27.0700000  61.9900000  57.0000000
  26.5600000  61.0400000  57.2000000  26.2200000  62.6600000  56.8700000
  27.9000000  61.6900000  55.7500000  28.8500000  60.9300000  55.7500000
  27.4300000  62.1800000  54.6100000  27.9200000  61.8400000  53.7900000
  26.6900000  62.8600000  54.5900000  27.3700000  60.8200000  60.0800000
  26.8100000  61.4800000  60.9300000  27.1000000  59.5400000  59.9600000
  27.7200000  59.0800000  59.3000000  26.0600000  58.8100000  60.5700000
  25.3000000  59.4900000  60.9700000  25.4200000  57.9300000  59.5000000
  25.1300000  58.5100000  58.6300000  26.1000000  57.1600000  59.1300000
  24.1700000  57.2100000  60.0100000  23.2800000  57.7000000  60.7200000
  24.0600000  55.9700000  59.6700000  23.3600000  55.4300000  60.1700000
  24.7600000  55.5800000  59.0600000  26.6000000  58.0400000  61.7700000
  25.8500000  57.8500000  62.7300000  27.8800000  57.6600000  61.7100000
  28.5000000  57.9600000  60.9700000  28.5200000  56.8600000  62.8400000
  27.8200000  56.0300000  62.9700000  29.7800000  56.2800000  62.3000000
  29.4700000  55.8900000  61.3400000  30.4700000  57.1300000  62.3100000
  30.4800000  55.2100000  63.1800000  31.2900000  54.6800000  62.6800000
  30.9600000  55.7300000  64.0200000  29.4700000  54.1600000  63.7100000
  28.8300000  53.4400000  62.9400000  29.1500000  54.2000000  64.9200000
  28.8000000  57.7200000  64.0600000  29.0500000  58.9300000  64.0700000
  28.8400000  57.0000000  65.2200000  28.8000000  56.0000000  65.2000000
  29.3700000  57.6200000  66.4800000  29.0700000  58.6700000  66.3800000
  28.7600000  57.0200000  67.7300000  27.6700000  57.0700000  67.7100000
  28.9200000  55.9400000  67.7800000  29.3500000  57.6300000  68.8800000
  28.5500000  58.0300000  69.2300000  30.9100000  57.6800000  66.5500000
  31.6600000  56.7400000  66.7400000  31.3800000  58.9100000  66.4400000
  30.6800000  59.6400000  66.3800000  32.8700000  59.2800000  66.5300000
  33.4100000  58.7100000  65.7700000  33.0600000  60.8400000  66.2800000
  32.8100000  60.9700000  65.2300000  32.4200000  61.4500000  66.9200000
  34.4700000  61.2600000  66.4800000  34.9100000  61.0500000  67.4500000
  35.4700000  60.5800000  65.5100000  35.0300000  60.6800000  64.5200000
  36.4800000  60.9700000  65.4800000  35.5100000  59.5000000  65.6100000
  34.6000000  62.7000000  66.1300000  33.8500000  63.2500000  66.7000000
  35.6000000  62.9900000  66.4400000  34.5600000  62.7700000  65.0400000
  33.3500000  58.8600000  67.9100000  34.3700000  58.1500000  68.0500000
  32.6400000  59.2200000  68.9400000  31.7700000  59.6600000  68.6600000
  32.9000000  58.9900000  70.3100000  33.9200000  59.3400000  70.4900000
  32.0500000  59.8500000  71.3500000  32.4800000  59.6300000  72.3300000
  32.0400000  61.3400000  71.2300000  31.5400000  61.6000000  70.3000000
  31.4300000  61.7400000  72.0400000  33.0900000  61.6400000  71.3600000
  30.7500000  59.4100000  71.3500000  30.6500000  58.5400000  71.7400000
  32.9700000  57.5500000  70.6800000  33.9800000  57.2000000  71.2300000
  32.0000000  56.7100000  70.3000000  31.3200000  57.1100000  69.6700000
  32.2600000  55.2600000  70.3500000  32.3800000  55.0000000  71.4000000
  30.9500000  54.5000000  70.2300000  30.3000000  54.7500000  71.0700000
  30.4500000  54.7700000  69.3000000  31.1400000  52.9100000  70.2900000
  31.6600000  52.5600000  69.4000000  31.6600000  52.5900000  71.1900000
  29.8200000  52.2400000  70.0800000  29.8800000  51.1600000  70.1900000
  29.1700000  52.6400000  70.8600000  29.0200000  52.4000000  68.7900000
  28.7600000  53.4600000  68.7500000  29.6800000  52.0800000  67.9800000
  27.7600000  51.6100000  68.9100000  28.0400000  50.6400000  69.0100000
  27.1700000  51.8600000  69.6900000  27.2200000  51.7300000  68.0700000
  33.5300000  54.7600000  69.6000000  34.3600000  54.0900000  70.2300000
  33.6900000  55.2000000  68.3700000  32.9200000  55.7200000  67.9800000
  34.8500000  54.7800000  67.6200000  34.9300000  53.7000000  67.5500000
  34.7300000  55.2500000  66.2400000  33.7500000  55.1700000  65.7700000
  35.0400000  56.2900000  66.1700000  35.6500000  54.6100000  65.2000000
  37.0500000  54.6800000  65.1300000  37.6000000  55.3600000  65.6300000
  37.4100000  54.0500000  63.9500000  38.4300000  53.9600000  63.6200000
  36.3000000  53.7300000  63.3200000  35.2000000  54.1800000  64.0300000
  34.1600000  54.0600000  63.7500000  36.1900000  55.2300000  68.2500000
  37.0300000  54.3500000  68.2700000  36.3800000  56.3500000  68.9700000
  35.6400000  57.0300000  68.9500000  37.5600000  56.6600000  69.7500000
  38.4700000  56.5500000  69.1600000  37.5400000  58.1100000  70.2600000
  36.6100000  58.1800000  70.8300000  38.4000000  58.2500000  70.9000000
  37.5600000  59.1800000  69.1900000  36.8100000  58.9100000  68.4500000
  37.2000000  60.6100000  69.6700000  37.9300000  61.0600000  70.3300000
  37.2500000  61.2400000  68.7800000  36.1700000  60.6700000  70.0300000
  38.9800000  59.1700000  68.5300000  39.3300000  58.1600000  68.3000000
  39.0300000  59.9400000  67.7700000  39.7400000  59.4000000  69.2700000
  37.7400000  55.7500000  70.9500000  38.8100000  55.2300000  71.2100000
  36.6100000  55.4600000  71.5800000  35.7500000  55.8400000  71.2200000
  36.7000000  54.5300000  72.7600000  37.4400000  54.8400000  73.5000000
  35.3100000  54.5300000  73.4100000  34.4700000  54.4700000  72.7100000
  35.3000000  53.7100000  74.1400000  35.0500000  55.8700000  74.1800000
  34.0900000  55.9700000  74.9200000  35.8100000  56.9100000  74.0200000
  35.4500000  57.7900000  74.3400000  36.6200000  56.9900000  73.4200000
  37.1400000  53.1000000  72.3400000  37.9200000  52.4000000  73.0100000
  36.6200000  52.6100000  71.2500000  35.8900000  53.1300000  70.7800000
  37.0200000  51.3500000  70.6200000  36.9100000  50.5700000  71.3600000
  36.0400000  51.1000000  69.4800000  35.0700000  51.2600000  69.9600000
  36.0100000  51.8900000  68.7300000  36.1500000  49.7700000  68.7700000
  35.2200000  49.6400000  68.2200000  36.9700000  49.8900000  68.0600000
  36.4600000  48.4800000  69.6100000  37.4500000  48.4800000  70.0700000
  35.7700000  48.3600000  70.4500000  36.3300000  47.2300000  68.7000000
  35.2700000  47.0300000  68.5800000  36.8800000  47.2300000  67.7600000
  36.9100000  46.1100000  69.5400000  36.6400000  46.0800000  70.5100000
  36.6000000  45.2100000  69.2000000  37.9200000  46.1500000  69.5200000
  38.4900000  51.3900000  70.1700000  39.2700000  50.5200000  70.4200000
  38.9100000  52.5200000  69.5800000  38.2500000  53.2800000  69.5900000
  40.2600000  52.8700000  69.0400000  40.5800000  52.2100000  68.2300000
  40.5200000  54.2700000  68.5500000  40.3400000  54.9600000  69.3700000
  41.5400000  54.4500000  68.2200000  39.6100000  54.5700000  67.5200000
  38.7200000  54.6400000  67.8600000  41.2100000  52.6000000  70.1400000
  42.1900000  51.8900000  69.9600000  40.9300000  53.1600000  71.3100000
  40.0600000  53.6700000  71.3200000  41.7500000  52.9900000  72.5500000
  42.8100000  53.2000000  72.3800000  41.2100000  53.8200000  73.6700000
  40.8200000  54.6900000  73.1400000  40.4200000  53.3500000  74.2600000
  42.3400000  54.3300000  74.6200000  42.9000000  53.4700000  74.9900000
  43.0000000  55.0700000  74.1700000  41.7800000  55.1000000  75.8300000
  41.2600000  56.0000000  75.5400000  41.1000000  54.4500000  76.3700000
  42.8800000  55.4900000  76.7500000  43.5700000  54.6900000  77.0100000
  43.4600000  56.1900000  76.1500000  42.3400000  56.1600000  77.9500000
  43.0400000  56.5800000  78.5500000  41.7500000  56.9300000  77.6700000
  41.7800000  55.5300000  78.5100000  41.8200000  51.5100000  72.9400000
  42.9200000  51.0200000  73.2600000  40.7000000  50.7800000  73.0200000
  39.7800000  51.2000000  72.9100000  40.7200000  49.3200000  73.3600000
  41.1700000  49.2200000  74.3500000  39.2900000  48.7700000  73.2500000
  38.6900000  49.3300000  73.9500000  38.8300000  48.9000000  72.2700000
  39.1800000  47.4200000  73.5600000  39.0100000  47.3800000  74.5100000
  41.6500000  48.5300000  72.4400000  42.4800000  47.7500000  72.9100000
  41.5400000  48.8000000  71.1300000  40.8700000  49.4400000  70.7300000
  42.2500000  48.0300000  70.0500000  42.1300000  46.9600000  70.2600000
  41.5800000  48.1200000  68.6800000  41.6200000  49.1400000  68.3000000
  42.0100000  47.5100000  67.8800000  40.0900000  47.6800000  68.7100000
  39.3000000  48.2900000  67.9500000  39.7300000  46.7700000  69.4800000
  43.7100000  48.2400000  70.0000000  44.4800000  47.3100000  69.7400000
  44.1600000  49.5000000  70.1700000  43.5200000  50.2700000  70.2800000
  45.6300000  49.8200000  70.2900000  46.1700000  49.3400000  69.4700000
  45.8900000  51.3100000  69.9500000  45.2500000  51.8700000  70.6400000
  47.3900000  51.6800000  70.1500000  47.9600000  51.0500000  69.4600000
  47.5700000  52.7300000  69.9000000  47.6900000  51.6000000  71.1900000
  45.6100000  51.7000000  68.4200000  46.3300000  51.3300000  67.6900000
  44.6700000  51.3000000  68.0300000  45.4800000  53.2800000  68.2400000
  45.4200000  53.4800000  67.1700000  44.6100000  53.7200000  68.7500000
  46.3600000  53.8800000  68.4900000  46.2000000  49.3700000  71.6700000
  47.3600000  48.9400000  71.6900000  45.4500000  49.3800000  72.7900000
  44.5900000  49.9000000  72.8100000  45.8000000  48.7300000  74.0200000
  46.8500000  48.9900000  74.2000000  44.9900000  49.4100000  75.1300000
  44.9300000  50.4700000  74.9000000  44.0200000  48.9200000  75.2300000
  45.6400000  49.2600000  76.4700000  46.8400000  49.1500000  76.5900000
  44.9400000  49.2600000  77.5900000  45.4200000  49.1300000  78.4700000
  43.9400000  49.3500000  77.6200000  45.7600000  47.2000000  73.9800000
  46.4500000  46.4500000  74.6600000  44.9900000  46.6100000  73.0600000
  44.3300000  47.2100000  72.5800000  45.0800000  45.1400000  72.6300000
  45.0100000  44.4800000  73.4900000  43.7900000  44.8000000  71.9200000
  42.9600000  44.7600000  72.6300000  43.5500000  45.6600000  71.2900000
  43.8200000  43.4400000  71.1900000  44.2200000  43.6100000  70.2000000
  44.5500000  42.7900000  71.6700000  42.4300000  42.8800000  70.9900000
  41.9900000  42.6900000  71.9700000  41.8100000  43.6500000  70.5300000
  42.3400000  41.5200000  70.3500000  41.9700000  40.7300000  70.8500000
  42.6200000  41.3200000  69.0900000  42.9500000  42.2600000  68.2800000
  42.9200000  43.2300000  68.5600000  43.3600000  42.0900000  67.3700000
  42.6000000  40.1200000  68.6300000  42.3800000  39.3400000  69.2400000
  43.1100000  39.9100000  67.7900000  46.2900000  44.9000000  71.8400000
  47.1500000  44.1100000  72.2600000  46.5000000  45.5100000  70.7200000
  45.8500000  46.2400000  70.4600000  47.5700000  45.2200000  69.7100000
  47.5800000  44.1400000  69.5200000  47.2700000  45.9400000  68.3600000
  47.0300000  47.0000000  68.5100000  48.1600000  46.0100000  67.7400000
  46.0500000  45.3400000  67.6400000  45.1500000  45.2400000  68.2400000
  45.7000000  45.8600000  66.7500000  46.3000000  43.6400000  67.0100000
  47.4100000  43.9600000  65.6000000  47.0100000  44.6600000  64.8700000
  48.4000000  44.2600000  65.9500000  47.6000000  43.0400000  65.0400000
  49.0000000  45.6400000  70.2200000  49.9900000  45.1100000  69.6900000
  49.1000000  46.5900000  71.1400000  48.2500000  46.9100000  71.5900000
  50.4200000  46.9800000  71.6900000  51.1300000  46.1700000  71.5600000
  51.0200000  48.2000000  70.9100000  50.3600000  49.0100000  71.2300000
  52.4800000  48.5900000  71.4300000  52.7900000  49.5000000  70.9200000
  52.3500000  48.7300000  72.5000000  53.1600000  47.7400000  71.3500000
  50.9400000  48.0500000  69.3400000  51.5700000  47.2100000  69.0600000
  49.9100000  47.7800000  69.1000000  51.2200000  49.4100000  68.6400000
  52.2400000  49.7700000  68.7500000  50.9900000  49.3700000  67.5700000
  50.6000000  50.1700000  69.1000000  50.4200000  47.2000000  73.1800000
  50.2000000  48.3200000  73.7000000  50.5200000  46.1300000  73.9800000
  50.3100000  44.6700000  73.6300000  51.3100000  44.2600000  73.4700000
  49.6000000  44.4400000  72.8400000  49.7600000  44.0000000  74.8800000
  49.9100000  42.9300000  74.9300000  48.6800000  44.1600000  75.0000000
  50.5400000  44.8200000  75.9300000  51.5200000  44.3700000  76.0600000
  50.0200000  44.5600000  76.8500000  50.6000000  46.2700000  75.4300000
  49.7500000  46.8600000  75.7400000  51.7600000  47.1000000  76.0100000
  51.7000000  47.6800000  77.1100000  52.9000000  47.1600000  75.2500000
  53.0600000  46.5900000  74.4300000  54.0400000  47.9500000  75.6800000
  54.3500000  47.7200000  76.7000000  55.1600000  47.4600000  74.7200000
  55.2500000  46.3800000  74.6800000  54.8900000  47.7900000  73.7100000
  56.5300000  47.9800000  75.1200000  56.4600000  49.0400000  75.4000000
  57.2000000  47.1800000  76.2200000  58.1700000  47.5600000  76.5600000
  56.5600000  47.3200000  77.0900000  57.2500000  46.1400000  75.8800000
  57.4500000  47.8200000  73.9300000  58.4300000  48.2900000  74.0300000
  57.5900000  46.7700000  73.6700000  56.9600000  48.4200000  73.1700000
  53.8800000  49.5000000  75.5900000  53.5800000  50.0300000  74.5000000
  54.0100000  50.1800000  76.7300000  54.0700000  49.7000000  77.6200000
  53.8900000  51.6600000  76.8400000  52.9300000  51.9500000  76.4200000
  53.8400000  52.1300000  78.2700000  54.8100000  51.9600000  78.7500000
  53.7700000  53.2200000  78.2800000  52.7500000  51.5800000  79.1500000
  51.7900000  52.0200000  78.9100000  52.4800000  50.5400000  78.9800000
  53.0700000  51.5800000  80.6300000  53.4800000  52.5400000  80.9600000
  52.1400000  51.3700000  81.1600000  54.1700000  50.6200000  81.0700000
  53.7600000  49.6200000  81.0400000  54.9900000  50.5500000  80.3500000
  54.7100000  50.9000000  82.4000000  55.3000000  51.7100000  82.5200000
  54.0300000  50.9300000  83.1400000  55.2800000  50.1300000  82.7200000
  54.9800000  52.3700000  75.9200000  54.7700000  53.1700000  75.0100000
  56.2200000  51.8200000  76.1300000  56.3700000  51.1700000  76.8800000
  57.4700000  52.2600000  75.5300000  57.4900000  53.3400000  75.4100000
  58.6900000  51.7700000  76.3300000  59.5800000  52.0400000  75.7600000
  59.0000000  52.3600000  77.6400000  58.1600000  52.2000000  78.3100000
  59.9000000  51.8800000  78.0200000  59.1000000  53.4400000  77.5100000
  58.5700000  50.4100000  76.6000000  59.2000000  50.1600000  77.2800000
  57.5600000  51.7800000  74.1300000  58.6800000  51.7100000  73.5700000
  56.5100000  51.3600000  73.4700000  55.6300000  51.3500000  73.9600000
  56.5300000  51.1400000  72.0400000  57.2300000  50.3300000  71.8300000
  55.1000000  50.7200000  71.6200000  55.0300000  49.7100000  72.0200000
  54.2600000  51.2900000  72.0200000  54.9600000  50.7800000  70.1200000
  54.2200000  51.8500000  69.5300000  53.7000000  52.5400000  70.1800000
  54.0900000  52.0200000  68.1200000  53.5600000  52.8300000  67.6400000
  54.5900000  50.9600000  67.3200000  54.3500000  50.8500000  66.2800000
  55.2200000  49.8600000  67.9600000  55.6700000  49.0900000  67.3500000
  55.4800000  49.7400000  69.3400000  55.9500000  48.9200000  69.8700000
  56.9500000  52.4200000  71.3000000  56.4500000  53.5100000  71.5900000
  57.9900000  52.3100000  70.4600000  58.4400000  51.4000000  70.5100000
  58.5900000  53.4200000  69.6600000  57.8700000  54.2400000  69.6500000
  59.9000000  53.8500000  70.3400000  60.2600000  54.8300000  70.0200000
  59.6800000  54.0800000  71.3800000  61.0100000  52.8600000  70.2800000
  61.6100000  52.4000000  69.1200000  61.4200000  52.7300000  68.1900000
  62.5600000  51.5000000  69.5000000  63.0700000  50.8300000  68.8200000
  62.5900000  51.4100000  70.8800000  61.6500000  52.3200000  71.4000000
  61.4500000  52.5500000  72.4300000  58.8400000  52.9800000  68.1900000
  59.4900000  53.7200000  67.4400000  58.3500000  51.8100000  67.8000000
  57.9700000  51.1100000  68.4200000  58.3100000  51.3400000  66.4500000
  59.2800000  51.3300000  65.9700000  57.9300000  50.3200000  66.3800000
  57.3000000  52.2000000  65.6100000  56.8800000  53.3500000  65.9400000
  56.7700000  51.6400000  64.4900000  57.2600000  50.7800000  64.2700000
  55.7600000  52.1900000  63.6000000  55.6100000  53.2600000  63.7700000
  56.1300000  51.9800000  62.1500000  55.7700000  50.9800000  61.9100000
  55.4600000  52.6200000  61.5700000  57.5600000  52.1700000  61.6500000
  58.2200000  51.4600000  62.1500000  57.6200000  51.7300000  60.2300000
  58.5200000  52.1200000  59.7600000  57.5700000  50.6400000  60.1900000
  56.7100000  52.0600000  59.7300000  57.9700000  53.6200000  61.8000000
  57.1800000  54.3500000  61.6100000  58.3500000  53.7200000  62.8200000
  58.7500000  53.9600000  61.1200000  54.3300000  51.6100000  63.8800000
  54.0800000  50.3900000  63.8900000  53.3400000  52.5200000  64.0600000
  53.5900000  53.5000000  64.0100000  51.9400000  52.2600000  64.2400000
  51.6700000  51.2100000  64.3900000  51.4800000  52.8700000  65.0200000
  51.2500000  52.7200000  62.9800000  50.5200000  53.7200000  63.0500000
  51.3900000  51.9900000  61.8700000  51.6900000  51.0300000  61.9900000
  50.8600000  52.3800000  60.6000000  51.0900000  53.4400000  60.5100000
  51.7100000  51.6600000  59.4900000  51.4200000  50.6200000  59.3300000
  51.5400000  52.3500000  58.1800000  50.4800000  52.3200000  57.9200000
  51.9700000  53.3500000  58.1600000  52.0300000  51.7200000  57.4400000
  53.1900000  51.7400000  59.7800000  53.4400000  51.2300000  60.7100000
  53.7800000  51.4100000  58.9200000  53.4300000  52.8000000  59.8900000
  49.4100000  52.0700000  60.4900000  49.0700000  50.9400000  60.1800000
  48.5700000  53.0800000  60.5700000  48.9700000  53.9400000  60.9300000
  47.1200000  52.9100000  60.3200000  46.7200000  52.0100000  60.7900000
  46.3400000  54.1400000  60.9400000  46.4800000  55.0500000  60.3600000
  44.9300000  53.7300000  60.8400000  44.7000000  52.8700000  61.4700000
  44.2600000  54.5100000  61.1900000  44.6100000  53.6900000  59.8000000
  46.6200000  54.5200000  62.4100000  46.3300000  53.5900000  62.9100000
  47.6900000  54.5400000  62.6000000  45.9700000  55.7400000  63.0200000
  45.9400000  56.5400000  62.2800000  44.9400000  55.5500000  63.3300000
  46.6800000  55.8800000  63.8300000  46.8000000  52.7800000  58.8300000
  47.2500000  53.6100000  58.0600000  46.0300000  51.7500000  58.4200000
  45.7300000  51.0500000  59.0800000  45.5800000  51.3900000  57.0400000
  45.9400000  52.2200000  56.4200000  46.2700000  50.1800000  56.4900000
  47.3400000  50.4000000  56.5200000  46.0900000  49.3500000  57.1700000
  45.9800000  49.7400000  54.9700000  46.3200000  48.6900000  54.4500000
  45.1900000  50.6000000  54.3300000  45.1500000  50.4700000  53.3700000
  44.0400000  51.3100000  57.0300000  43.4600000  50.2100000  57.1000000
  43.3000000  52.3600000  56.7600000  43.7000000  53.2900000  56.8000000
  41.9200000  52.2800000  56.2800000  41.7600000  51.2400000  55.9800000
  40.9200000  52.8100000  57.2600000  40.7500000  53.8600000  57.0100000
  39.9300000  52.3700000  57.1200000  41.1200000  52.8000000  58.7200000
  41.7700000  51.8700000  59.4900000  42.2700000  50.9500000  59.2300000
  41.8200000  52.2400000  60.8000000  42.2200000  51.6400000  61.5000000
  41.0800000  53.3600000  61.0200000  40.8000000  54.1200000  62.1900000
  41.0900000  53.8600000  63.2000000  39.9400000  55.2400000  62.0300000
  39.7400000  55.9400000  62.8300000  39.4200000  55.5400000  60.7700000
  38.8300000  56.4100000  60.4900000  39.7700000  54.8300000  59.6300000
  39.3700000  55.0700000  58.6600000  40.6600000  53.7500000  59.7100000
  41.8100000  53.1100000  54.9700000  42.4700000  54.1500000  54.8700000
  41.0300000  52.6200000  53.9900000  40.4000000  51.8700000  54.1900000
  41.1200000  53.1100000  52.6000000  41.1500000  54.1900000  52.4700000
  42.3600000  52.5700000  51.9000000  42.4800000  53.1400000  50.9800000
  43.2100000  52.7100000  52.5700000  42.2600000  51.0600000  51.5300000
  41.5300000  50.5200000  52.1400000  41.8200000  51.0600000  50.5400000
  43.6600000  50.2700000  51.5200000  44.7300000  50.7600000  51.8000000
  43.4800000  48.8900000  51.4400000  42.5600000  48.6800000  51.2900000
  39.8400000  52.8700000  51.7400000  39.8800000  53.2900000  50.5100000
  38.7800000  52.2700000  52.3200000  38.8900000  51.9500000  53.2700000
  37.4300000  52.0300000  51.5900000  37.6300000  51.6000000  50.6100000
  36.5000000  51.0400000  52.4000000  36.2800000  51.4900000  53.3700000
  35.5800000  51.0100000  51.8200000  37.1400000  49.6700000  52.5200000
  37.4200000  49.2300000  53.6400000  37.3400000  48.9400000  51.4300000
  37.7800000  48.0700000  51.7000000  36.7800000  49.1300000  50.6200000
  36.7700000  53.3100000  51.2000000  36.4300000  53.5000000  50.0200000
  36.8400000  54.3200000  52.0900000  37.1600000  54.1300000  53.0300000
  36.6400000  55.7200000  51.7900000  36.3300000  55.8200000  50.7500000
  35.4300000  56.2000000  52.5100000  35.3300000  57.2800000  52.3800000
  34.5900000  55.7800000  51.9700000  35.2700000  56.0200000  53.9600000
  34.5100000  55.0700000  54.6200000  33.8000000  54.3800000  54.1800000
  34.6600000  55.2400000  55.9900000  34.1600000  54.6400000  56.6300000
  35.3800000  56.3500000  56.2600000  35.6800000  56.9400000  57.5300000
  35.3900000  56.5300000  58.4900000  36.6500000  57.9600000  57.5700000
  37.0500000  58.3900000  58.4700000  37.1900000  58.4900000  56.3100000
  37.8700000  59.3100000  56.3900000  36.8400000  57.8900000  55.0700000
  37.1700000  58.3500000  54.1600000  35.8400000  56.8400000  55.0200000
  37.8600000  56.5700000  52.0500000  38.6400000  56.2600000  52.9600000
  38.1000000  57.5000000  51.1800000  37.4400000  57.4800000  50.4100000
  39.2200000  58.5200000  51.2200000  40.1300000  58.1600000  51.7000000
  39.6100000  58.9000000  49.8000000  39.0200000  59.7300000  49.4000000
  40.6100000  59.3300000  49.7600000  39.4200000  57.8400000  48.7400000
  38.3700000  57.5800000  48.6400000  39.8300000  58.2400000  47.8100000
  40.3400000  56.6000000  49.0400000  41.2200000  56.9900000  49.5500000
  39.8100000  55.9500000  49.7400000  40.7500000  55.9400000  47.8100000
  40.1000000  55.9800000  47.0400000  41.7000000  55.0700000  47.7500000
  42.6400000  54.8700000  48.6700000  42.3900000  55.2000000  49.5900000
  43.2200000  54.0500000  48.6800000  41.7200000  54.2900000  46.7100000
  41.1400000  54.4800000  45.9100000  42.5100000  53.6500000  46.7000000
  38.6500000  59.7200000  52.0700000  37.4600000  60.0100000  52.0300000
  39.4800000  60.6100000  52.6900000  40.9100000  60.5400000  52.9800000
  41.4100000  60.2900000  52.0400000  41.1500000  59.7800000  53.7300000
  41.2700000  61.8500000  53.5600000  41.3700000  62.5600000  52.7400000
  42.2000000  61.8400000  54.1200000  40.0600000  62.3000000  54.3600000
  40.1000000  63.3900000  54.3500000  40.0700000  61.8900000  55.3700000
  38.9200000  61.7100000  53.5300000  38.1400000  61.3200000  54.1800000
  38.3600000  62.8400000  52.5800000  37.4800000  63.4900000  53.0700000
  38.8100000  62.9800000  51.3800000  39.6600000  62.5200000  51.0900000
  38.4900000  64.0800000  50.4800000  37.9800000  64.8500000  51.0500000
  39.8400000  64.7100000  49.9200000  40.1500000  64.2600000  48.9700000
  39.6200000  65.6900000  49.5200000  40.9500000  64.8900000  50.8900000
  40.6400000  65.6400000  51.6300000  41.1400000  64.0000000  51.4800000
  42.2400000  65.3900000  50.1600000  43.0500000  64.5300000  49.7700000
  42.4300000  66.6700000  49.8700000  43.2300000  66.8400000  49.2800000
  41.8200000  67.4000000  50.2100000  37.6200000  63.6300000  49.3500000
  37.7700000  62.5700000  48.7400000  36.5100000  64.3600000  49.2500000
  36.6200000  65.2700000  49.6700000  35.2300000  64.1800000  48.4900000
  34.6500000  63.3200000  48.8400000  34.3200000  65.4100000  48.7300000
  34.2300000  65.5900000  49.8000000  34.8700000  66.2700000  48.3400000
  32.9500000  65.4200000  48.2000000  32.6200000  65.7500000  46.9100000
  33.3300000  65.9200000  46.1200000  31.2600000  65.4900000  46.7300000
  30.7400000  65.5700000  45.8700000  30.6600000  65.0800000  47.9200000
  29.3200000  64.7300000  48.1600000  28.5300000  64.9100000  47.4500000
  29.1400000  64.1400000  49.4000000  28.1400000  63.7600000  49.5800000
  30.1500000  63.8600000  50.3500000  29.9800000  63.2200000  51.2000000
  31.4400000  64.2400000  50.0600000  32.2300000  63.8500000  50.6900000
  31.7400000  64.8700000  48.8300000  35.4900000  64.1000000  46.9900000
  35.0700000  63.1700000  46.3200000  36.3100000  65.0200000  46.5600000
  36.6200000  65.7700000  47.1600000  36.6500000  65.0900000  45.1600000
  35.8000000  64.8900000  44.5100000  37.1700000  66.5500000  44.8100000
  38.1500000  66.6600000  45.2800000  37.2700000  66.7700000  43.7500000
  36.2200000  67.6100000  45.3600000  35.0300000  67.3500000  45.1400000
  36.5800000  68.6500000  45.9100000  37.6700000  63.9400000  44.8000000
  37.9500000  63.6900000  43.6200000  38.2300000  63.2200000  45.8500000
  38.0200000  63.4400000  46.8100000  39.0900000  62.0700000  45.6500000
  39.5000000  62.1600000  44.6400000  40.3300000  62.0700000  46.6300000
  40.1400000  62.3400000  47.6700000  40.7100000  61.0500000  46.5600000
  41.4100000  62.9700000  45.9900000  41.8800000  62.3700000  45.2200000
  40.9800000  63.8900000  45.5700000  42.6200000  63.3500000  46.8800000
  42.3400000  64.0900000  47.6300000  43.0700000  62.4600000  47.3100000
  43.7600000  63.9100000  46.0800000  43.8500000  63.6400000  45.1100000
  44.9400000  64.2300000  46.5900000  45.0800000  64.4600000  47.8600000
  44.2800000  64.3800000  48.4700000  46.0100000  64.6700000  48.1800000
  45.9600000  64.3100000  45.8700000  45.9200000  64.2100000  44.8700000
  46.8700000  64.1700000  46.2800000  38.2300000  60.7100000  45.8300000
  38.6700000  59.6200000  45.5200000  36.9700000  60.8200000  46.2500000
  36.6700000  61.7600000  46.4600000  36.0000000  59.7300000  46.3100000
  36.5200000  58.7700000  46.3400000  35.0800000  59.8200000  47.4700000
  34.7300000  60.8500000  47.5600000  34.2400000  59.1300000  47.3500000
  35.7500000  59.3700000  48.7400000  35.8500000  58.2400000  49.2300000
  36.3500000  60.2700000  49.4500000  36.4300000  59.9800000  50.4100000
  36.5800000  61.2300000  49.2200000  35.3600000  59.5900000  44.8900000
  34.1600000  59.5100000  44.7300000  36.1800000  59.7400000  43.8400000
  37.1500000  59.7800000  44.1200000  35.7600000  59.4400000  42.4400000
  34.7700000  59.9000000  42.3300000  36.7300000  60.1000000  41.4500000
  36.5300000  59.8900000  40.4000000  36.8600000  61.1700000  41.6300000
  38.1700000  59.5600000  41.5900000  39.0500000  60.1100000  42.3800000
  38.9100000  61.0700000  42.8600000  40.1400000  59.2700000  42.6400000
  40.9000000  59.6100000  43.2300000  40.0500000  58.0400000  41.9800000
  40.8400000  56.8500000  41.8500000  41.7200000  56.6200000  42.4300000
  40.3500000  55.8200000  41.0600000  40.8000000  54.8500000  41.0500000
  39.1300000  56.0000000  40.4100000  38.8400000  55.1600000  39.7800000
  38.4000000  57.1900000  40.4500000  37.5400000  57.2500000  39.8000000
  38.7700000  58.2800000  41.2500000  35.5400000  57.9700000  42.0800000
  36.0100000  57.1400000  42.8100000  35.0000000  57.7000000  40.9100000
  34.6300000  58.4600000  40.3600000  34.8600000  56.3500000  40.4500000
  34.2500000  56.4100000  39.5400000  35.8100000  55.8300000  40.3000000
  34.0400000  55.4800000  41.4500000  32.9100000  55.7500000  41.8600000
  34.6000000  54.3400000  41.8500000  35.4500000  54.0000000  41.4200000
  33.8400000  53.3600000  42.6100000  32.8700000  53.3200000  42.1200000
  34.4800000  52.0000000  42.5100000  33.8200000  51.2300000  42.9100000
  34.6100000  51.6700000  41.4800000  35.6900000  52.0800000  43.1800000
  35.9300000  51.1600000  43.3400000  33.5100000  53.7900000  44.0600000
  32.5600000  53.2400000  44.6500000  34.1400000  54.9100000  44.5200000
  34.8500000  55.3200000  43.9300000  34.0400000  55.5200000  45.8600000
  33.6300000  54.8200000  46.5800000  35.4400000  56.1400000  46.2500000
  35.9700000  56.6300000  45.4300000  35.2500000  57.0300000  46.8600000
  36.3200000  55.1300000  47.1200000  37.2100000  55.7100000  47.3700000
  35.6600000  54.8300000  47.9400000  36.7800000  53.8900000  46.3100000
  36.7300000  54.1000000  45.2400000  37.8100000  53.6100000  46.5300000
  36.1000000  52.5700000  46.5500000  35.0800000  52.8200000  46.8100000
  36.0700000  51.9700000  45.6400000  36.6500000  51.7100000  47.6800000
  36.2500000  50.7900000  47.5500000  37.6400000  51.5900000  47.5400000
  36.3800000  52.1000000  48.5700000  33.0100000  56.6100000  45.7400000
  32.6400000  57.1600000  46.8000000  32.4500000  56.9900000  44.6100000
  32.9000000  56.6500000  43.7600000  31.3400000  57.9000000  44.4700000
  31.6400000  58.8200000  44.9600000  31.0700000  58.1400000  42.9400000
  31.9900000  58.5100000  42.5100000  30.7200000  57.2500000  42.4200000
  30.1300000  59.2700000  42.6800000  30.0300000  60.1700000  43.5100000
  29.2600000  59.1800000  41.7400000  28.6500000  59.9800000  41.6000000
  29.1700000  58.2900000  41.2600000  30.0800000  57.4200000  45.2500000
  29.1700000  58.1200000  45.6400000  29.9500000  56.0700000  45.4700000
  30.6400000  55.4000000  45.1700000  28.8500000  55.6600000  46.4300000
  27.8800000  55.7500000  45.9300000  28.9300000  54.1600000  46.6800000
  28.7000000  53.7100000  45.7200000  30.2200000  53.6800000  47.3400000
  31.0900000  53.9900000  46.7700000  30.3000000  54.0100000  48.3800000
  30.1100000  52.6000000  47.3200000  27.8300000  53.8200000  47.7100000
  26.8600000  54.1600000  47.3500000  27.6100000  52.7600000  47.8700000
  27.9400000  54.4200000  48.6100000  28.7900000  56.4700000  47.6600000
  27.6900000  56.9400000  47.9800000  29.8200000  56.7100000  48.4300000
  30.6700000  56.1600000  48.4000000  29.7000000  57.4200000  49.6800000
  28.9900000  56.8600000  50.2900000  31.0700000  57.5800000  50.3500000
  31.8100000  58.1100000  49.7600000  30.9100000  58.0800000  51.3100000
  31.6900000  56.1900000  50.6200000  31.2700000  55.4100000  51.6900000
  30.5500000  55.7400000  52.4300000  31.8000000  54.1700000  51.8900000
  31.3500000  53.4200000  52.5300000  32.7500000  53.7000000  51.0100000
  33.3500000  52.5300000  51.2200000  33.5400000  52.1800000  50.3500000
  33.2300000  54.4900000  49.9300000  34.0800000  54.1100000  49.3800000
  32.7800000  55.7800000  49.7400000  33.2500000  56.4700000  49.0700000
  29.0500000  58.8400000  49.5300000  28.1600000  59.2400000  50.2500000
  29.4200000  59.4600000  48.4200000  29.9700000  58.9400000  47.7500000
  28.9400000  60.7100000  47.9200000  28.9600000  61.5000000  48.6800000
  29.8000000  61.2900000  46.8100000  29.6200000  60.7400000  45.8800000
  29.4300000  62.2900000  46.6000000  31.3200000  61.3900000  47.1200000
  31.4100000  62.1100000  47.9400000  31.6700000  60.3800000  47.3300000
  32.3100000  61.9500000  46.0800000  32.3100000  63.0200000  46.2800000
  33.2400000  61.4300000  46.2900000  31.9800000  61.6800000  44.6100000
  31.2200000  61.0400000  44.4100000  32.7800000  62.0400000  43.5700000
  33.9700000  62.5900000  43.6400000  34.2800000  62.5400000  44.6000000
  34.6100000  62.7900000  42.8900000  32.4200000  61.6700000  42.3700000
  31.5200000  61.2500000  42.1600000  32.9200000  62.0900000  41.5900000
  27.4700000  60.6600000  47.5600000  26.7600000  61.4000000  48.2300000
  26.9400000  59.6800000  46.8600000  27.6200000  59.0100000  46.5100000
  25.5300000  59.4500000  46.4900000  25.1700000  60.3500000  46.0100000
  25.6000000  58.2800000  45.5300000  26.2600000  57.5500000  45.9900000
  24.6700000  57.7300000  45.3900000  26.0400000  58.6900000  44.1700000
  25.9400000  59.8400000  43.7000000  26.7000000  57.8000000  43.5300000
  27.1700000  58.0400000  42.6600000  26.7800000  56.8600000  43.8800000
  24.7400000  59.1700000  47.7800000  23.7500000  59.7700000  48.0800000
  25.1600000  58.1600000  48.5800000  25.8600000  57.5300000  48.2300000
  24.4900000  57.7800000  49.8300000  23.4500000  57.6400000  49.5400000
  25.0800000  56.5300000  50.5100000  26.1400000  56.7300000  50.6500000
  24.5800000  56.4900000  51.4800000  24.9100000  55.2600000  49.7200000
  23.8900000  55.0500000  49.3800000  25.3900000  55.3700000  48.7500000
  25.4800000  54.1500000  50.5600000  25.6700000  53.3400000  49.8500000
  26.4800000  54.4800000  50.8200000  24.6200000  53.7000000  51.6400000
  24.5400000  54.4300000  52.3400000  23.7100000  52.7500000  51.7500000
  23.6000000  51.8100000  50.8600000  23.8100000  52.0800000  49.9200000
  23.0600000  50.9600000  50.9900000  23.0500000  52.5900000  52.8200000
  23.0400000  53.3600000  53.4700000  22.5000000  51.7400000  52.8100000
  24.5000000  58.9600000  50.8400000  23.4900000  59.1600000  51.5300000
  25.5300000  59.7500000  50.8500000  26.3000000  59.4600000  50.2700000
  25.5900000  60.9600000  51.6900000  25.4900000  60.6700000  52.7300000
  26.9300000  61.7600000  51.5500000  27.2100000  61.9300000  50.5100000
  26.7300000  62.7700000  51.9000000  27.9800000  61.1500000  52.1600000
  28.0400000  60.3100000  51.7000000  24.5200000  61.9500000  51.2600000
  24.0600000  62.7100000  52.1000000  24.1500000  62.0500000  50.0000000
  24.6100000  61.5000000  49.2900000  23.0400000  62.9300000  49.5600000
  23.2900000  63.9600000  49.8100000  23.0400000  63.2300000  48.0400000
  22.9100000  62.2200000  47.6300000  21.7400000  63.9500000  47.6000000
  20.8100000  63.5900000  48.0500000  21.9000000  65.0100000  47.8000000
  21.6200000  63.8400000  46.5200000  24.2700000  64.0200000  47.6000000
  24.0300000  65.0800000  47.5700000  25.1200000  63.9400000  48.2800000
  24.8000000  63.6000000  46.2900000  25.6900000  64.1200000  45.9400000
  24.8500000  62.5100000  46.2200000  24.0900000  63.8300000  45.5000000
  21.7500000  62.4800000  50.1300000  21.0900000  63.2200000  50.9000000
  21.4300000  61.2200000  49.9800000  21.9000000  60.6500000  49.3000000
  20.2600000  60.5800000  50.6000000  19.4000000  61.1600000  50.2500000
  20.1900000  59.1200000  50.0300000  20.0100000  59.3600000  48.9800000
  21.1100000  58.5600000  50.2100000  19.0500000  58.2600000  50.5800000
  19.2300000  58.1500000  51.6500000  18.1900000  58.9300000  50.4900000
  18.8000000  56.9600000  49.8900000  19.6900000  56.2800000  49.4300000
  17.5800000  56.4800000  49.8900000  17.4900000  55.5400000  49.5200000
  16.8600000  56.9900000  50.3800000  20.2200000  60.6900000  52.1100000
  19.1100000  60.7200000  52.6800000  21.3800000  60.8100000  52.8000000
  22.2300000  60.5100000  52.3300000  21.4600000  61.1300000  54.2400000
  20.7200000  60.5100000  54.7400000  22.8000000  60.6100000  54.7900000
  23.0100000  59.6600000  54.3100000  23.6000000  61.2500000  54.4400000
  22.8100000  60.4100000  56.3400000  22.0600000  59.3600000  56.9500000
  21.5400000  58.6500000  56.3300000  21.8900000  59.2800000  58.3500000
  21.2200000  58.5300000  58.7300000  22.5400000  60.2500000  59.1800000
  22.4400000  60.2200000  60.2500000  23.3800000  61.2200000  58.5700000
  23.9200000  61.9500000  59.1400000  23.5600000  61.3300000  57.1800000
  24.1000000  62.1000000  56.6500000  21.2200000  62.5900000  54.6800000
  20.5000000  62.8300000  55.7000000  21.6500000  63.6000000  53.9200000
  22.2000000  63.3200000  53.1200000  21.3400000  65.0300000  53.9700000
  21.5200000  65.3800000  54.9900000  22.2600000  65.7600000  52.9900000
  22.1100000  66.8400000  53.1200000  23.2400000  65.3700000  53.2300000
  22.0200000  65.4000000  51.9900000  19.7900000  65.1900000  53.8200000
  19.1200000  65.9100000  54.5800000  19.1300000  64.5400000  52.8000000
  19.8000000  64.2700000  52.0900000  17.6500000  64.5400000  52.5000000
  17.3400000  65.5800000  52.5300000  17.4600000  64.0800000  51.0500000
  17.8400000  64.8300000  50.3600000  17.9300000  63.1100000  50.8800000
  15.9900000  64.1000000  50.6100000  15.5300000  63.1900000  51.0000000
  15.4900000  65.0200000  50.8800000  15.9900000  63.9800000  49.1400000
  16.5500000  64.7200000  48.5700000  16.3800000  63.0500000  48.7200000
  14.5900000  64.0800000  48.6000000  14.0200000  63.2100000  48.9200000
  14.1300000  64.9700000  49.0200000  14.7100000  64.1500000  47.1400000
  15.4500000  64.7600000  46.8400000  14.9100000  63.2700000  46.6800000
  13.9100000  64.5400000  46.6700000  16.8100000  63.8500000  53.5200000
  15.5900000  63.9700000  53.5900000  17.4200000  63.0800000  54.4300000
  18.4100000  62.9400000  54.3500000  16.7200000  62.5900000  55.6200000
  15.8200000  62.0900000  55.2800000  17.6400000  61.5600000  56.3500000
  18.1700000  60.9700000  55.6100000  18.3200000  62.1600000  56.9700000
  16.8600000  60.6700000  57.3900000  17.5000000  60.4000000  58.2300000
  15.9600000  61.2000000  57.6900000  16.4000000  59.3400000  56.6500000
  15.9100000  59.2900000  55.4800000  16.4300000  58.2800000  57.3700000
  16.3100000  63.6600000  56.6100000  15.0600000  63.8300000  56.8700000
  17.2300000  64.5200000  56.9800000  18.1800000  64.4200000  56.6300000
  17.0200000  65.5700000  57.9700000  16.1700000  65.2800000  58.6000000
  18.2100000  65.6900000  58.9000000  19.0400000  66.2100000  58.4300000
  17.8000000  66.3600000  59.6600000  18.6700000  64.4400000  59.6100000
  19.0000000  63.6700000  58.9200000  19.7800000  64.8700000  60.6100000
  20.6400000  65.3600000  60.1500000  19.3700000  65.5400000  61.3600000
  20.0500000  63.9600000  61.1400000  17.5600000  63.7600000  60.4200000
  17.9700000  62.9000000  60.9600000  17.0300000  64.4600000  61.0700000
  16.8000000  63.3400000  59.7600000  16.6300000  66.9400000  57.3800000
  16.2200000  67.7800000  58.1300000  16.8600000  67.2700000  56.0700000
  17.3100000  66.5800000  55.4900000  16.5100000  68.5500000  55.4100000
  15.7900000  69.0200000  56.0900000  17.7400000  69.4600000  55.3600000
  18.6900000  69.0300000  55.0500000  17.5100000  70.2000000  54.6000000
  18.0300000  70.1800000  56.6800000  17.1900000  71.1000000  57.2400000
  16.3700000  71.4600000  56.7700000  17.9500000  71.6800000  58.1900000
  17.6200000  72.5500000  58.7300000  19.0000000  70.8800000  58.5000000
  19.5900000  71.1000000  59.2900000  19.1400000  69.9600000  57.4600000
  19.9700000  69.2800000  57.2900000  15.7500000  68.3900000  54.0500000
  16.0700000  69.0900000  53.0900000  14.7000000  67.5500000  54.0300000
  14.1200000  66.7500000  55.1400000  14.0800000  67.3500000  56.0500000
  14.7600000  65.8700000  55.2700000  12.7700000  66.1900000  54.6900000
  12.0400000  66.9800000  54.8400000  12.5900000  65.2800000  55.2700000
  13.0300000  65.9600000  53.1700000  12.0700000  66.0300000  52.6400000
  13.4000000  64.9600000  52.9400000  13.9800000  67.1300000  52.8300000
  14.7800000  66.8000000  52.1600000  13.2100000  68.2400000  52.1600000
  12.8700000  68.0900000  51.0000000  13.0500000  69.3700000  52.8300000
  13.3500000  69.4400000  53.7900000  12.3400000  70.5600000  52.3000000
  11.4200000  70.2200000  51.8400000  11.9100000  71.4400000  53.5400000
  11.1400000  72.1100000  53.1500000  11.3900000  70.8800000  54.3200000
  13.1200000  72.2600000  54.1700000  13.7800000  72.6100000  53.3800000
  12.6200000  73.0300000  54.7600000  13.9600000  71.3200000  55.1100000
  14.9200000  71.8100000  55.7500000  13.5400000  70.1700000  55.4400000
  13.1000000  71.3800000  51.2200000  12.5000000  72.2400000  50.6000000
  14.3900000  71.2800000  51.2000000  14.7700000  70.5800000  51.8100000
  15.3400000  72.0100000  50.3200000  14.9400000  72.9900000  50.0600000
  16.7600000  71.9400000  51.0000000  16.9800000  70.9100000  51.2800000
  17.4100000  72.2900000  50.2000000  16.9600000  72.7600000  52.3300000
  16.2800000  72.3100000  53.0500000  18.3700000  72.6500000  52.9200000
  19.1200000  72.8400000  52.1500000  18.5800000  73.4400000  53.6400000
  18.5400000  71.7200000  53.4600000  16.6400000  74.3100000  52.1200000
  17.2000000  74.8400000  51.3500000  15.5800000  74.4000000  51.9000000
  16.8300000  74.7500000  53.1000000  15.4600000  71.2700000  48.9900000
  15.4500000  70.0600000  48.9200000  15.7200000  71.9600000  47.8300000
  15.9900000  72.9300000  47.9200000  16.0900000  71.4100000  46.4600000
  15.3600000  70.6700000  46.1100000  16.1800000  72.5600000  45.5400000
  16.7100000  72.3100000  44.6300000  15.1400000  72.7500000  45.2500000
  16.9200000  73.6700000  46.0400000  16.9600000  74.3900000  45.4000000
  17.3500000  70.5700000  46.4200000  18.3000000  70.7500000  47.1700000
  17.4000000  69.7100000  45.3800000  16.6300000  69.7800000  44.7400000
  18.4500000  68.6400000  45.3400000  18.4900000  68.0500000  46.2600000
  18.1900000  67.5700000  44.2300000  18.4100000  67.9500000  43.2400000
  18.9200000  66.7900000  44.4200000  16.7800000  66.9600000  44.1400000
  16.0100000  67.7100000  44.3500000  16.6900000  66.5200000  43.1500000
  16.5700000  65.8800000  45.2400000  16.2700000  66.2200000  46.3900000
  16.6100000  64.6800000  44.9100000  19.8500000  69.2300000  45.1300000
  20.8200000  68.5700000  45.5400000  20.0300000  70.4000000  44.4400000
  19.2400000  70.8100000  43.9800000  21.1900000  71.2700000  44.5200000
  22.0400000  70.8500000  43.9800000  20.9300000  72.5200000  43.6800000
  20.9000000  72.1100000  42.6700000  19.9900000  72.9800000  43.9900000
  22.0000000  73.5700000  43.8700000  23.1900000  73.3500000  43.6800000
  21.5600000  74.7300000  44.0200000  21.6500000  71.6800000  45.9700000
  22.7400000  71.2200000  46.4200000  20.7000000  72.3300000  46.6100000
  19.8000000  72.4900000  46.1800000  20.8300000  72.7500000  48.0000000
  21.6300000  73.4900000  48.0600000  19.6800000  73.6000000  48.5100000
  18.7700000  73.0600000  48.2400000  19.8000000  73.7300000  49.5900000
  19.4500000  74.9300000  47.7600000  20.3400000  75.5600000  47.8500000
  19.2100000  74.6100000  46.7500000  18.3900000  75.6900000  48.5200000
  17.4500000  75.1400000  48.5500000  18.8400000  75.8500000  49.5000000
  18.1100000  77.0500000  47.8600000  17.6400000  77.6300000  48.6500000
  19.0000000  77.5700000  47.5100000  17.1400000  76.9600000  46.6900000
  17.2700000  77.7200000  46.0300000  17.3800000  76.1300000  46.1600000
  16.2000000  77.0300000  47.0400000  21.2200000  71.6200000  49.0100000
  21.9000000  71.8300000  50.0100000  20.7800000  70.4000000  48.7500000
  20.1000000  70.3800000  48.0100000  21.1000000  69.2100000  49.5300000
  21.2400000  69.5200000  50.5700000  19.9300000  68.2400000  49.4400000
  19.8300000  68.0000000  48.3800000  20.2800000  66.9000000  50.1100000
  19.4800000  66.1700000  50.0300000  21.2100000  66.5500000  49.6700000
  20.5700000  67.1800000  51.1300000  18.6600000  68.6800000  50.1200000
  18.8000000  68.6900000  51.2000000  18.4800000  69.7500000  49.9700000
  17.4100000  67.9100000  49.8100000  17.2900000  68.1200000  48.7500000
  17.4000000  66.8300000  49.9200000  16.5500000  68.2000000  50.4200000
  22.5100000  68.6500000  49.1700000  23.3000000  68.4200000  50.0600000
  22.8900000  68.5600000  47.9000000  22.2300000  68.7900000  47.1700000
  24.2600000  68.0700000  47.5600000  24.2900000  67.0800000  48.0200000
  24.3100000  67.8500000  46.0600000  23.5000000  67.2200000  45.6900000
  24.1900000  68.8200000  45.5800000  25.6000000  67.2000000  45.5600000
  26.4000000  67.8500000  45.9100000  25.7800000  66.1900000  45.9400000
  25.6600000  67.2400000  44.0300000  24.9600000  66.4500000  43.7900000
  25.3000000  68.1900000  43.6300000  27.1400000  66.8800000  43.6500000
  27.7800000  67.7300000  43.8700000  27.5300000  66.0800000  44.2800000
  27.3500000  66.5900000  42.2000000  26.7000000  65.8800000  41.9000000
  27.2700000  67.3700000  41.5700000  28.2800000  66.2200000  42.0900000
  25.3800000  69.0300000  47.9900000  26.4500000  68.6200000  48.4800000
  25.0700000  70.3600000  47.9700000  24.2600000  70.5600000  47.4000000
  25.9000000  71.4100000  48.5800000  26.9200000  71.3800000  48.1900000
  25.2100000  72.7800000  48.2500000  25.2300000  72.8000000  47.1600000
  24.1900000  72.9100000  48.6300000  26.0300000  74.0000000  48.6800000
  25.8600000  74.2500000  49.7300000  27.0600000  73.6400000  48.6500000
  25.9000000  75.3500000  47.9100000  26.3700000  76.1000000  48.5500000
  26.5200000  75.1900000  47.0300000  24.5100000  75.5700000  47.7100000
  23.9800000  75.9400000  48.4800000  23.8900000  75.4700000  46.5200000
  24.4800000  74.9800000  45.4500000  25.4900000  74.9400000  45.4300000
  23.9800000  74.7800000  44.5900000  22.6500000  75.8200000  46.4200000
  22.1500000  76.4300000  47.0500000  22.2100000  75.5300000  45.5500000
  26.0100000  71.2400000  50.1100000  27.0500000  71.6700000  50.7100000
  25.0000000  70.7100000  50.8500000  24.2100000  70.3800000  50.3100000
  25.0700000  70.3900000  52.2700000  25.5300000  71.1900000  52.8500000
  23.5800000  70.2700000  52.7800000  23.1400000  71.2600000  52.7000000
  22.9800000  69.6100000  52.1500000  23.3100000  69.7400000  54.2700000
  23.7200000  68.7300000  54.2700000  23.9800000  70.6500000  55.2900000
  23.5600000  71.6600000  55.2500000  23.6400000  70.3500000  56.2800000
  25.0700000  70.6700000  55.2600000  21.8300000  69.4800000  54.5700000
  21.7500000  68.9700000  55.5300000  21.4500000  70.5000000  54.5300000
  21.2800000  68.8300000  53.9000000  25.8000000  69.0800000  52.5700000
  26.7300000  69.1100000  53.3900000  25.5600000  68.0200000  51.7900000
  24.8800000  68.1600000  51.0500000  26.1600000  66.6900000  52.0700000
  25.8400000  66.2800000  53.0300000  25.6300000  65.7100000  50.9500000
  26.0800000  66.1000000  50.0400000  25.8800000  64.6600000  51.1000000
  24.5400000  65.7700000  50.9900000  27.7100000  66.7000000  52.0500000
  28.2800000  66.0100000  52.8800000  28.3600000  67.4200000  51.1800000
  27.7800000  67.8100000  50.4500000  29.8100000  67.7100000  51.1300000
  30.4100000  66.8100000  50.9700000  29.9600000  68.6300000  49.9200000
  29.3200000  68.1600000  49.1800000  29.6200000  69.6500000  50.0900000
  31.4100000  68.5600000  49.5400000  31.9700000  69.2500000  50.1700000
  31.7800000  67.5300000  49.5500000  31.5000000  68.9900000  48.0900000
  30.8900000  68.2700000  47.5200000  31.0500000  69.9700000  47.9300000
  32.9200000  68.9400000  47.7100000  33.4900000  69.7300000  48.2100000
  33.4300000  68.0000000  47.9300000  33.0700000  69.1300000  46.2200000
  32.5900000  69.9400000  45.8600000  34.0100000  69.2400000  45.8700000
  32.7300000  68.3100000  45.7300000  30.4300000  68.3400000  52.4300000
  31.5300000  68.0300000  52.8300000  29.7000000  69.1800000  53.1800000
  28.8300000  69.5000000  52.7700000  30.1800000  69.8100000  54.4700000
  31.2600000  69.9400000  54.4100000  29.4200000  71.1600000  54.7900000
  28.4400000  70.9900000  55.2300000  30.1000000  71.6900000  55.4600000
  29.1100000  72.1600000  53.6300000  29.9700000  72.7200000  53.2700000
  28.6900000  71.5400000  52.8500000  27.9800000  73.1300000  53.9500000
  27.5600000  73.5000000  53.0100000  27.2300000  72.5700000  54.5100000
  28.3800000  74.2900000  54.8700000  29.1300000  73.8300000  55.5200000
  28.8600000  75.0900000  54.3300000  27.1700000  74.8300000  55.5500000
  26.4500000  75.0000000  54.8700000  26.7900000  74.3200000  56.3400000
  27.3200000  75.7900000  55.8300000  29.9300000  68.7800000  55.5800000
  30.8500000  68.5400000  56.3400000  28.8100000  68.0600000  55.5100000
  28.0800000  68.2800000  54.8500000  28.4300000  67.0900000  56.6500000
  28.8600000  67.5100000  57.5600000  26.8400000  66.8500000  56.6500000
  26.4900000  66.4400000  55.7000000  26.5600000  66.0900000  57.3800000
  26.0900000  68.1400000  57.1000000  25.9300000  68.8600000  56.2900000
  25.1000000  67.8200000  57.4100000  26.6500000  68.8300000  58.3800000
  26.8700000  68.1200000  59.4000000  27.1800000  69.9300000  58.1900000
  29.3700000  65.8700000  56.6100000  29.8200000  65.4500000  57.6500000
  29.8400000  65.4000000  55.4300000  29.4500000  65.7500000  54.5700000
  30.8900000  64.4900000  55.2300000  30.6500000  63.5700000  55.7800000
  30.9300000  64.0300000  53.7600000  29.9700000  63.6200000  53.4700000
  31.2900000  64.8200000  53.1100000  31.8900000  62.8900000  53.5600000
  33.2600000  63.2800000  53.4000000  33.5700000  64.3100000  53.4500000
  34.2400000  62.3400000  53.0600000  35.3000000  62.5100000  53.0000000
  33.7600000  60.9800000  52.8700000  34.6000000  60.0400000  52.3900000
  35.4700000  60.3600000  52.1200000  32.4500000  60.6200000  53.0600000
  32.1300000  59.6100000  52.9000000  31.4800000  61.5700000  53.4400000
  30.4400000  61.2800000  53.4300000  32.2600000  64.9500000  55.7800000
  32.8200000  64.2300000  56.5700000  32.7300000  66.1300000  55.3300000
  32.1300000  66.6000000  54.6700000  34.0700000  66.6500000  55.5100000
  34.7600000  65.9800000  55.0000000  34.1900000  68.0800000  54.9500000
  33.5500000  68.1000000  54.0700000  33.6900000  68.7300000  55.6700000
  35.6700000  68.4700000  54.6600000  36.2100000  68.2200000  55.5700000
  36.0800000  67.7400000  53.9600000  35.9600000  69.9000000  54.2000000
  36.1500000  70.7700000  55.0400000  35.9300000  70.1200000  52.9900000
  34.4300000  66.7400000  57.0300000  35.4300000  66.1800000  57.4500000
  33.4400000  67.2600000  57.8000000  32.6600000  67.6700000  57.3300000
  33.5500000  67.4000000  59.2900000  34.4000000  67.9500000  59.6700000
  32.2300000  68.0700000  59.9300000  31.3700000  67.5000000  59.5800000
  32.3200000  68.1100000  61.0200000  32.1400000  69.5100000  59.2600000
  32.7300000  70.2700000  59.7600000  32.3500000  69.5000000  58.1900000
  30.7600000  69.9700000  59.5400000  30.0300000  69.3800000  58.9900000
  30.5000000  69.8800000  60.5900000  30.6100000  71.4100000  59.0100000
  31.1100000  72.1300000  59.6600000  31.1600000  71.5200000  58.0800000
  29.1400000  71.6000000  58.9200000  28.9600000  72.5200000  58.5400000
  28.6700000  70.8800000  58.3900000  28.7400000  71.7000000  59.8400000
  33.7000000  66.0000000  59.8900000  34.5500000  65.8600000  60.7800000
  32.9000000  65.0000000  59.4800000  32.4000000  65.1100000  58.6100000
  32.9800000  63.6300000  59.9500000  32.7900000  63.4600000  61.0100000
  31.7600000  62.8800000  59.3900000  31.9800000  62.5800000  58.3700000
  31.5000000  62.0200000  60.0100000  30.9200000  63.5800000  59.3400000
  34.2900000  63.0400000  59.5900000  35.0700000  62.5700000  60.4600000
  34.6400000  62.9800000  58.2900000  33.9800000  63.3600000  57.6300000
  35.7600000  62.2700000  57.7600000  35.7100000  61.2700000  58.1800000
  35.5600000  62.1100000  56.3000000  34.5100000  62.1000000  56.0200000
  35.9900000  63.0100000  55.8500000  36.0900000  61.2200000  55.9700000
  37.0900000  62.8900000  58.0900000  37.9900000  62.0800000  58.3200000
  37.2300000  64.2200000  58.2900000  36.5200000  64.9000000  58.0700000
  38.4600000  64.7600000  58.8400000  39.2300000  64.3200000  58.2100000
  38.5300000  66.2500000  58.6300000  37.5500000  66.6300000  58.9300000
  39.3500000  66.6500000  59.2300000  38.7200000  66.6400000  57.1200000
  39.7100000  66.3000000  56.8200000  37.9600000  66.0300000  56.6300000
  38.5700000  68.0900000  56.9900000  38.5600000  68.3900000  55.9500000
  37.6600000  68.3800000  57.5300000  39.7700000  68.9300000  57.5300000
  40.0200000  68.5700000  58.5200000  40.7200000  68.7800000  57.0100000
  39.4300000  70.3500000  57.6300000  39.8300000  70.8800000  56.8700000
  38.5100000  70.6500000  57.9000000  39.8700000  70.7200000  58.4600000
  38.7000000  64.2400000  60.2600000  39.8400000  63.7700000  60.5900000
  37.6400000  64.3900000  61.1000000  36.7700000  64.7800000  60.7800000
  37.6900000  64.1200000  62.5300000  38.4500000  64.7800000  62.9300000
  36.3400000  64.3700000  63.2400000  35.5100000  63.7600000  62.8800000
  36.4200000  64.2100000  64.3200000  36.0900000  65.7900000  63.1300000
  35.7900000  65.9800000  62.2400000  38.1000000  62.6700000  62.8800000
  38.9800000  62.4900000  63.6700000  37.4200000  61.7000000  62.2500000
  36.6800000  62.0200000  61.6400000  37.6900000  60.2600000  62.3600000
  37.4200000  59.8400000  63.3300000  36.8100000  59.5200000  61.3700000
  36.7800000  60.1100000  60.4500000  37.2800000  58.5800000  61.1000000
  35.4300000  59.1200000  61.8700000  34.3000000  59.7800000  61.4200000
  34.3100000  60.4500000  60.5700000  33.0200000  59.4500000  61.9600000
  32.0900000  59.8900000  61.6200000  32.9300000  58.5200000  62.9900000
  31.9600000  58.2500000  63.3800000  34.0800000  57.8400000  63.3800000
  34.0200000  57.0000000  64.0600000  35.3700000  58.1500000  62.8600000
  36.2200000  57.6300000  63.2700000  39.1900000  59.9200000  62.0700000
  39.6900000  58.9100000  62.6000000  39.9200000  60.7500000  61.2900000
  39.5600000  61.6700000  61.0800000  41.3400000  60.4400000  61.1400000
  41.4100000  59.3500000  61.1300000  41.8200000  60.8200000  59.7500000
  41.4400000  61.8300000  59.5800000  42.9000000  60.6700000  59.7300000
  41.2000000  59.8800000  58.7300000  41.5300000  58.8500000  58.8800000
  40.1500000  59.7800000  59.0000000  41.5100000  60.2300000  57.0300000
  43.1500000  59.5900000  56.7800000  43.8300000  60.0400000  57.5000000
  43.1200000  58.5100000  56.9400000  43.4500000  59.8800000  55.7800000
  42.1400000  61.0300000  62.3000000  42.8800000  60.3400000  63.0000000
  42.0700000  62.3600000  62.3600000  41.4400000  62.7600000  61.6800000
  42.8000000  63.2300000  63.2800000  43.8300000  62.9800000  63.0300000
  42.4800000  64.7500000  63.0400000  42.8900000  64.9700000  62.0600000
  41.4100000  64.9700000  63.0000000  43.1100000  65.6800000  64.0300000
  42.4700000  65.7200000  64.9100000  44.1200000  65.3600000  64.2800000
  43.2700000  67.1200000  63.5200000  43.7700000  67.1100000  62.5500000
  42.3400000  67.6800000  63.4900000  44.2100000  67.8100000  64.3300000
  45.1900000  67.5700000  64.2300000  43.9500000  68.7100000  65.2600000
  42.8000000  69.0600000  65.6700000  42.0500000  68.4500000  65.3800000
  42.7100000  69.7700000  66.3800000  44.9100000  69.4300000  65.7800000
  45.8300000  69.3100000  65.3800000  44.7400000  70.3100000  66.2500000
  42.5400000  62.9700000  64.7400000  43.4300000  63.0100000  65.5700000
  41.3200000  62.7800000  65.1500000  40.6100000  62.7200000  64.4400000
  41.0400000  62.4000000  66.5500000  41.5700000  63.1300000  67.1500000
  39.5600000  62.5800000  66.7900000  39.0000000  61.8500000  66.2100000
  39.3400000  62.2500000  67.8000000  39.0700000  64.0700000  66.5200000
  37.8700000  64.4600000  66.5900000  39.8900000  65.0100000  66.4100000
  41.6200000  61.0300000  66.9400000  42.2500000  60.9100000  68.0500000
  41.4500000  60.0700000  66.0500000  40.9600000  60.2500000  65.1900000
  42.1100000  58.7400000  66.1900000  41.7500000  58.2900000  67.1200000
  41.7300000  57.7800000  65.0300000  42.2500000  58.0700000  64.1100000
  42.0400000  56.3300000  65.3600000  41.3000000  56.1400000  66.1300000
  42.0100000  55.6400000  64.5200000  43.0700000  56.3000000  65.7200000
  40.3400000  57.8100000  64.7600000  40.1200000  57.9600000  63.8400000
  43.6400000  58.7400000  66.3300000  44.1700000  58.0900000  67.1900000
  44.2900000  59.6500000  65.6300000  43.8000000  59.9800000  64.8100000
  45.6800000  59.9800000  65.7500000  46.2400000  59.0400000  65.7900000
  46.1400000  60.7300000  64.4700000  45.9100000  60.1200000  63.5900000
  45.6900000  61.7200000  64.4400000  47.6500000  60.9300000  64.5100000
  48.0900000  60.1500000  65.1400000  48.2500000  60.8500000  63.0900000
  47.7600000  61.6700000  62.5600000  49.3300000  60.9900000  63.1600000
  48.0300000  59.9400000  62.5400000  48.0800000  62.2700000  65.1900000
  47.6500000  63.1100000  64.6300000  47.7800000  62.3400000  66.2300000
  49.1600000  62.2700000  65.2800000  46.0200000  60.7900000  66.9900000
  46.8200000  60.3700000  67.7900000  45.2400000  61.7900000  67.3600000
  44.4200000  62.0100000  66.8100000  45.3600000  62.5600000  68.6200000
  46.3200000  63.0600000  68.7300000  44.2700000  63.6500000  68.6300000
  43.5100000  63.4300000  67.8800000  43.7600000  63.7000000  69.6000000
  44.8700000  65.0300000  68.2000000  45.4600000  65.5000000  68.9800000
  45.6900000  65.1200000  66.9100000  45.3200000  64.4600000  66.1300000
  45.7200000  66.1300000  66.4900000  46.7600000  64.9700000  67.0700000
  43.6700000  65.9900000  67.9300000  43.3300000  65.9500000  66.9000000
  42.7500000  65.7000000  68.4500000  43.8100000  67.0200000  68.2300000
  45.1400000  61.6100000  69.8400000  45.8000000  61.8400000  70.8300000
  44.3400000  60.5600000  69.7300000  43.7500000  60.5200000  68.9100000
  44.3000000  59.4600000  70.7000000  44.3900000  59.8900000  71.7000000
  43.0500000  58.6000000  70.5100000  42.1700000  59.1700000  70.2200000
  43.0600000  57.8400000  69.7400000  42.6900000  57.8300000  71.8100000
  43.4200000  57.1300000  72.2100000  42.1600000  58.7400000  72.9400000
  41.1000000  58.9800000  72.9200000  42.2500000  58.1700000  73.8600000
  42.7900000  59.6200000  73.1000000  41.4600000  56.9800000  71.4700000
  40.7700000  57.5100000  70.8200000  41.8200000  56.1600000  70.8400000
  40.9600000  56.6800000  72.4000000  45.5200000  58.5300000  70.7000000
  46.0600000  58.2400000  71.7400000  46.0900000  58.1400000  69.5400000
  45.7800000  58.4700000  68.6400000  47.1900000  57.2500000  69.5300000
  47.0400000  56.3700000  70.1600000  47.2500000  56.6700000  68.0800000
  48.0500000  55.9400000  67.9000000  46.3400000  56.2100000  67.6900000
  47.4700000  57.4200000  67.3100000  48.5900000  57.7500000  69.9100000
  49.2100000  57.1000000  70.7200000  48.9700000  58.8600000  69.3600000
  48.3600000  59.3700000  68.7400000  50.1800000  59.5900000  69.7300000
  50.9100000  58.7900000  69.8000000  50.4900000  60.6400000  68.6400000
  50.0600000  60.3600000  67.6700000  49.9700000  61.5700000  68.8600000
  51.9500000  60.9600000  68.4300000  52.6400000  60.3500000  69.0000000
  52.1600000  60.7200000  67.3900000  52.3800000  62.3900000  68.7000000
  53.6100000  62.5400000  68.8100000  51.4900000  63.2500000  68.8700000
  50.1000000  60.2600000  71.1000000  51.1900000  60.5500000  71.6100000
  48.9000000  60.3300000  71.7300000  48.0200000  60.1700000  71.2500000
  48.8700000  60.5300000  73.1600000  49.6200000  61.2600000  73.4500000
  47.5400000  61.1600000  73.6200000  47.3300000  62.0200000  72.9800000
  46.7400000  60.4200000  73.5200000  47.5800000  61.5600000  75.1100000
  47.9100000  60.7300000  75.7400000  48.4200000  62.2400000  75.2500000
  46.2800000  62.1600000  75.4900000  46.2600000  63.1300000  76.3000000
  45.2300000  61.6100000  75.0500000  49.1600000  59.1700000  73.8700000
  50.0700000  59.0600000  74.7300000  48.4700000  58.0400000  73.5600000
  47.7800000  58.1200000  72.8300000  48.5300000  56.7600000  74.3500000
  48.5400000  57.1300000  75.3700000  47.2400000  56.0200000  74.0900000
  46.9600000  55.3700000  74.9100000  46.3300000  56.6000000  73.9900000
  47.1800000  55.1500000  72.9000000  47.4200000  55.8200000  72.0700000
  48.0400000  54.4800000  72.9400000  45.6800000  54.2600000  72.5400000
  45.8900000  52.8100000  73.5800000  44.8800000  52.4600000  73.8200000
  46.4500000  52.0200000  73.0900000  46.4400000  53.1200000  74.4700000
  49.7900000  55.9000000  74.1900000  50.0200000  55.0200000  75.0500000
  50.6600000  56.1800000  73.1700000  50.3800000  56.8900000  72.5100000
  52.0500000  55.6000000  73.0000000  52.5200000  55.3000000  73.9300000
  52.0100000  54.3100000  72.1600000  51.5600000  54.6200000  71.2200000
  53.0400000  54.1300000  71.8600000  51.2700000  53.0500000  72.5900000
  50.2100000  53.2900000  72.6300000  51.2400000  52.2400000  71.8600000
  51.7000000  52.4400000  73.8800000  52.7200000  52.0500000  73.8500000
  51.6500000  53.2300000  74.6300000  50.7800000  51.2400000  74.2500000
  50.9700000  50.3000000  73.9500000  49.8700000  51.2600000  75.1500000
  49.4500000  52.3500000  75.6700000  49.7500000  53.2900000  75.4700000
  48.7100000  52.2400000  76.3500000  49.3000000  50.1700000  75.6400000
  49.6200000  49.2500000  75.3500000  48.5200000  50.2800000  76.2700000
  52.8500000  56.7100000  72.2100000  53.0000000  56.6600000  70.9200000
  53.4500000  57.6400000  73.0000000  53.4000000  57.6900000  74.4500000
  53.7000000  56.7400000  74.9000000  52.3600000  57.9000000  74.7000000
  54.1900000  58.9900000  74.8400000  55.2600000  58.8400000  74.7500000
  53.8500000  59.2800000  75.8400000  53.7300000  59.8500000  73.6600000
  54.4000000  60.7100000  73.5600000  52.6900000  60.1600000  73.7000000
  53.8600000  58.9300000  72.4000000  53.1500000  59.3400000  71.6900000
  55.2900000  58.9800000  71.7800000  55.6400000  59.9600000  71.1500000
  56.1000000  57.9800000  71.8900000  55.9000000  57.2300000  72.5400000
  57.3000000  57.8300000  71.0300000  57.7200000  58.8200000  70.8500000
  58.4100000  57.1100000  71.8200000  58.1100000  56.1100000  72.1100000
  59.2700000  57.1300000  71.1500000  58.7000000  57.8100000  73.1200000
  58.7600000  59.0100000  73.2900000  59.0800000  56.9900000  74.0200000
  59.3100000  57.3000000  74.9500000  59.1200000  56.0000000  73.8300000
  57.0800000  57.0900000  69.6500000  57.9100000  57.2000000  68.7500000
  56.0500000  56.3400000  69.5400000  55.4300000  56.3800000  70.3400000
  55.7100000  55.6400000  68.2800000  56.4500000  54.8600000  68.0800000
  54.7900000  55.1000000  68.4800000  55.5400000  56.5400000  67.0500000
  55.0400000  57.6400000  67.1800000  55.8100000  56.0100000  65.9100000
  56.2100000  55.0800000  65.8700000  55.4500000  56.6800000  64.6500000
  55.3900000  57.7500000  64.8000000  56.5200000  56.4100000  63.5800000
  56.8000000  55.3500000  63.5900000  56.0500000  56.7000000  62.6400000
  57.8300000  57.1100000  63.7000000  57.8900000  58.4200000  63.2300000
  56.9500000  58.8300000  62.9000000  59.1200000  59.1100000  63.1300000
  59.0700000  60.1600000  62.8900000  60.3400000  58.4900000  63.5400000
  61.4400000  59.2800000  63.5100000  62.1000000  58.9800000  64.1300000
  60.2100000  57.2000000  64.1200000  61.0900000  56.7400000  64.5300000
  58.9900000  56.4800000  64.1400000  58.9900000  55.5600000  64.7000000
  53.9900000  56.3600000  64.1900000  53.6900000  55.4600000  63.4500000
  53.0600000  57.1300000  64.6800000  53.3300000  57.9300000  65.2500000
  51.6600000  57.1100000  64.1700000  51.4500000  56.0500000  64.0000000
  50.7800000  57.5600000  65.3200000  51.2400000  58.5200000  65.5300000
  49.7700000  57.8600000  65.0400000  50.7900000  56.6400000  66.5200000
  51.3900000  56.9300000  67.6800000  51.9100000  57.8600000  67.8500000
  51.3200000  55.9500000  68.6200000  51.5600000  56.1900000  69.5700000
  50.6300000  54.8900000  68.0500000  50.4000000  53.5800000  68.5000000
  50.8100000  53.2900000  69.4500000  49.6100000  52.7100000  67.7500000
  49.4900000  51.6700000  68.0300000  49.1100000  53.1000000  66.5000000
  48.5200000  52.4000000  65.9200000  49.4700000  54.4000000  66.0100000
  49.1700000  54.6500000  65.0000000  50.2600000  55.3100000  66.7600000
  51.5800000  57.8600000  62.8900000  52.0100000  59.0300000  62.7000000
  50.7700000  57.3700000  62.0100000  50.5400000  56.3900000  62.0700000
  50.2200000  58.1000000  60.8200000  49.8300000  59.0800000  61.0800000
  51.1000000  58.2900000  60.2100000  49.2400000  57.2300000  60.0700000
  48.7700000  56.1700000  60.5200000  48.9600000  57.6700000  58.7900000
  49.4000000  58.5500000  58.5700000  48.1700000  56.9500000  57.7800000
  47.7900000  56.0000000  58.1600000  46.9100000  57.7000000  57.3400000
  47.1800000  58.7600000  57.2700000  46.5200000  57.3300000  56.3900000
  45.7800000  57.6000000  58.3700000  44.7400000  56.6800000  58.1800000
  44.6700000  56.1000000  57.2800000  43.7400000  56.5200000  59.2100000
  43.1000000  55.6500000  59.0800000  43.6600000  57.3300000  60.3600000
  42.8100000  57.1000000  61.3500000  42.4800000  56.2000000  61.3600000
  44.6800000  58.3200000  60.4600000  44.6000000  58.9200000  61.3600000
  45.6900000  58.4400000  59.4800000  46.4000000  59.2400000  59.6100000
  49.0000000  56.5400000  56.6000000  49.9400000  57.1600000  56.1600000
  48.6200000  55.3800000  55.9900000  47.7800000  54.9200000  56.3100000
  49.1400000  54.8200000  54.7200000  50.2300000  54.8000000  54.7800000
  48.5600000  53.4200000  54.6700000  48.9100000  52.8500000  55.5300000
  47.4800000  53.5800000  54.6400000  48.8600000  52.5400000  53.4600000
  47.8100000  52.0300000  52.6500000  46.7700000  52.1300000  52.9100000
  48.0900000  51.4100000  51.4200000  47.2700000  51.0700000  50.8100000
  49.4100000  51.2400000  51.0000000  49.7700000  50.6800000  49.7500000
  49.0100000  50.6300000  49.1800000  50.4300000  51.6800000  51.8300000
  51.4300000  51.3700000  51.5800000  50.1900000  52.3900000  53.0000000
  51.0400000  52.7500000  53.5600000  48.8400000  55.6300000  53.4200000
  48.0500000  56.5500000  53.3800000  49.5700000  55.3300000  52.3000000
  50.2400000  54.5700000  52.3700000  49.4800000  55.9400000  50.9500000
  50.1700000  55.4300000  50.2800000  48.1600000  55.5200000  50.2400000
  48.0000000  54.4500000  50.3900000  47.3200000  55.9000000  50.8200000
  47.9000000  56.0900000  48.8500000  47.9900000  57.1700000  48.7500000
  48.9200000  55.4600000  47.8000000  49.9300000  55.4500000  48.1900000
  48.6900000  54.4000000  47.6500000  48.8400000  55.9900000  46.8500000
  46.5900000  55.5900000  48.2500000  46.6200000  54.5100000  48.3200000
  45.7700000  56.0700000  48.7700000  46.5500000  55.8500000  47.1900000
  49.7500000  57.4300000  50.7800000  50.6300000  57.8000000  49.9600000
  48.8900000  58.3000000  51.2700000  48.1600000  57.9900000  51.9000000
  49.0500000  59.7000000  51.0700000  48.9900000  59.9200000  50.0100000
  47.8400000  60.5000000  51.6000000  47.8800000  60.5100000  52.6900000
  48.0100000  61.5600000  51.4200000  46.5200000  60.0800000  51.0500000
  46.0100000  60.6200000  49.8700000  46.6000000  61.3200000  49.3100000
  44.8300000  60.0800000  49.3500000  44.5100000  60.3300000  48.3500000
  44.1400000  59.0800000  50.0400000  43.0600000  58.4900000  49.5300000
  42.9200000  58.5100000  48.5800000  44.4200000  58.8900000  51.4100000
  43.8500000  58.2700000  52.0800000  45.7000000  59.3100000  51.8600000
  45.9500000  58.9500000  52.8400000  50.4300000  60.2300000  51.5600000
  50.9600000  59.7800000  52.5800000  51.0100000  61.3200000  51.0400000
  52.3000000  61.9200000  51.4200000  53.0200000  61.1000000  51.5400000
  52.2600000  62.4400000  52.3800000  52.6400000  62.9100000  50.3200000
  53.2200000  62.3500000  49.5800000  53.2300000  63.7100000  50.7600000
  51.3400000  63.2900000  49.7000000  51.4700000  63.6200000  48.6700000
  50.9700000  64.1300000  50.2800000  50.5400000  61.9900000  49.8500000
  49.4800000  62.2300000  49.8400000  50.8000000  61.1600000  48.5300000
  51.7700000  60.4400000  48.3500000  49.8800000  61.3900000  47.6200000
  49.2000000  62.1100000  47.8300000  49.6700000  60.6700000  46.3800000
  50.4400000  59.9200000  46.2000000  48.3900000  59.7700000  46.4000000
  48.4500000  58.9000000  47.0500000  47.5600000  60.4100000  46.7000000
  48.1300000  59.1000000  45.0300000  49.0100000  58.6600000  44.2800000
  46.9800000  59.2700000  44.5300000  49.6400000  61.6400000  45.1900000
  48.6700000  62.4400000  45.0400000  50.7000000  61.4600000  44.4600000
  51.4900000  60.9600000  44.8300000  50.8900000  62.0900000  43.1000000
  50.7400000  63.1600000  43.2300000  52.3600000  61.8200000  42.7600000
  52.8900000  62.1200000  43.6700000  52.3000000  60.7600000  42.5100000
  53.2400000  62.5500000  41.3400000  49.9500000  61.5900000  42.0100000
  50.0700000  62.1800000  40.8900000  49.1700000  60.5300000  42.3300000
  49.2400000  60.0300000  43.2000000  48.1100000  60.0200000  41.4700000
  47.6000000  59.1200000  41.8000000  46.9700000  61.1300000  41.4100000
  46.8700000  61.3500000  42.4700000  47.3300000  62.0300000  40.9100000
  45.6000000  60.8300000  40.7700000  44.9000000  61.5700000  41.1600000
  45.6500000  60.9800000  39.6900000  44.8700000  59.5500000  41.1500000
  43.9600000  59.1400000  40.4600000  45.1200000  58.9200000  42.2600000
  44.3400000  58.3200000  42.5000000  45.8800000  59.2200000  42.8500000
  48.6600000  59.7300000  40.0800000  47.8900000  59.6600000  39.1100000
  49.9800000  59.5100000  39.8900000  50.5500000  59.7900000  40.6700000
  50.6700000  59.4000000  38.6000000  50.2100000  60.2400000  38.0900000
  52.1100000  59.7700000  38.8200000  52.7100000  59.8200000  37.9100000
  52.1200000  60.7800000  39.2400000  52.9100000  58.9300000  39.8600000
  52.3100000  58.3300000  40.7200000  54.2200000  59.0200000  39.7500000
  54.8500000  58.5500000  40.3900000  54.6400000  59.7100000  39.1500000
  50.4800000  58.0200000  37.8400000  51.4100000  57.4700000  37.2600000
  49.3000000  57.5100000  37.8900000  48.6400000  58.0300000  38.4500000
  48.9100000  56.2300000  37.3600000  49.7800000  55.5700000  37.3500000
  47.8500000  55.6700000  38.2200000  47.0100000  56.3600000  38.1400000
  47.4200000  54.7100000  37.9300000  48.2900000  55.6000000  39.6200000
  49.1600000  54.5300000  39.9900000  49.3800000  53.7600000  39.2500000
  49.6000000  54.3900000  41.3500000  50.2600000  53.6500000  41.7700000
  49.0900000  55.3100000  42.2900000  49.4600000  55.1000000  43.6200000
  49.7900000  54.2000000  43.7100000  48.1400000  56.3100000  41.9200000
  47.6900000  57.0000000  42.6200000  47.6900000  56.4200000  40.5800000
  46.9400000  57.1800000  40.4000000  48.4900000  56.2800000  35.8500000
  48.0900000  55.2300000  35.2600000  48.6600000  57.4200000  35.1900000
  49.1700000  58.0800000  35.7500000  48.3300000  57.8200000  33.7600000
  47.2700000  57.9700000  33.5800000  48.9400000  59.1800000  33.5500000
  50.0000000  59.1100000  33.7900000  48.7600000  59.3800000  32.5000000
  48.5000000  60.3000000  34.4700000  48.9000000  60.4700000  35.6500000
  47.6900000  61.1300000  33.9800000  48.8700000  56.8700000  32.6400000
  48.3500000  56.9300000  31.5200000  49.8800000  56.0100000  33.0400000
  50.2400000  56.0500000  33.9800000  50.5400000  55.0000000  32.2800000
  50.9400000  55.4300000  31.3700000  51.7800000  54.4700000  33.0800000
  52.3000000  53.7500000  32.4400000  52.4100000  55.3400000  33.2500000
  51.4600000  53.6700000  34.4000000  51.8800000  54.1600000  35.6200000
  52.2500000  55.1700000  35.7300000  51.4700000  53.4800000  36.7500000
  51.7800000  53.8200000  37.7200000  50.7600000  52.2400000  36.7300000
  50.4600000  51.5100000  37.8100000  49.7900000  50.8200000  37.8000000
  50.4100000  51.7100000  35.5100000  49.8400000  50.8000000  35.4500000
  50.7000000  52.4100000  34.3700000  50.2600000  51.9900000  33.4800000
  49.5400000  53.9200000  31.7800000  49.8300000  53.2700000  30.7300000
  48.3100000  53.8100000  32.3300000  48.2400000  54.3000000  33.2200000
  47.0900000  53.0100000  31.8700000  47.4400000  52.0300000  31.5400000
  46.1700000  52.9100000  33.1100000  45.9600000  53.9600000  33.3400000
  45.3000000  52.3700000  32.7400000  46.8300000  52.2500000  34.3500000
  47.3800000  51.3400000  34.1400000  47.5900000  52.9000000  34.7800000
  45.7700000  52.1600000  35.4900000  45.4500000  53.1400000  35.8300000
  44.9300000  51.5700000  35.1300000  46.4600000  51.5900000  36.7300000
  47.4300000  52.0700000  36.8600000  45.8600000  51.9600000  37.5700000
  46.5400000  50.1200000  36.6900000  47.1600000  49.6400000  37.3300000
  45.6400000  49.7900000  37.0100000  46.6800000  49.7800000  35.7600000
  46.3800000  53.5500000  30.5900000  45.8000000  52.7600000  29.9200000
  46.3800000  54.8800000  30.3200000  47.0100000  55.4300000  30.8900000
  46.0500000  55.4400000  28.9600000  45.5100000  54.6900000  28.3800000
  44.9400000  56.5500000  29.1100000  44.6200000  56.9800000  28.1600000
  43.7100000  55.9400000  29.7800000  42.9600000  56.7300000  29.7000000
  43.3900000  55.0400000  29.2500000  43.9300000  55.5300000  30.7700000
  45.4900000  57.5200000  29.9300000  44.8100000  58.1900000  30.0300000
  47.2000000  55.9200000  28.0100000  47.1500000  55.6200000  26.8300000
  48.0900000  56.7000000  28.6000000  47.9900000  56.7800000  29.6000000
  49.2300000  57.4100000  27.9200000  48.8500000  57.8200000  26.9800000
  49.8300000  58.4900000  28.8000000  49.9600000  58.0300000  29.7800000
  50.8200000  58.7800000  28.4300000  48.9600000  59.7200000  28.8600000
  48.7800000  60.1000000  27.8600000  47.9600000  59.4700000  29.2300000
  49.6000000  60.8200000  29.6900000  49.8600000  60.4500000  30.6800000
  50.4600000  61.2000000  29.1400000  48.5700000  61.9200000  29.8100000
  47.8400000  62.0100000  29.0100000  48.0100000  61.6200000  30.7000000
  49.2200000  63.2100000  30.1200000  48.4900000  63.9000000  30.2300000
  49.6200000  63.1500000  31.0400000  49.8600000  63.4400000  29.3700000
  50.3500000  56.4500000  27.4400000  50.7200000  55.5200000  28.2100000
  50.9400000  56.7200000  26.2200000  50.5700000  57.4500000  25.6300000
  52.0900000  56.0100000  25.7000000  51.9500000  54.9500000  25.9100000
  52.0300000  56.0300000  24.6200000  53.3100000  56.7400000  26.2700000
  53.4400000  57.1100000  27.4500000  54.2200000  57.1900000  25.4600000
  54.0900000  57.0100000  24.4800000  55.5900000  57.7200000  25.8200000
  56.0300000  57.3100000  26.7300000  56.6200000  57.3400000  24.7500000
  57.5800000  57.7900000  24.9900000  56.6900000  56.2600000  24.6100000
  56.3200000  57.9300000  23.3400000  55.3200000  58.7400000  23.1800000
  56.9900000  57.5200000  22.3800000  55.6000000  59.1900000  26.1500000
  56.5300000  59.6700000  26.7400000  54.5200000  59.9400000  25.9400000
  53.7700000  59.3500000  25.5800000  54.2100000  61.2500000  26.5000000
  55.0200000  61.9700000  26.3400000  53.1200000  61.7800000  25.6100000
  53.0800000  62.8700000  25.5400000  53.2600000  61.5100000  24.5600000
  51.6800000  61.3500000  25.9900000  51.4900000  61.1900000  27.0600000
  51.0100000  62.1700000  25.7500000  51.1800000  60.0400000  25.3500000
  51.8800000  59.1600000  24.8500000  49.9100000  59.9300000  25.2800000
  49.4400000  59.0800000  24.9700000  49.3900000  60.7100000  25.6600000
  53.8400000  61.3600000  28.0100000  53.8100000  62.4200000  28.5900000
  53.7100000  60.2000000  28.7300000  53.8800000  59.3500000  28.2200000
  53.7000000  60.1500000  30.1900000  53.0500000  60.9100000  30.6200000
  53.1900000  58.7900000  30.6400000  52.1400000  58.7300000  30.3600000
  53.5000000  58.0200000  29.9300000  53.3800000  58.3000000  32.0700000
  54.5400000  57.5500000  32.4300000  55.2300000  57.2500000  31.6600000
  54.8200000  57.2100000  33.7300000  55.6700000  56.6100000  34.0100000
  53.9500000  57.6900000  34.7100000  54.1600000  57.4300000  36.0400000
  53.3300000  57.4500000  36.5200000  52.7700000  58.4300000  34.3600000
  51.9900000  58.7200000  35.0400000  52.5200000  58.7400000  33.0500000
  51.7200000  59.3300000  32.6200000  55.1000000  60.4700000  30.7100000
  56.1000000  59.9800000  30.1400000  55.1400000  61.5400000  31.5600000
  54.2600000  61.9400000  31.8400000  56.3600000  62.0900000  32.1400000
  57.2000000  61.5900000  31.6600000  56.4300000  63.6500000  32.2100000
  57.1600000  63.9500000  32.9600000  56.8100000  64.3700000  30.8800000
  56.1300000  64.1600000  30.0500000  56.5700000  65.4100000  31.0500000
  57.8400000  64.1500000  30.6000000  55.1600000  64.0200000  32.6200000
  54.6700000  64.1200000  31.8000000  56.5100000  61.5500000  33.6000000
  57.6500000  61.4900000  34.0700000  55.4300000  61.1000000  34.2500000
  54.5500000  60.9900000  33.7600000  55.2800000  60.7000000  35.6500000
  54.4800000  59.9600000  35.7000000  56.1000000  60.0800000  36.0200000
  54.7600000  61.7600000  36.5200000  54.4400000  61.4100000  37.6300000
  54.5900000  63.0300000  36.1200000  54.9400000  63.2800000  35.2100000
  54.3000000  64.1600000  37.0700000  55.0500000  64.1100000  37.8600000
  54.4300000  65.4800000  36.2100000  54.1300000  65.4100000  35.1700000
  53.7500000  66.1600000  36.7300000  55.9300000  65.8700000  36.3000000
  56.3300000  65.9400000  37.3100000  56.4700000  65.0400000  35.8400000
  56.2100000  67.2200000  35.6400000  55.5100000  67.9700000  36.0000000
  57.2100000  67.4800000  35.9900000  56.1200000  67.2800000  34.1400000
  56.9200000  66.6800000  33.7000000  55.1300000  66.8700000  33.9600000
  56.3300000  68.6800000  33.6400000  55.5000000  69.2400000  33.7800000
  57.2000000  69.0100000  34.0300000  56.5500000  68.7000000  32.6500000
  52.9500000  64.1900000  37.7600000  52.0100000  63.8100000  37.1200000
  52.8500000  64.7200000  39.0100000  53.6400000  65.2500000  39.3400000
  51.6400000  64.9700000  39.7000000  51.0000000  64.0900000  39.7700000
  51.9700000  65.4300000  41.1600000  52.1700000  66.5000000  41.1800000
  51.1300000  65.2300000  41.8100000  53.4300000  64.5800000  41.8200000
  50.9400000  66.1000000  38.9200000  51.5700000  67.1200000  38.6100000
  49.6300000  65.9300000  38.6600000  48.8800000  64.6600000  38.8900000
  48.6600000  64.4300000  39.9300000  49.3600000  63.8200000  38.3900000
  47.5900000  64.9100000  38.1800000  46.7900000  64.3600000  38.6900000
  47.6000000  64.5500000  37.1500000  47.4500000  66.4800000  38.2200000
  46.8100000  66.6500000  39.0800000  46.9400000  66.8200000  37.3200000
  48.8100000  67.0700000  38.2800000  49.1000000  67.4800000  37.3100000
  48.8600000  68.1700000  39.3800000  49.0800000  67.9100000  40.5800000
  48.7500000  69.3800000  38.9400000  48.6900000  69.4800000  37.9400000
  48.9800000  70.6100000  39.7300000  49.8000000  70.3700000  40.4100000
  49.3800000  71.7700000  38.8100000  48.5600000  71.9700000  38.1100000
  49.5600000  72.6400000  39.4500000  50.6200000  71.6200000  37.9300000
  51.3500000  70.6500000  38.0400000  50.8300000  72.4900000  37.0500000
  47.8200000  70.8300000  40.6800000  48.0000000  71.3600000  41.7800000
  46.7100000  70.1500000  40.5100000  46.5600000  69.5800000  39.6800000
  45.5400000  70.2000000  41.4300000  45.6000000  71.0400000  42.1100000
  44.2500000  70.3500000  40.6700000  44.3000000  71.1900000  39.9900000
  44.0000000  69.1300000  39.7200000  43.0000000  69.1100000  39.3000000
  44.8300000  69.1000000  39.0100000  43.9900000  68.3000000  40.4300000
  42.8600000  70.4000000  41.3100000  42.0500000  70.4300000  40.5800000
  42.6800000  69.4600000  41.8300000  42.6100000  71.4800000  42.4300000
  43.0700000  71.1600000  43.3600000  42.8100000  72.5100000  42.1300000
  41.5500000  71.6400000  42.5800000  45.5900000  69.0000000  42.3200000
  45.0600000  69.1600000  43.4000000  46.2000000  67.8400000  42.0200000
  46.4700000  67.7400000  41.0500000  46.6600000  66.7900000  42.8900000
  45.8800000  66.5200000  43.6000000  47.0000000  65.4800000  42.1600000
  47.6300000  65.7700000  41.3200000  47.6600000  64.8800000  42.8000000
  45.7700000  64.7400000  41.4900000  45.4400000  65.3000000  40.6200000
  46.4100000  63.9700000  41.0800000  44.6300000  64.3300000  42.4200000
  43.4500000  64.3800000  42.1200000  44.9700000  63.7400000  43.4800000
  47.8400000  67.2700000  43.8300000  47.8700000  66.9400000  45.0200000
  48.6900000  68.2400000  43.3700000  48.4900000  68.5000000  42.4200000
  49.5900000  68.9600000  44.2400000  50.0700000  68.1400000  44.7600000
  50.5700000  69.7800000  43.4600000  50.1800000  70.0600000  42.4800000
  50.7200000  70.7000000  44.0200000  51.8800000  68.9100000  43.4900000
  52.2300000  68.7000000  44.5000000  51.5700000  67.9500000  43.0600000
  53.2700000  69.6300000  42.6000000  52.7900000  69.3200000  40.9100000
  53.3600000  70.0200000  40.3000000  52.9800000  68.3000000  40.5800000
  51.7500000  69.6400000  40.8200000  48.8100000  69.7700000  45.3800000
  49.0100000  69.4000000  46.5000000  47.8700000  70.6200000  44.9800000
  47.8400000  70.7800000  43.9900000  47.0900000  71.3500000  45.9600000
  47.7400000  71.9900000  46.5600000  46.2100000  72.3400000  45.2000000
  45.5600000  71.7000000  44.6000000  45.5600000  72.9100000  45.8700000
  46.9300000  73.1400000  44.3800000  47.1900000  73.7900000  45.0400000
  46.2400000  70.5100000  46.9000000  46.1800000  70.7400000  48.1200000
  45.6800000  69.4200000  46.3400000  45.7000000  69.4300000  45.3300000
  44.9200000  68.4000000  47.0700000  44.2200000  68.8300000  47.7900000
  44.1600000  67.3900000  46.1300000  44.8300000  67.0300000  45.3500000
  43.7300000  66.6300000  46.7800000  43.0500000  68.0500000  45.3800000
  42.2100000  68.2300000  46.0500000  43.3400000  69.0100000  44.9600000
  42.6100000  67.2300000  44.2100000  43.4000000  67.2500000  43.4600000
  42.4400000  66.1900000  44.5100000  41.3400000  67.7500000  43.6600000
  40.8700000  68.4500000  44.2100000  40.7200000  67.2600000  42.6600000
  40.9800000  66.0600000  42.0700000  41.7200000  65.4700000  42.4100000
  40.5300000  65.8600000  41.1900000  39.7100000  67.8400000  42.2400000
  39.3600000  68.7000000  42.6400000  39.1100000  67.4100000  41.5500000
  45.7700000  67.7000000  48.1000000  45.1700000  67.3100000  49.1200000
  47.0500000  67.5900000  47.9900000  47.4500000  68.0400000  47.1800000
  47.9600000  67.1300000  49.0300000  47.3900000  66.5400000  49.7400000
  49.2300000  66.4500000  48.4400000  49.7600000  67.0300000  47.6900000
  49.9300000  66.2100000  49.2500000  48.9900000  65.1500000  47.7300000
  48.0100000  64.5300000  48.0800000  49.7200000  64.6800000  46.7300000
  49.2000000  64.1600000  46.0300000  50.4000000  65.3400000  46.3700000
  48.3600000  68.2500000  50.0500000  48.4500000  67.9200000  51.2300000
  48.5600000  69.4600000  49.5900000  48.6000000  69.5700000  48.5900000
  48.6800000  70.6000000  50.4800000  49.6000000  70.4400000  51.0400000
  49.0100000  71.8700000  49.6300000  48.1000000  72.3100000  49.2300000
  49.4200000  72.5600000  50.3700000  50.0500000  71.8000000  48.5700000
  51.0200000  71.0400000  48.7700000  50.1300000  72.7100000  47.7000000
  47.5100000  70.8300000  51.4400000  47.7000000  71.0600000  52.6300000
  46.3000000  70.5500000  51.0200000  46.2000000  70.3100000  50.0400000
  45.1000000  70.5900000  51.8600000  45.0900000  71.5300000  52.4100000
  43.8500000  70.5800000  50.8500000  43.8400000  69.6600000  50.2800000
  42.9500000  70.5500000  51.4600000  43.8000000  71.7500000  49.8400000
  43.4400000  72.6700000  50.3100000  44.8000000  72.0800000  49.5400000
  42.9600000  71.6000000  48.5700000  42.3700000  70.5600000  48.3000000
  43.0100000  72.5800000  47.7000000  42.4100000  72.4400000  46.9000000
  43.4500000  73.4600000  47.9000000  44.9700000  69.4000000  52.8700000
  44.2300000  69.5100000  53.8300000  45.7800000  68.3700000  52.8600000
  46.4600000  68.4700000  52.1100000  45.9400000  67.3900000  53.9700000
  44.9400000  67.2900000  54.4000000  46.3500000  66.0300000  53.4200000
  47.2200000  66.3400000  52.8500000  46.6300000  65.2700000  54.1600000
  45.3200000  65.3700000  52.4300000  45.0000000  66.1100000  51.7000000
  45.9600000  64.2300000  51.7100000  46.2400000  63.4500000  52.4200000
  45.2900000  63.7500000  51.0000000  46.8100000  64.5100000  51.0900000
  44.0800000  64.8000000  53.1000000  44.5300000  64.2200000  53.9100000
  43.3800000  65.6000000  53.3300000  43.5900000  64.0400000  52.4900000
  46.8100000  67.8700000  55.1500000  47.2600000  67.0900000  56.0300000
  47.2000000  69.1500000  55.1400000  47.0300000  69.7300000  54.3400000
  47.9200000  69.7600000  56.2700000  48.8500000  69.2000000  56.3000000
  48.3100000  71.2000000  55.8100000  48.9500000  71.0400000  54.9500000
  47.3700000  71.6900000  55.5600000  49.0200000  72.0800000  56.8100000
  48.5500000  72.0200000  57.7900000  50.4600000  71.4600000  57.0800000
  51.0200000  72.0500000  57.8100000  50.3900000  70.4300000  57.4300000
  51.1000000  71.4900000  56.2000000  49.1500000  73.4800000  56.4200000
  48.1100000  73.8300000  56.3600000  49.7700000  74.0400000  57.1200000
  49.7000000  73.6400000  55.4900000  47.3800000  69.5500000  57.6900000
  48.1300000  69.5000000  58.6500000  46.0900000  69.3200000  57.8500000
  45.5200000  69.0500000  57.0600000  45.5300000  69.1700000  59.2200000
  45.8800000  69.9600000  59.8800000  43.9600000  69.1500000  59.1200000
  43.5200000  68.7900000  60.0500000  43.5800000  70.1500000  58.9100000
  43.5100000  68.3000000  58.0500000  43.2300000  68.6500000  56.7500000
  43.3400000  69.6500000  56.3600000  42.6700000  67.5800000  56.1100000
  42.3300000  67.6500000  55.1600000  42.6400000  66.4100000  56.8400000
  42.3400000  65.1000000  56.5500000  41.9300000  64.7300000  55.6200000
  42.3300000  64.2200000  57.6200000  42.0800000  63.1900000  57.4100000
  42.7600000  64.5400000  58.9300000  42.8200000  63.8300000  59.7400000
  43.1800000  65.8700000  59.1700000  43.5000000  66.2700000  60.1200000
  43.1900000  66.8000000  58.1200000  45.9000000  67.8300000  59.7700000
  46.0200000  67.6600000  61.0000000  46.2300000  66.8800000  58.9000000
  46.2100000  66.9600000  57.9000000  46.8600000  65.5700000  59.2900000
  46.5500000  65.3300000  60.3100000  46.4500000  64.4400000  58.3000000
  45.4000000  64.5700000  58.0500000  47.0100000  64.6000000  57.3800000
  46.7700000  63.0200000  58.7000000  47.8200000  62.9200000  58.9600000
  45.9600000  62.5700000  59.9700000  44.9100000  62.8600000  59.8700000
  46.1000000  61.4900000  59.9900000  46.3500000  62.9800000  60.9100000
  46.4700000  62.1300000  57.5300000  45.3900000  62.1200000  57.3700000
  46.9300000  62.5800000  56.6500000  46.8600000  61.1300000  57.7000000
  48.4100000  65.7500000  59.4800000  48.9300000  65.3500000  60.5200000
  49.1300000  66.2900000  58.4300000  48.5600000  66.4800000  57.6200000
  50.5600000  66.4600000  58.4000000  50.9900000  65.4600000  58.4400000
  50.8900000  67.1300000  57.0700000  50.7600000  68.2100000  57.1100000
  51.9700000  66.9800000  57.0000000  50.3900000  66.5800000  55.7900000
  50.0600000  67.2700000  54.6500000  50.2200000  68.3200000  54.5100000
  49.7600000  66.3700000  53.6200000  49.4300000  66.6100000  52.7000000
  49.9600000  65.0700000  54.0500000  49.6500000  63.8800000  53.3900000
  49.4700000  63.8400000  52.3300000  49.6800000  62.7100000  54.1500000
  49.4600000  61.7900000  53.6500000  49.9200000  62.6900000  55.5300000
  49.9500000  61.7600000  56.0900000  50.1700000  63.9100000  56.2300000
  50.4600000  63.9000000  57.2700000  50.1900000  65.1300000  55.4600000
  51.1100000  67.2300000  59.6100000  52.2900000  67.0300000  59.8600000
  50.3000000  68.0900000  60.3200000  49.3100000  68.1600000  60.1100000
  50.7300000  68.8000000  61.5100000  51.7900000  69.0200000  61.3700000
  50.0800000  70.1600000  61.6400000  50.0600000  70.5900000  60.6400000
  49.0500000  70.0200000  61.9600000  50.7100000  71.2500000  62.4900000
  50.0500000  72.1100000  62.5600000  50.8700000  70.8700000  63.5000000
  51.9400000  71.9000000  61.7900000  52.6400000  71.0800000  61.6100000
  51.7300000  72.3400000  60.8100000  52.5400000  72.8400000  62.7200000
  52.2200000  72.9400000  63.6700000  53.4600000  73.6800000  62.3200000
  54.0300000  73.5900000  61.1400000  53.6500000  73.0200000  60.4000000
  54.5800000  74.4100000  60.9500000  53.9400000  74.6000000  63.0600000
  53.5000000  74.7200000  63.9600000  54.7800000  75.0800000  62.7800000
  50.8400000  68.0600000  62.8200000  51.7000000  68.3500000  63.7000000
  49.9400000  67.0900000  62.9100000  49.2200000  66.9700000  62.2100000
  49.8800000  66.2200000  64.1500000  50.4500000  66.6300000  64.9800000
  48.4400000  66.2800000  64.6100000  47.7900000  65.9700000  63.8000000
  48.3500000  65.6000000  65.4500000  48.0300000  67.6900000  64.9500000
  48.4600000  68.1900000  65.9900000  47.0500000  68.2200000  64.3500000
  50.4400000  64.8600000  63.9000000  50.7200000  64.1400000  64.8600000
  50.4600000  64.3700000  62.6700000  50.1200000  64.9000000  61.8900000
  51.2800000  63.2400000  62.2600000  50.9900000  62.4100000  62.9000000
  50.8800000  62.8000000  60.8800000  49.7900000  62.8800000  60.8700000
  51.4300000  63.3500000  60.1100000  51.3500000  61.5300000  60.6400000
  50.9700000  61.2000000  59.8300000  52.8100000  63.3700000  62.5200000
  53.4000000  64.4200000  62.4500000  53.3900000  62.1700000  62.5400000
  52.7900000  61.4100000  62.2700000  54.7900000  61.9100000  63.0100000
  55.1500000  62.8700000  63.3600000  54.8200000  60.9000000  64.1600000
  55.7900000  60.8800000  64.6500000  53.6500000  60.9600000  65.2000000
  53.9400000  60.2300000  65.9500000  53.5700000  61.9900000  65.5400000
  52.6800000  60.7600000  64.7400000  54.5300000  59.6100000  63.6500000
  53.6100000  59.4900000  63.4300000  55.6900000  61.4000000  61.8600000
  56.9000000  61.3300000  62.0400000  55.0900000  60.9700000  60.7700000
  54.0900000  60.9000000  60.6600000  55.7200000  60.3900000  59.5500000
  56.4200000  61.1800000  59.2700000  56.4800000  59.0900000  59.7800000
  55.8100000  58.2600000  60.0100000  56.9600000  58.7800000  58.8500000
  57.2800000  59.0700000  60.5200000  54.6700000  60.1800000  58.4500000
  53.4600000  60.0300000  58.7100000  55.1900000  60.1600000  57.2000000
  56.1900000  60.2800000  57.1200000  54.4600000  59.7600000  56.0100000
  53.4100000  59.8500000  56.2900000  54.7700000  60.7900000  54.9000000
  55.7600000  60.5800000  54.5000000  54.1100000  60.7000000  54.0400000
  54.6300000  62.2900000  55.3300000  55.2400000  62.5600000  56.1900000
  54.9800000  63.4100000  54.2400000  55.9800000  63.2000000  53.8700000
  54.2900000  63.4300000  53.4000000  55.0600000  64.3100000  54.8500000
  53.1900000  62.7000000  55.6900000  52.6000000  62.0300000  56.3100000
  53.2900000  63.6700000  56.1800000  52.6500000  62.9000000  54.7600000
  54.8600000  58.3100000  55.6100000  56.0900000  58.0200000  55.5900000
  53.9500000  57.5700000  55.0800000  53.0800000  58.0800000  55.0900000
  54.1200000  56.1600000  54.6100000  55.1600000  55.8500000  54.7100000
  53.3900000  55.2500000  55.5900000  52.3200000  55.3500000  55.3900000
  53.6000000  54.2200000  55.3000000  53.8100000  55.4700000  57.0500000
  54.8700000  54.6400000  57.5400000  55.3100000  53.9200000  56.8600000
  55.3200000  54.6400000  58.8700000  56.2000000  54.0600000  59.0900000
  54.6900000  55.4700000  59.8300000  54.8800000  55.5000000  60.8900000
  53.7200000  56.3900000  59.2800000  53.2500000  57.1200000  59.9200000
  53.2600000  56.3700000  57.9200000  52.5200000  57.0500000  57.5200000
  53.7700000  55.8600000  53.1200000  52.7600000  55.1900000  52.8900000
  54.3500000  56.6700000  52.2300000  55.5300000  57.5600000  52.4000000
  56.3600000  57.2000000  53.0100000  55.1800000  58.4800000  52.8800000
  56.0000000  57.9400000  50.9600000  56.7800000  57.2500000  50.6400000
  56.2400000  59.0000000  51.0500000  54.6500000  57.8500000  50.1600000
  54.8300000  57.6500000  49.1100000  54.0100000  58.7300000  50.2700000
  53.9000000  56.6400000  50.8300000  52.8200000  56.7500000  50.7900000
  54.1600000  55.2700000  50.1800000  55.1000000  54.5400000  50.5800000
  53.5500000  55.0300000  49.0400000  52.8800000  55.6800000  48.6500000
  53.6100000  53.7600000  48.2900000  53.9900000  52.9000000  48.8400000
  52.1400000  53.4200000  47.9600000  51.6200000  53.1700000  48.8800000
  51.6100000  54.1600000  47.3600000  52.0400000  52.1500000  47.1500000
  52.4200000  52.1000000  45.9600000  51.5300000  51.0800000  47.7100000
  51.3400000  50.2500000  47.1600000  51.0800000  50.9900000  48.6100000
  54.5000000  53.8500000  47.0800000  54.3100000  54.8200000  46.3600000
  55.4100000  52.8900000  46.9000000  55.5200000  52.2500000  47.6700000
  56.2500000  52.6900000  45.7100000  55.7600000  53.3800000  45.0200000
  57.7400000  53.0600000  46.0700000  58.2900000  52.8800000  45.1400000
  57.9400000  54.5500000  46.4700000  57.5000000  54.7700000  47.4500000
  59.0100000  54.7200000  46.5600000  57.4600000  55.2600000  45.8000000
  58.4100000  52.2100000  47.0200000  58.4500000  51.2200000  46.5500000
  59.4400000  52.5300000  47.1500000  57.7700000  52.0500000  47.8800000
  56.0800000  51.4400000  44.8800000  56.9900000  50.9700000  44.1400000
  54.9300000  50.7300000  45.0200000  54.1200000  51.1700000  45.4500000
  54.7000000  49.3900000  44.4100000  55.4300000  48.6400000  44.7100000
  53.3400000  48.7500000  44.8400000  52.5100000  49.3900000  44.5400000
  53.2100000  47.8300000  44.2900000  53.1400000  48.4600000  46.2800000
  54.1000000  48.8200000  47.3000000  55.0100000  49.3500000  47.0500000
  53.7700000  48.5600000  48.6500000  54.4900000  48.8400000  49.4000000
  52.5600000  48.0000000  49.0600000  52.2700000  47.8600000  50.3500000
  51.3300000  47.8100000  50.5100000  51.6500000  47.5800000  48.0700000
  50.7600000  47.0900000  48.4400000  51.9400000  47.8200000  46.6800000
  51.1400000  47.6100000  45.9800000  54.6800000  49.4600000  42.8600000
  54.0900000  50.4300000  42.3700000  55.1700000  48.4000000  42.2100000
  55.7600000  47.7800000  42.7600000  55.1100000  48.2500000  40.7900000
  54.9300000  49.2400000  40.3500000  56.3600000  47.6700000  40.1800000
  56.4900000  46.6600000  40.5700000  56.2400000  47.4600000  39.1200000
  57.6900000  48.3400000  40.3400000  57.9100000  48.4400000  41.4000000
  58.7700000  47.4200000  39.6300000  58.7000000  46.4100000  40.0400000
  58.5600000  47.3300000  38.5600000  59.7400000  47.8800000  39.8500000
  57.8500000  49.7300000  39.7700000  58.9200000  49.9400000  39.7900000
  57.6000000  49.7300000  38.7100000  57.2700000  50.4300000  40.3600000
  53.9000000  47.3600000  40.4400000  53.9200000  46.2200000  40.7500000
  52.8900000  47.9000000  39.7100000  52.7400000  48.9000000  39.7400000
  51.9900000  46.9500000  39.0200000  51.7200000  46.1400000  39.7000000
  50.7800000  47.7100000  38.4400000  51.0500000  48.7300000  38.1500000
  50.4600000  47.2600000  37.5000000  49.6000000  47.8100000  39.4900000
  49.2300000  46.8100000  39.6800000  50.0600000  48.1500000  40.4300000
  48.5400000  48.7400000  39.0800000  47.4700000  48.6700000  39.6900000
  48.7000000  49.5600000  38.1500000  52.8200000  46.3600000  37.8700000
  53.6400000  47.0700000  37.3200000  52.6500000  45.0800000  37.6300000
  52.0500000  44.6500000  38.3200000  53.4200000  44.2800000  36.6000000
  54.4500000  44.4700000  36.9200000  53.0100000  42.8200000  36.6700000
  52.9300000  42.5500000  37.7300000  51.6400000  42.5700000  35.9800000
  51.6200000  42.9600000  34.9700000  51.4300000  41.5000000  35.9500000
  50.9000000  43.1700000  36.5100000  54.0900000  41.9000000  36.1500000
  53.9900000  42.0800000  35.0800000  55.0700000  42.3600000  36.2500000
  54.1100000  40.3700000  36.4200000  54.0100000  40.3300000  37.5100000
  53.1700000  39.9600000  36.0600000  54.9900000  39.9300000  35.9700000
  53.4600000  44.8800000  35.1700000  54.3600000  44.4900000  34.4000000
  52.6100000  45.8800000  34.8600000  51.9000000  46.1400000  35.5300000
  52.7500000  46.6700000  33.6400000  52.8500000  46.0000000  32.7900000
  51.4700000  47.5600000  33.4300000  50.6100000  46.9400000  33.1800000
  51.1600000  48.3400000  34.7500000  52.0400000  48.8200000  35.1800000
  50.4000000  49.0900000  34.5200000  50.7000000  47.6700000  35.4800000
  51.6100000  48.6900000  32.3600000  51.8700000  49.6600000  32.7900000
  52.4300000  48.4300000  31.7000000  50.3400000  48.7400000  31.5500000
  50.4800000  49.3800000  30.6800000  49.9400000  47.7700000  31.2300000
  49.5000000  49.2400000  32.0400000  54.0100000  47.4700000  33.6200000
  54.5800000  47.7500000  32.5700000  54.6300000  47.8900000  34.7400000
  54.3000000  47.6000000  35.6500000  56.0100000  48.5600000  34.8100000
  56.1400000  49.2800000  34.0100000  55.9700000  49.4500000  36.1200000
  55.8900000  48.7100000  36.9200000  56.9400000  49.9200000  36.3000000
  54.7600000  50.4600000  36.2700000  53.7900000  49.9900000  36.1000000
  54.6900000  51.0500000  37.6900000  55.6300000  51.5300000  37.9500000
  53.7500000  51.5700000  37.8900000  54.7200000  50.2000000  38.3700000
  54.8500000  51.7200000  35.3300000  55.8800000  51.9400000  35.0400000
  54.3900000  51.5300000  34.3600000  54.4300000  52.5900000  35.8300000
  57.1200000  47.5600000  34.6700000  58.2800000  47.9000000  34.9600000
  56.8900000  46.3300000  34.3400000  55.9400000  46.0700000  34.1200000
  57.9500000  45.3500000  33.9900000  58.6000000  45.2800000  34.8500000
  57.3700000  43.9100000  33.9400000  56.6800000  43.8200000  34.7800000
  56.7800000  43.8000000  33.0300000  58.4600000  42.7900000  33.8600000
  59.0300000  42.8600000  32.9400000  59.1200000  42.9100000  34.7200000
  57.7500000  41.4500000  34.0200000  56.9100000  41.5000000  34.7100000
  57.3900000  41.1500000  33.0300000  58.7400000  40.4800000  34.5400000
  59.6500000  40.8800000  34.6900000  58.5900000  39.2200000  34.8600000
  57.4900000  38.5400000  34.5400000  56.7300000  39.0600000  34.1300000
  57.5500000  37.5300000  34.4200000  59.4600000  38.6300000  35.5200000
  60.2900000  39.0800000  35.8800000  59.2500000  37.8000000  36.0600000
  58.6600000  45.7300000  32.7100000  58.0200000  45.9800000  31.6700000
  60.0400000  45.7300000  32.7000000  60.5500000  45.4500000  33.5300000
  60.8000000  46.1000000  31.4900000  61.8300000  46.1700000  31.8600000
  60.7300000  44.9400000  30.5400000  60.9500000  44.0000000  31.0500000
  59.7800000  44.9200000  30.0000000  61.9700000  45.1400000  29.8300000
  61.7100000  45.4600000  28.9600000  60.4000000  47.4400000  30.8300000
  60.0700000  47.5400000  29.6700000  60.3800000  48.5100000  31.6500000
  60.5600000  48.3500000  32.6300000  59.8000000  49.8300000  31.3200000
  59.8900000  49.9200000  30.2300000  58.3700000  49.7800000  31.7500000
  57.9200000  48.9000000  31.3000000  58.3900000  49.6800000  32.8400000
  57.7500000  50.9300000  31.3400000  57.0000000  50.7500000  30.7700000
  60.5700000  50.9800000  31.9400000  61.0200000  50.8900000  33.0700000
  60.6600000  52.1800000  31.2800000  60.2900000  52.1600000  30.3400000
  61.1100000  53.4500000  31.8600000  61.9900000  53.2100000  32.4400000
  61.5600000  54.4700000  30.7700000  61.5600000  55.4300000  31.2800000
  62.5500000  54.2900000  30.3600000  60.4800000  54.4500000  29.5700000
  59.8300000  55.4500000  29.2900000  60.3600000  53.4400000  28.8300000
  59.9600000  54.0000000  32.7700000  60.3300000  54.8900000  33.6100000
  58.7100000  53.5100000  32.6500000  58.6500000  52.8200000  31.9100000
  57.5500000  54.0700000  33.4200000  57.6300000  55.1600000  33.3400000
  56.1900000  53.6400000  32.8900000  56.0800000  52.5600000  32.9700000
  55.4100000  54.0500000  33.5300000  55.8800000  53.9300000  31.4300000
  56.2000000  55.0000000  30.8800000  55.1400000  53.0700000  30.8100000
  54.8700000  53.2200000  29.8500000  54.9300000  52.2100000  31.3000000
  57.6300000  53.8000000  34.9500000  56.9400000  54.3700000  35.7700000
  58.4400000  52.7400000  35.3500000  58.8900000  52.1000000  34.7200000
  58.7500000  52.3700000  36.7500000  57.8200000  52.1400000  37.2800000
  59.6600000  51.1000000  36.6800000  59.7900000  50.6200000  37.6500000
  59.1200000  50.3500000  36.1000000  60.6300000  51.4300000  36.3000000
  59.4600000  53.5200000  37.4300000  59.1200000  54.0100000  38.5000000
  60.4700000  54.0400000  36.7300000  60.7200000  53.5000000  35.9200000
  61.3300000  55.1100000  37.2100000  61.6900000  54.8400000  38.2000000
  62.5900000  55.1800000  36.3400000  63.1200000  54.2300000  36.2900000
  62.4000000  55.5200000  35.3200000  63.5500000  56.2500000  36.9500000
  63.0400000  57.2100000  36.9500000  64.0700000  55.8800000  38.3400000
  64.6400000  54.9500000  38.2800000  64.9300000  56.5200000  38.5000000
  63.3100000  55.8200000  39.1200000  64.7700000  56.4100000  36.1300000
  65.4300000  57.1800000  36.5400000  65.2100000  55.4100000  36.0600000
  64.5000000  56.7700000  35.1400000  60.5900000  56.4300000  37.2600000
  60.4300000  57.0400000  38.3100000  59.9700000  56.7400000  36.1300000
  60.1300000  56.1700000  35.3100000  59.0300000  57.9000000  35.9500000
  59.5800000  58.8300000  36.0700000  58.5100000  57.9900000  34.4300000
  58.0300000  57.0400000  34.2000000  57.7500000  58.7700000  34.4500000
  59.7000000  58.3500000  33.4700000  60.3400000  59.1200000  33.9000000
  60.1900000  57.3700000  33.3900000  59.2100000  58.7900000  32.0900000
  58.5900000  59.6900000  32.1600000  60.0900000  59.1100000  31.5200000
  58.3600000  57.6800000  31.4600000  59.0300000  56.8200000  31.5400000
  57.4700000  57.5500000  32.0700000  58.1100000  57.9100000  30.0700000
  57.4000000  57.3100000  29.6900000  57.7300000  58.8500000  29.9900000
  58.9800000  57.9200000  29.5500000  57.9200000  57.9700000  37.0100000
  57.6300000  59.0800000  37.5500000  57.4400000  56.8300000  37.4800000
  57.6200000  56.0000000  36.9300000  56.5400000  56.7400000  38.6400000
  55.8000000  57.5300000  38.5700000  55.9400000  55.3300000  38.5500000
  55.4200000  55.2500000  37.6000000  56.7000000  54.5600000  38.4600000
  54.9300000  54.9400000  39.5800000  55.2200000  54.0900000  40.6000000
  56.1900000  53.6200000  40.5400000  54.3200000  53.8100000  41.6600000
  54.5100000  53.0300000  42.3900000  53.0100000  54.3400000  41.5000000
  52.2900000  54.2000000  42.2900000  52.6800000  55.0700000  40.4100000
  51.7200000  55.5500000  40.3500000  53.6500000  55.5200000  39.5300000
  53.3500000  56.2800000  38.8200000  57.2500000  56.9800000  39.9900000
  56.9300000  58.0100000  40.5800000  58.1800000  56.1300000  40.5000000
  58.3800000  55.2900000  39.9700000  58.8800000  56.2900000  41.7600000
  58.1600000  56.1800000  42.5600000  59.8900000  55.1800000  41.8300000
  60.6000000  55.1200000  41.0000000  60.8300000  55.4100000  43.0500000
  61.5300000  56.2400000  43.0200000  60.2400000  55.4100000  43.9700000
  61.4800000  54.5500000  43.2500000  59.2300000  53.7000000  41.9700000
  58.3100000  53.7500000  42.5600000  58.8300000  53.5400000  40.9700000
  60.0000000  53.0200000  42.3400000  59.5400000  57.5800000  41.9700000
  59.5400000  58.2100000  43.0600000  60.2400000  58.0700000  40.9900000
  60.1700000  57.5400000  40.1300000  61.0000000  59.2900000  41.0400000
  61.7800000  59.2200000  41.8000000  61.7400000  59.6900000  39.7300000
  62.4500000  58.9000000  39.5000000  61.0000000  59.7800000  38.9400000
  62.4300000  61.0100000  39.9000000  63.5400000  61.2000000  40.7800000
  64.0600000  60.4200000  41.1700000  63.7900000  62.4900000  40.9800000
  64.5200000  62.9500000  41.6300000  62.8800000  63.1500000  40.2200000
  62.8500000  64.1600000  40.1900000  61.9700000  62.2700000  39.6000000
  61.1100000  62.5200000  39.0100000  60.0900000  60.5000000  41.5100000
  60.4300000  61.2300000  42.4200000  58.8900000  60.6600000  40.9200000
  58.6000000  60.0600000  40.1700000  58.0300000  61.7900000  41.3200000
  58.6300000  62.6600000  41.5800000  57.1000000  62.0500000  40.1600000
  56.6600000  61.1000000  39.8700000  56.2900000  62.7700000  40.3200000
  57.8200000  62.5800000  38.9300000  57.8700000  62.1500000  37.6000000
  57.6000000  61.2600000  37.2200000  58.4500000  63.1400000  36.8800000
  58.6900000  63.0300000  35.8300000  58.8400000  64.1600000  37.5800000
  58.3200000  63.8500000  38.8300000  58.2000000  64.5700000  39.6200000
  57.1700000  61.5600000  42.5700000  56.8000000  62.5700000  43.2000000
  56.9300000  60.2600000  42.9900000  57.2100000  59.4900000  42.4000000
  56.2000000  60.0100000  44.1800000  55.2900000  60.6100000  44.1900000
  55.7000000  58.5600000  44.3000000  56.5200000  57.8400000  44.2800000
  55.1400000  58.3700000  45.2200000  54.7100000  58.2000000  43.2200000
  53.8800000  58.9000000  43.3000000  55.2000000  58.3500000  42.2600000
  54.2300000  56.7800000  43.3800000  53.7100000  56.5300000  42.4600000
  54.9900000  56.0000000  43.3600000  53.3100000  56.6600000  44.5500000
  53.6100000  56.0400000  45.2900000  52.0100000  57.1000000  44.5100000
  51.4700000  57.8900000  43.6500000  51.9400000  58.1200000  42.7900000
  50.5400000  58.2700000  43.6800000  51.2900000  56.6400000  45.4600000
  51.8100000  56.5000000  46.3200000  50.2900000  56.6400000  45.3700000
  57.0900000  60.3300000  45.4500000  56.6900000  61.0300000  46.3500000
  58.3700000  59.9000000  45.3200000  58.6500000  59.3100000  44.5600000
  59.3100000  60.3100000  46.3500000  58.9500000  60.0000000  47.3300000
  60.6400000  59.5700000  46.0600000  60.9600000  59.7700000  45.0400000
  61.3600000  59.8800000  46.8100000  60.5900000  58.0300000  46.2700000
  59.7100000  57.6600000  45.7300000  61.7600000  57.4200000  45.5800000
  61.5800000  57.4600000  44.5000000  62.6600000  57.9700000  45.8400000
  61.7500000  56.3700000  45.8500000  60.4700000  57.6600000  47.7700000
  61.1800000  58.1900000  48.4000000  59.4600000  57.7500000  48.1600000
  60.5900000  56.5800000  47.9100000  59.4700000  61.8000000  46.4500000
  59.4300000  62.4100000  47.5000000  59.5700000  62.4500000  45.2400000
  59.7200000  61.8600000  44.4400000  59.6700000  63.8900000  45.1100000
  60.5900000  64.2400000  45.5800000  59.9000000  64.2200000  43.6200000
  60.6300000  63.5300000  43.2000000  58.9200000  63.9400000  43.2500000
  60.3200000  65.7400000  43.3700000  59.4600000  66.3200000  43.6800000
  61.1900000  65.9600000  43.9900000  60.6900000  65.9600000  41.9300000
  61.3400000  65.1700000  41.5400000  59.7500000  65.9800000  41.3900000
  61.4500000  67.2500000  42.0200000  60.9300000  67.9300000  42.6900000
  62.4500000  67.0400000  42.4000000  61.5700000  67.8800000  40.6900000
  62.0500000  68.7700000  40.7300000  62.1500000  67.2900000  40.1200000
  60.6500000  68.0200000  40.2900000  58.5500000  64.7900000  45.5900000
  58.7400000  65.8400000  46.2200000  57.3300000  64.2600000  45.4500000
  57.2500000  63.4600000  44.8200000  56.1300000  64.7400000  46.0300000
  56.1200000  65.8300000  46.0300000  54.9500000  64.0700000  45.3200000
  55.0800000  64.2600000  44.2500000  55.0400000  62.9800000  45.3800000
  53.5600000  64.4800000  45.7600000  52.7900000  63.9500000  45.2100000
  53.3700000  64.2500000  46.8100000  53.2600000  66.0000000  45.5700000
  52.1600000  66.4600000  45.9600000  54.1000000  66.7700000  45.0900000
  55.9900000  64.5000000  47.5100000  55.6800000  65.4200000  48.2500000
  56.2800000  63.2700000  48.0300000  56.4500000  62.5000000  47.3900000
  56.3000000  63.0300000  49.4800000  55.3200000  63.3300000  49.8600000
  56.6800000  61.5900000  49.8500000  57.7400000  61.4900000  49.6400000
  56.5300000  61.4200000  50.9100000  55.9400000  60.6600000  49.0700000
  56.0700000  60.7400000  48.1200000  57.2900000  63.9700000  50.2000000
  56.9600000  64.6300000  51.1300000  58.3600000  64.2000000  49.5300000
  58.5200000  63.7900000  48.6200000  59.4600000  65.0000000  50.0800000
  59.4600000  64.8100000  51.1500000  60.8500000  64.6000000  49.5400000
  60.8100000  64.8000000  48.4700000  61.6400000  65.2500000  49.9300000
  61.3800000  63.1900000  49.7600000  60.7200000  62.3800000  49.4400000
  62.2800000  63.0400000  49.1700000  61.5700000  62.6600000  51.4700000
  62.8700000  63.8400000  51.9000000  63.5500000  63.4700000  52.6800000
  63.4300000  64.1700000  51.0300000  62.3600000  64.6800000  52.3600000
  59.2300000  66.4800000  50.0000000  59.7500000  67.3000000  50.7800000
  58.3900000  66.7900000  49.0400000  58.1600000  66.0700000  48.3700000
  57.8200000  68.1900000  48.9600000  58.6300000  68.9200000  48.9700000
  56.9500000  68.3100000  47.6900000  57.4900000  68.0400000  46.7900000
  56.0200000  67.7500000  47.7200000  56.5300000  69.7700000  47.3500000
  56.0100000  70.3700000  48.0900000  57.5100000  70.2500000  47.2400000
  55.7400000  69.8500000  46.0500000  55.6500000  70.8800000  45.7200000
  56.3500000  69.2600000  45.3500000  54.4100000  69.2300000  46.3100000
  54.2500000  68.2700000  46.0500000  53.3900000  69.7000000  46.9800000
  53.2900000  70.9400000  47.4400000  53.9900000  71.6500000  47.3200000
  52.4100000  71.1700000  47.8800000  52.4100000  68.8800000  47.1400000
  52.4400000  67.9600000  46.7300000  51.5400000  69.2800000  47.4600000
  56.9500000  68.5300000  50.2100000  57.1400000  69.5200000  50.8900000
  56.0400000  67.6200000  50.5200000  55.9000000  66.9200000  49.8000000
  55.1100000  67.6400000  51.6300000  54.5900000  68.6000000  51.6500000
  54.0300000  66.6200000  51.4800000  54.5100000  65.6400000  51.4600000
  53.2500000  66.5400000  52.7600000  52.8800000  67.4900000  53.1500000
  52.4000000  65.9400000  52.4500000  53.6400000  65.8800000  53.5400000
  53.1900000  66.7900000  50.1200000  53.7600000  67.0100000  49.2200000
  52.5400000  65.9200000  49.9800000  52.2900000  67.9600000  50.1400000
  51.5100000  67.9500000  50.9000000  52.9300000  68.8400000  50.1600000
  51.6500000  68.0300000  49.2600000  55.7800000  67.5600000  52.9800000
  55.4100000  68.3200000  53.8300000  56.7600000  66.7000000  53.0800000
  56.9400000  66.0700000  52.3200000  57.6400000  66.6000000  54.2800000
  56.9900000  66.5100000  55.1500000  58.5900000  65.4200000  54.1000000
  58.0200000  64.4900000  54.1400000  59.1500000  65.4800000  53.1700000
  59.4000000  65.5200000  54.8300000  58.4200000  67.9700000  54.4400000
  58.8300000  68.2500000  55.5500000  58.5800000  68.7900000  53.3800000
  58.3100000  68.4800000  52.4500000  59.2000000  70.1600000  53.3500000
  59.8500000  70.2500000  54.2200000  60.1600000  70.2900000  52.1400000
  59.5300000  70.1900000  51.2500000  60.6500000  71.2500000  52.2300000
  61.2000000  69.3100000  52.0900000  60.9300000  68.5600000  51.5600000
  58.1500000  71.2400000  53.5000000  58.4400000  72.3900000  53.6300000
  56.8100000  70.8800000  53.6000000  56.5700000  69.9100000  53.4600000
  55.6600000  71.8800000  53.7500000  56.0800000  72.8700000  53.9100000
  54.8600000  71.8500000  52.4600000  55.5300000  72.0400000  51.6200000
  54.5500000  70.8200000  52.2700000  53.6100000  72.7700000  52.4200000
  53.8700000  73.8300000  52.4500000  53.3400000  72.8100000  51.3700000
  52.1300000  72.4000000  53.4200000  51.8500000  70.6700000  52.9700000
  51.5900000  70.5900000  51.9100000  52.7100000  70.0400000  53.1700000
  51.0800000  70.3200000  53.6600000  54.8300000  71.6400000  55.0100000
  54.5900000  72.6800000  55.6600000  54.5600000  70.4300000  55.4600000
  54.7400000  69.6800000  54.8200000  53.9400000  70.1200000  56.7600000
  52.8900000  70.4100000  56.7400000  54.0900000  68.6100000  57.0200000
  53.5300000  68.3100000  57.9100000  53.9400000  67.8700000  56.2300000
  55.0600000  68.3900000  57.4600000  54.6200000  70.9000000  57.9700000
  53.8100000  71.4600000  58.8000000  55.9500000  71.0900000  58.0200000
  56.5500000  70.9400000  57.2200000  56.6400000  71.6100000  59.2300000
  56.0000000  71.8900000  60.0700000  57.6200000  70.5400000  59.7800000
  58.3400000  70.1300000  59.0700000  58.1400000  71.0700000  60.5800000
  56.7700000  69.3100000  60.2300000  55.9300000  69.6700000  60.8300000
  56.4300000  68.8200000  59.3200000  57.6100000  68.3900000  61.0400000
  57.1200000  67.4400000  61.2600000  58.5300000  68.1500000  60.5100000
  57.9500000  68.9100000  62.3400000  58.8500000  69.3600000  62.4100000
  57.2800000  68.8600000  63.5200000  56.2300000  68.1600000  63.7200000
  55.8900000  67.5400000  63.0000000  55.8600000  68.0500000  64.6500000
  57.6400000  69.5400000  64.5400000  58.3800000  70.2300000  64.4400000
  57.1300000  69.4200000  65.4000000  57.4800000  72.8400000  58.9000000
  57.6800000  73.1300000  57.7200000  58.1200000  73.5000000  59.8500000
  57.8700000  73.3000000  60.8100000  59.1400000  74.6000000  59.5700000
  59.6200000  74.4200000  58.6000000  58.5100000  76.0400000  59.6400000
  59.2900000  76.7600000  59.3700000  57.6700000  76.1500000  58.9600000
  58.0400000  76.4600000  61.0200000  58.8200000  76.1900000  61.7300000
  57.8400000  77.5300000  60.9500000  56.8300000  75.7400000  61.5500000
  57.0300000  74.9100000  62.4600000  55.6600000  75.9400000  61.1200000
  60.3800000  74.5000000  60.5000000  61.2500000  75.3500000  60.4000000
  60.4300000  73.5100000  61.4600000  59.6700000  72.8400000  61.5600000
  61.5600000  73.2700000  62.3900000  62.1700000  74.1700000  62.3500000
  61.0800000  73.0700000  63.8600000  61.9500000  72.9300000  64.5000000
  60.6200000  73.9500000  64.3100000  59.9500000  72.0000000  64.0500000
  59.3400000  71.5100000  63.1000000  59.5700000  71.6400000  65.2200000
  62.4900000  72.2000000  62.0300000  63.7200000  72.3300000  62.0100000
  61.9300000  71.1100000  61.5800000  60.9200000  71.0800000  61.6600000
  62.5600000  69.9400000  61.0000000  63.5200000  70.2400000  60.5700000
  63.0300000  69.0000000  62.1200000  63.6900000  68.2600000  61.6800000
  63.5700000  69.5400000  62.8900000  61.9000000  68.2200000  62.8400000
  61.3800000  68.6700000  64.1100000  61.6500000  69.6400000  64.5100000
  60.4800000  67.8200000  64.7900000  60.1000000  68.1000000  65.7600000
  59.9600000  66.6600000  64.1300000  58.8200000  66.0900000  64.6400000
  58.6400000  66.5300000  65.4800000  60.4400000  66.2800000  62.9000000
  60.1600000  65.3500000  62.4300000  61.4300000  67.0700000  62.2500000
  61.7200000  66.7100000  61.2700000  61.7500000  69.3500000  59.9300000
  60.5600000  69.6000000  59.7500000  62.4000000  68.5300000  59.1700000
  63.3700000  68.3200000  59.3800000  61.8900000  67.8000000  57.9500000
  61.1700000  68.4900000  57.5200000  63.0300000  67.6700000  56.9000000
  63.2400000  68.6300000  56.4400000  63.8800000  67.1300000  57.3200000
  62.6800000  67.0800000  56.0500000  61.1400000  66.4800000  58.3900000
  61.7000000  65.6000000  59.0500000  59.8200000  66.4200000  58.1400000
  59.4500000  67.1400000  57.5400000  58.9400000  65.3600000  58.5400000
  58.9900000  65.3600000  59.6300000  57.4900000  65.7800000  58.1900000
  57.2300000  66.7200000  58.6800000  57.3800000  66.0400000  57.1300000
  56.3800000  64.7400000  58.4900000  56.6300000  63.7500000  58.1100000
  56.1300000  64.5900000  59.9800000  55.2900000  63.9700000  60.2800000
  57.0000000  64.1900000  60.5100000  56.0100000  65.6300000  60.2900000
  54.9900000  65.2700000  57.9800000  55.1400000  65.5500000  56.9400000
  54.1800000  64.5500000  58.0400000  54.6700000  66.1600000  58.5200000
  59.4400000  64.0500000  57.9700000  59.7000000  63.8900000  56.8000000
  59.6100000  62.9400000  58.8300000  59.6800000  62.9100000  60.3200000
  58.6700000  62.6700000  60.6600000  59.9500000  63.9100000  60.6800000
  60.7500000  61.9100000  60.6200000  60.7000000  61.5900000  61.6600000
  61.7400000  62.2900000  60.3900000  60.4400000  60.8700000  59.5700000
  59.6800000  60.1900000  59.9600000  61.3200000  60.2500000  59.4100000
  60.0900000  61.6900000  58.3800000  61.1000000  61.8900000  58.0200000
  59.2400000  60.9700000  57.4300000  58.0300000  60.9800000  57.5500000
  59.8900000  60.2600000  56.5100000  60.8800000  60.3700000  56.3800000
  59.2400000  59.4800000  55.4700000  58.2000000  59.3500000  55.7700000
  59.2900000  60.1300000  54.0400000  60.3000000  60.1200000  53.6500000
  58.4100000  59.2800000  53.0700000  58.8500000  58.2900000  52.9600000
  57.3800000  59.2600000  53.4300000  58.3900000  59.8300000  52.1400000
  58.7500000  61.5200000  54.0100000  58.8800000  61.9900000  53.0300000
  57.6700000  61.5500000  54.1000000  59.1600000  62.2400000  54.7200000
  59.7800000  58.0700000  55.3900000  60.9600000  57.8900000  55.1200000
  58.9600000  57.0200000  55.5300000  57.9600000  57.1100000  55.6100000
  59.3800000  55.6000000  55.4500000  60.4100000  55.4900000  55.1300000
  59.2500000  54.9700000  56.8800000  58.2100000  54.8800000  57.1800000
  59.6300000  53.9500000  56.7900000  59.9300000  55.8100000  58.0400000
  61.3100000  55.5900000  58.2600000  61.7400000  54.7900000  57.6900000
  61.9400000  56.2200000  59.3800000  63.0100000  56.1900000  59.4900000
  61.2700000  57.1400000  60.1300000  61.7700000  57.7600000  60.8600000
  59.8900000  57.3600000  59.8600000  59.3900000  58.0900000  60.4700000
  59.2000000  56.7500000  58.7600000  58.1500000  56.9600000  58.5800000
  58.4300000  54.9900000  54.4700000  57.2500000  54.7200000  54.8300000
  58.9800000  54.6000000  53.3100000  59.9700000  54.6700000  53.1200000
  58.1600000  54.1800000  52.1300000  57.2700000  54.7800000  52.3100000
  58.8200000  54.5700000  50.7800000  58.0600000  54.6400000  50.0000000
  59.5500000  55.8900000  50.7600000  58.8800000  56.7400000  50.8700000
  60.2200000  55.9400000  51.6200000  60.1800000  55.9500000  49.8700000
  59.7800000  53.5300000  50.2000000  59.3500000  52.5300000  50.1400000
  60.1100000  53.8200000  49.2000000  60.6200000  53.5400000  50.9000000
  57.6500000  52.7200000  52.2900000  58.3800000  51.8300000  52.7700000
  56.4800000  52.4000000  51.7300000  55.9700000  53.2300000  51.4600000
  55.9200000  51.0800000  51.7000000  56.3200000  50.4400000  52.4800000
  54.4000000  51.1100000  51.9400000  54.0900000  52.1500000  51.8300000
  53.8600000  50.5500000  51.1800000  54.1200000  50.6800000  53.3000000
  53.2600000  49.5900000  53.4600000  52.8700000  49.1400000  52.5600000
  52.8800000  49.2300000  54.7500000  52.3100000  48.3200000  54.8700000
  53.4000000  49.7800000  55.9400000  53.2100000  49.2900000  57.1600000
  53.2600000  48.3300000  57.1700000  54.3100000  50.9200000  55.7900000
  54.6700000  51.4000000  56.6800000  54.6700000  51.3700000  54.4500000
  55.3800000  52.1500000  54.2300000  56.2200000  50.6000000  50.3300000
  55.8900000  51.1400000  49.2900000  56.9400000  49.4800000  50.2500000
  57.2100000  48.9800000  51.0900000  57.5300000  48.9000000  49.0300000
  57.2000000  49.2400000  48.0400000  59.0400000  49.1200000  49.1300000
  59.5400000  48.4200000  48.4600000  59.2800000  50.1600000  48.9100000
  59.2800000  48.9300000  50.1700000  57.3000000  47.3600000  49.0100000
  56.8700000  46.7600000  50.0200000  57.5700000  46.6200000  47.9200000
  57.9100000  47.1700000  47.1400000  57.4600000  45.2200000  47.7300000
  57.4800000  44.6700000  48.6700000  56.1800000  44.7900000  47.0800000
  56.0400000  45.3900000  46.1800000  56.2900000  43.7500000  46.7500000
  54.9200000  44.8300000  47.9400000  55.1100000  44.0600000  48.6900000
  54.7500000  45.8100000  48.3800000  53.6900000  44.5300000  47.0700000
  52.8000000  44.8000000  47.6500000  53.7000000  45.3200000  46.3200000
  53.5900000  43.1700000  46.3100000  53.9900000  43.0800000  45.3800000
  53.0100000  42.0300000  46.6900000  52.6400000  41.9200000  47.9500000
  52.8200000  42.6900000  48.5800000  52.3200000  41.0200000  48.2700000
  52.9500000  41.0700000  45.8900000  53.0000000  41.3600000  44.9200000
  52.7700000  40.1100000  46.1300000  58.5700000  44.7000000  46.9000000
  58.7900000  45.3500000  45.8600000  59.2500000  43.5500000  47.2400000
  59.3000000  42.8700000  48.5400000  58.6700000  42.0000000  48.3900000
  58.9400000  43.4900000  49.3600000  60.8700000  42.5900000  48.7100000
  60.9800000  41.8100000  49.4600000  61.3100000  43.5500000  49.0000000
  61.3200000  42.1400000  47.3100000  61.3000000  41.0600000  47.2300000
  62.3300000  42.4300000  47.0500000  60.3300000  42.8800000  46.4400000
  60.8800000  43.6500000  45.9000000  59.6800000  41.9100000  45.4000000
  60.4900000  41.1700000  44.8200000  58.3900000  42.0700000  45.1200000
  57.9400000  42.9000000  45.5000000  57.5600000  41.2800000  44.1800000
  58.2200000  40.8900000  43.4100000  56.8500000  40.2000000  44.9800000
  56.1000000  40.5800000  45.6700000  56.2600000  39.5600000  44.3200000
  57.8300000  39.1800000  45.6700000  58.5800000  38.1800000  45.0400000
  58.4800000  38.0300000  43.9700000  59.5100000  37.4300000  45.8400000
  60.1200000  36.6900000  45.3500000  59.7100000  37.7000000  47.2400000
  60.3700000  37.1100000  47.8500000  58.8200000  38.5500000  47.8800000
  58.8500000  38.6200000  48.9600000  57.8700000  39.2700000  47.1400000
  57.1600000  39.9400000  47.6200000  56.5900000  42.3200000  43.5500000
  56.2700000  43.3400000  44.2500000  56.0700000  42.0700000  42.3600000
  56.6200000  41.4400000  41.7900000  55.0900000  42.9400000  41.7400000
  55.5200000  43.9500000  41.7300000  54.9300000  42.5200000  40.3000000
  54.7800000  41.4500000  40.1800000  54.0900000  43.0900000  39.9100000
  56.0700000  42.8800000  39.5000000  56.2300000  44.1700000  38.9600000
  55.5100000  44.9600000  39.1500000  57.3500000  44.5100000  38.1900000
  57.3600000  45.4300000  37.6300000  58.2900000  43.5300000  37.9700000
  59.3400000  43.7600000  37.0800000  59.5600000  44.6800000  36.9600000
  58.2200000  42.2700000  38.5900000  58.9500000  41.5000000  38.3600000
  57.0900000  41.9400000  39.3100000  56.8800000  40.9600000  39.6900000
  53.7500000  43.0900000  42.5600000  53.5800000  42.4800000  43.6500000
  52.9600000  44.1000000  42.2400000  53.2500000  44.7500000  41.5200000
  51.6900000  44.2900000  42.8800000  51.9800000  44.3200000  43.9300000
  50.9900000  45.5700000  42.4900000  50.6100000  45.5800000  41.4600000
  50.1200000  45.6200000  43.1400000  51.5800000  46.4700000  42.6500000
  50.7700000  43.1000000  42.5300000  50.6500000  42.7500000  41.3900000
  50.0300000  42.6000000  43.5300000  50.2500000  43.0700000  44.4000000
  49.0600000  41.5000000  43.4800000  48.6200000  41.4100000  44.4700000
  47.9200000  41.8800000  42.5200000  48.2200000  41.8100000  41.4800000
  47.1300000  41.1400000  42.6200000  47.4100000  43.3000000  42.7500000
  47.6200000  44.3300000  41.7900000  48.1600000  44.1900000  40.8700000
  47.0600000  45.5800000  41.9900000  47.2800000  46.3100000  41.2200000
  46.3700000  45.8300000  43.2300000  45.7800000  47.0800000  43.4500000
  46.3200000  47.8000000  43.1100000  46.0600000  44.7700000  44.0900000
  45.3800000  44.8900000  44.9300000  46.6900000  43.4900000  43.9600000
  46.4700000  42.6900000  44.6500000  49.6100000  40.1000000  43.0700000
  48.9200000  39.1000000  43.2400000  50.8600000  39.9200000  42.5100000
  51.4100000  40.7500000  42.3100000  51.5800000  38.6300000  42.2200000
  50.9200000  37.9300000  42.7400000  51.6100000  38.3500000  40.7100000
  50.5800000  38.5400000  40.4200000  52.5800000  39.3200000  39.9600000
  53.5700000  39.3000000  40.4100000  52.7200000  39.0500000  38.9100000
  52.2100000  40.3400000  39.9300000  51.9900000  37.0700000  40.3700000
  51.6400000  36.5000000  41.0500000  52.9100000  38.4500000  42.9400000
  53.5200000  39.4200000  43.3400000  53.3900000  37.1900000  43.2300000
  52.9000000  36.3900000  42.8700000  54.6400000  36.9500000  44.0200000
  54.8400000  37.7200000  44.7700000  54.3400000  35.5800000  44.7400000
  53.3500000  35.6900000  45.1900000  54.2300000  34.7900000  43.9900000
  55.3300000  35.1100000  45.8200000  55.5400000  33.7400000  46.0800000
  55.0500000  32.9500000  45.5300000  56.2500000  33.2800000  47.1800000
  56.4600000  32.2200000  47.3000000  56.9800000  34.1400000  47.9400000
  57.5900000  33.7500000  48.7400000  56.8400000  35.5300000  47.6600000
  57.4700000  36.1300000  48.3100000  56.0300000  35.9700000  46.5900000
  55.9600000  37.0300000  46.4100000  55.8500000  36.8100000  43.0600000
  56.7700000  36.0500000  43.1700000  55.8200000  37.6900000  42.0300000
  55.0300000  38.3100000  41.9900000  56.7300000  37.7900000  40.9000000
  57.0800000  36.7800000  40.6700000  56.0100000  38.2600000  39.5700000
  55.2400000  37.5400000  39.3200000  55.5500000  39.2300000  39.7600000
  56.9900000  38.3400000  38.3800000  56.4300000  38.6200000  37.4800000
  57.7100000  39.1000000  38.6700000  57.6300000  37.0300000  38.0700000
  57.0400000  35.9900000  38.3200000  58.6600000  36.9300000  37.3800000
  57.8900000  38.6700000  41.2400000  57.6900000  39.8900000  41.5000000
  59.1400000  38.1300000  41.3000000  59.5800000  36.7100000  41.2000000
  59.1500000  36.2500000  40.3100000  59.2500000  36.0900000  42.0300000
  61.0600000  36.7800000  41.2400000  61.4600000  36.8400000  40.2300000
  61.4600000  35.9000000  41.7400000  61.4400000  38.0200000  42.0400000
  62.3600000  38.4200000  41.6300000  61.5000000  37.8500000  43.1200000
  60.2800000  38.9400000  41.8200000  59.9600000  39.3200000  42.7900000
  60.7100000  40.0700000  40.9200000  60.5100000  40.0400000  39.7200000
  61.3500000  41.1200000  41.5400000  61.5800000  41.0700000  42.5200000
  61.9800000  42.3000000  40.9100000  61.4400000  42.6500000  40.0300000
  61.9800000  43.4100000  42.0100000  62.1000000  42.9600000  43.0000000
  62.9100000  43.9600000  41.8600000  60.7600000  44.4100000  41.9200000
  60.7800000  44.9300000  40.9600000  59.4100000  43.7100000  42.0900000
  58.6100000  44.4300000  41.9700000  59.2400000  42.8600000  41.4200000
  59.3000000  43.3200000  43.1000000  60.9700000  45.4600000  42.9900000
  60.8800000  44.9700000  43.9600000  61.8500000  46.1000000  42.8800000
  60.2300000  46.2400000  42.8100000  63.3900000  41.9500000  40.4300000
  63.9800000  41.0300000  40.9500000  63.8700000  42.6900000  39.4600000
  63.3200000  43.4600000  39.1200000  65.3600000  42.7000000  39.2300000
  65.7700000  41.7000000  39.3800000  65.5600000  43.0700000  37.7600000
  66.5800000  42.8100000  37.4900000  64.5700000  42.3000000  36.8400000
  64.5200000  41.2900000  37.2500000  63.6300000  42.8600000  36.7800000
  64.9200000  42.2500000  35.8100000  65.3800000  44.4700000  37.4800000
  64.4900000  44.7500000  37.2900000  66.1800000  43.6100000  40.0900000
  65.7300000  44.3800000  40.8800000  67.5300000  43.4900000  40.0400000
  67.8700000  42.8600000  39.3200000  68.4800000  44.2800000  40.8400000
  68.0600000  44.2400000  41.8500000  69.8200000  43.5900000  41.0000000
  69.5400000  42.6100000  41.3900000  70.2900000  43.5700000  40.0200000
  70.6900000  44.3700000  42.0000000  70.9500000  45.3700000  41.6500000
  70.0500000  44.4900000  42.8800000  72.0600000  43.6100000  42.3400000
  72.0100000  42.4200000  42.6300000  73.2100000  44.1900000  42.1200000
  74.0100000  43.5800000  42.2000000  73.3900000  45.1500000  41.8900000
  68.4700000  45.7700000  40.3800000  68.5400000  46.7100000  41.2000000
  68.2000000  46.0400000  39.1200000  68.2300000  45.2600000  38.4700000
  67.9600000  47.3500000  38.4900000  68.8400000  47.9600000  38.7000000
  67.9600000  47.0700000  37.0200000  68.9100000  46.6500000  36.6800000
  67.2000000  46.3200000  36.8100000  67.8200000  48.2900000  36.1500000
  66.9100000  48.8000000  36.4600000  68.6900000  48.9000000  36.4000000
  67.6400000  48.0800000  34.6600000  67.2000000  46.9900000  34.2600000
  68.1200000  48.9200000  33.8900000  66.5800000  47.9800000  38.9700000
  66.5200000  49.1800000  39.2300000  65.5300000  47.2200000  39.0800000
  65.6600000  46.2500000  38.8200000  64.2700000  47.6300000  39.8000000
  64.0900000  48.6200000  39.3700000  63.1000000  46.5900000  39.5800000
  63.3700000  45.5900000  39.8900000  62.2800000  46.9500000  40.2100000
  62.7100000  46.6200000  38.1000000  63.0200000  45.6500000  37.4000000
  62.2800000  47.6800000  37.5800000  64.5000000  47.9800000  41.3100000
  63.8400000  48.9200000  41.7600000  65.5600000  47.3900000  41.9900000
  66.0000000  46.6200000  41.5200000  65.9100000  47.8600000  43.3300000
  64.9800000  48.0000000  43.8800000  66.6900000  46.7900000  44.1100000
  67.6000000  46.5500000  43.5500000  67.0200000  47.1300000  45.1000000
  65.9500000  45.4800000  44.4200000  65.6100000  45.0600000  43.4700000
  66.9400000  44.4600000  44.9200000  66.4700000  43.4700000  44.8700000
  67.7900000  44.3800000  44.2500000  67.2900000  44.7400000  45.9200000
  64.7500000  45.7200000  45.3600000  64.2100000  44.8000000  45.5500000
  65.1300000  46.2300000  46.2500000  63.9700000  46.3600000  44.9500000
  66.6600000  49.2000000  43.4200000  66.3500000  50.0300000  44.3000000
  67.5900000  49.4400000  42.4700000  67.7800000  48.7200000  41.7900000
  67.9900000  50.8200000  42.1000000  68.5700000  51.2000000  42.9400000
  68.9700000  50.7300000  40.8200000  68.3800000  50.5300000  39.9300000
  69.5800000  52.1200000  40.5500000  68.7900000  52.8700000  40.6000000
  70.2900000  52.4300000  41.3200000  70.1400000  52.1700000  39.6200000
  70.1100000  49.7600000  40.9300000  70.7400000  49.9800000  41.7900000
  69.7700000  48.7300000  41.0500000  70.6100000  50.0100000  39.9900000
  66.7200000  51.7200000  41.9700000  66.5000000  52.6400000  42.7800000
  65.9300000  51.4500000  40.9600000  66.2400000  50.7100000  40.3400000
  64.7400000  52.1600000  40.5500000  65.0100000  53.1000000  40.0600000
  63.8100000  51.3900000  39.5700000  63.4400000  50.5600000  40.1800000
  62.5800000  52.0400000  38.8900000  62.0600000  51.3000000  38.2800000
  61.7900000  52.3700000  39.5700000  62.8400000  52.8800000  38.2600000
  64.5600000  50.8800000  38.5300000  65.2700000  50.3700000  38.9300000
  63.7200000  52.5000000  41.6900000  63.3100000  53.6000000  41.6500000
  63.6200000  51.6200000  42.7100000  64.2000000  50.8000000  42.6400000
  62.7400000  51.8400000  43.8800000  62.0400000  52.6300000  43.6200000
  61.9200000  50.6000000  44.1700000  61.4600000  50.7800000  45.1400000
  60.8200000  50.4300000  43.2200000  60.9500000  49.4700000  42.7200000
  59.9200000  50.5400000  43.8300000  60.7600000  51.2000000  42.4500000
  62.7100000  49.3800000  44.1000000  62.8700000  49.2600000  43.1600000
  63.4300000  52.2100000  45.2100000  62.9600000  53.1000000  45.8600000
  64.5700000  51.5800000  45.6300000  65.0100000  50.9800000  44.9500000
  65.2100000  51.6100000  46.9800000  64.5300000  52.1000000  47.6900000
  65.6700000  50.2100000  47.4300000  66.5500000  49.9300000  46.8500000
  66.1400000  50.2000000  48.9000000  65.3400000  50.6200000  49.5100000
  66.4300000  49.1800000  49.1500000  67.0500000  50.7700000  49.0900000
  64.5600000  49.1100000  47.2400000  63.7100000  49.4000000  47.8600000
  64.3400000  49.0400000  46.1700000  64.9900000  48.1900000  47.6300000
  66.3700000  52.5300000  46.9600000  66.5300000  53.4200000  47.8400000
  67.1800000  52.4400000  45.9500000  67.0600000  51.7600000  45.2100000
  68.2500000  53.3800000  45.7600000  68.9300000  53.4600000  46.6100000
  68.7900000  53.0600000  44.8700000  67.7300000  54.7200000  45.5000000
  68.2300000  55.6900000  46.0800000  66.7600000  54.9100000  44.5800000
  66.4800000  54.0900000  44.0600000  66.0800000  56.1800000  44.3000000
  66.7800000  56.8800000  43.8500000  65.0800000  55.8500000  43.2200000
  65.5600000  55.3400000  42.3800000  64.3800000  55.1100000  43.6000000
  64.3000000  57.0000000  42.5700000  63.6200000  56.6100000  41.8200000
  63.8300000  57.5100000  43.4200000  65.2400000  57.9500000  41.9300000
  65.0200000  59.1500000  41.8600000  66.3100000  57.5400000  41.4800000
  65.5000000  56.8500000  45.5400000  65.9300000  57.9600000  45.8700000
  64.6600000  56.0900000  46.3300000  64.4200000  55.1600000  46.0500000
  64.2200000  56.3500000  47.7600000  63.4800000  57.1400000  47.7500000
  63.6100000  55.0700000  48.3800000  64.2500000  54.1900000  48.3300000
  63.2400000  55.2400000  49.8200000  62.5700000  56.0800000  50.0300000
  62.8100000  54.3000000  50.1700000  64.1500000  55.3900000  50.4000000
  62.4100000  54.8200000  47.6800000  62.6400000  54.1200000  47.0600000
  65.3800000  56.8900000  48.6400000  65.3900000  58.0700000  49.0300000
  66.4600000  56.2000000  48.9100000  66.7200000  55.3500000  48.4500000
  67.4500000  56.6900000  49.7500000  67.0200000  56.7700000  50.7500000
  68.5200000  55.5400000  49.8000000  69.3200000  55.9300000  50.4300000
  68.0100000  54.6700000  50.2100000  69.0100000  55.1900000  48.8900000
  68.0600000  58.0000000  49.2500000  68.3600000  58.9100000  50.0800000
  68.2900000  58.2000000  47.9500000  67.8900000  57.5700000  47.2600000
  69.0200000  59.3300000  47.3700000  70.0000000  59.4800000  47.8000000
  69.3000000  59.0200000  45.8600000  69.9100000  58.1200000  45.8700000
  68.4000000  58.8100000  45.2900000  69.8200000  59.8800000  45.4400000
  68.1900000  60.6300000  47.6000000  68.6900000  61.6400000  48.1200000
  66.8800000  60.5400000  47.3300000  66.6400000  59.6900000  46.8400000
  65.9000000  61.5600000  47.5200000  66.2900000  62.3700000  46.9100000
  64.5800000  61.2000000  46.9300000  64.4500000  60.2200000  47.4000000
  63.8100000  61.8700000  47.3000000  64.5500000  61.0300000  45.3900000
  65.3400000  60.3100000  45.1600000  63.6300000  60.5500000  45.0400000
  64.7300000  62.4800000  44.3900000  63.1200000  63.2200000  44.8700000
  62.3000000  62.5100000  44.7900000  63.2400000  63.4800000  45.9200000
  62.8900000  64.1100000  44.2800000  65.7300000  61.9700000  49.0200000
  64.9900000  62.9300000  49.2800000  66.4400000  61.3600000  49.9900000
  66.8300000  60.4500000  49.7700000  66.3700000  61.7000000  51.4400000
  67.2500000  61.2400000  51.8900000  66.4200000  62.7800000  51.5800000
  65.2200000  61.1000000  52.2400000  64.8100000  61.6500000  53.2700000
  64.6500000  59.9300000  51.8200000  64.9400000  59.4200000  51.0000000
  63.6800000  59.2300000  52.7000000  62.9200000  59.9200000  53.0600000
  62.9500000  58.0900000  51.9100000  62.2200000  57.6100000  52.5700000
  62.4700000  58.4900000  51.0200000  63.7300000  57.4000000  51.5900000
  64.3600000  58.6200000  53.9500000  65.6200000  58.3800000  53.8800000
  63.6700000  58.4100000  55.1100000  62.6800000  58.6100000  55.1300000
  64.3000000  57.9400000  56.4100000  65.3200000  58.3100000  56.4000000
  63.6400000  58.5900000  57.6300000  64.3100000  58.2700000  58.4400000
  63.7500000  59.6700000  57.6400000  62.6300000  58.1900000  57.7300000
  64.4100000  56.4500000  56.6200000  65.1400000  55.9800000  57.4800000
  63.8100000  55.6800000  55.7300000  63.1400000  56.2800000  55.2700000
  63.6400000  54.2200000  55.7700000  64.5400000  53.6400000  55.5600000
  63.3000000  53.8900000  56.7600000  62.6400000  53.5500000  54.8400000
  62.1700000  54.2500000  53.8700000  62.3700000  52.2900000  54.9500000
  62.9800000  51.8300000  55.6000000  61.6400000  51.5500000  53.9500000
  60.7700000  52.1400000  53.7000000  62.4900000  51.4000000  52.6300000
  62.5700000  52.3700000  52.1400000  63.8100000  50.7900000  52.8900000
  63.6600000  49.7400000  53.1100000  64.3300000  50.9100000  51.9300000
  64.4500000  51.3400000  53.5800000  61.6700000  50.5800000  51.5700000
  61.7500000  49.5300000  51.8600000  60.6700000  51.0200000  51.5100000
  62.2000000  50.7400000  50.1000000  61.5500000  50.2200000  49.3900000
  62.1300000  51.8200000  49.9300000  63.2300000  50.3900000  50.0900000
  61.0600000  50.1900000  54.5100000  61.8000000  49.4300000  55.1100000
  59.7600000  50.0400000  54.3300000  59.1900000  50.6800000  53.8000000
  58.9200000  48.9200000  54.8700000  59.5700000  48.3900000  55.5700000
  57.7200000  49.4200000  55.6500000  57.0300000  49.7200000  54.8600000
  56.9900000  48.2300000  56.3500000  56.5100000  47.6000000  55.6100000
  57.7000000  47.6800000  56.9700000  56.1800000  48.5500000  57.0100000
  58.0200000  50.4800000  56.7000000  58.5500000  49.9100000  57.4600000
  58.6000000  51.2700000  56.2400000  57.1000000  50.8200000  57.1900000
  58.5300000  47.9800000  53.7300000  57.6500000  48.2800000  52.9000000
  59.2000000  46.8200000  53.6100000  59.9700000  46.6100000  54.2300000
  58.8100000  45.8100000  52.6100000  58.4800000  46.2400000  51.6700000
  59.9200000  44.9200000  52.2200000  60.3300000  44.3800000  53.0800000
  59.5800000  44.1200000  51.5700000  61.0300000  45.6500000  51.3900000
  62.1900000  46.1700000  52.0700000  62.2400000  46.1900000  53.1400000
  63.3200000  46.6500000  51.3100000  64.2200000  46.9400000  51.8200000
  63.2400000  46.6700000  49.9200000  64.0700000  46.9400000  49.2800000
  62.0500000  46.3000000  49.2900000  61.8900000  46.4300000  48.2300000
  60.9000000  45.9000000  50.0300000  60.0500000  45.5900000  49.4400000
  57.5700000  44.9800000  53.1100000  57.6200000  44.1500000  53.9400000
  56.3800000  45.2900000  52.5600000  56.3500000  45.9900000  51.8400000
  55.0300000  44.7300000  52.9500000  55.0000000  44.5400000  54.0200000
  53.9500000  45.8700000  52.6600000  54.3800000  46.6600000  53.2800000
  54.1700000  46.1700000  51.6400000  52.4800000  45.5500000  52.9200000
  51.8300000  45.6100000  54.1500000  52.3300000  45.8300000  55.0800000
  50.6400000  45.0400000  54.1000000  49.9500000  45.0300000  54.8300000
  50.3300000  44.6300000  52.8000000  49.2500000  43.9000000  52.2100000
  48.3800000  43.7100000  52.8300000  49.3200000  43.4200000  50.9000000
  48.5200000  42.8700000  50.4200000  50.3900000  43.7800000  50.0800000
  50.3700000  43.3800000  49.0700000  51.4500000  44.5400000  50.6800000
  52.2700000  44.7500000  50.0100000  51.4800000  44.9600000  52.0100000
  54.6400000  43.4700000  52.1500000  55.2600000  43.2300000  51.1300000
  53.7600000  42.5800000  52.6400000  53.3000000  42.7600000  53.5200000
  53.2100000  41.4800000  51.9000000  52.8900000  41.8200000  50.9100000
  53.8900000  40.6500000  51.7600000  52.0000000  40.9200000  52.6600000
  51.7200000  41.2600000  53.8100000  51.2500000  40.0400000  51.9800000
  51.5800000  39.8400000  51.0500000  50.1900000  39.2600000  52.6000000
  50.0000000  39.5900000  53.6200000  49.0000000  39.4700000  51.7000000
  48.1400000  39.2100000  52.3200000  48.9100000  40.5200000  51.4200000
  49.0600000  38.6700000  50.5500000  48.2800000  38.8400000  50.0200000
  50.6600000  37.8100000  52.7900000  51.8100000  37.4600000  52.5300000
  49.7300000  36.9300000  53.1300000  48.8000000  37.3100000  53.2200000
  49.9600000  35.4400000  53.2800000  50.5400000  35.1900000  54.1700000
  48.6000000  34.7200000  53.3800000  47.8300000  35.0900000  52.6900000
  48.7500000  33.6700000  53.1300000  48.1400000  34.8400000  54.8200000
  48.0000000  35.8500000  55.2000000  47.1600000  34.3700000  54.8100000
  49.1000000  33.9800000  56.0900000  49.0700000  32.2700000  55.5000000
  49.5300000  31.7200000  56.3200000  48.1000000  31.7900000  55.4200000
  49.7100000  32.1800000  54.6200000  50.7000000  34.7900000  52.0200000
  51.2800000  33.7000000  52.2000000  50.6700000  35.3600000  50.7800000
  50.1800000  36.2400000  50.6800000  51.4300000  35.0400000  49.6100000
  50.8300000  34.2500000  49.1600000  51.1500000  36.2200000  48.7000000
  50.0900000  36.2500000  48.4700000  51.4000000  37.1200000  49.2600000
  51.9500000  36.3700000  47.4100000  52.9600000  36.6200000  47.7300000
  51.9200000  35.4800000  46.7900000  51.3900000  37.5500000  46.6600000
  52.1500000  38.5400000  46.6300000  50.2100000  37.5100000  45.9800000
  49.8900000  38.3400000  45.5100000  49.8000000  36.5900000  45.9300000
  52.8700000  34.5900000  49.9200000  53.3800000  33.7300000  49.2300000
  53.5700000  35.1700000  50.8900000  53.1200000  35.6700000  51.6400000
  54.9900000  34.9200000  51.1600000  55.5400000  34.8400000  50.2200000
  55.5800000  36.1200000  51.9000000  55.0300000  36.1200000  52.8300000
  56.6000000  35.9100000  52.2200000  55.5300000  37.4800000  51.3100000
  55.1500000  37.6500000  49.9400000  54.9700000  36.8000000  49.3000000
  55.2400000  38.9100000  49.3600000  54.9900000  39.0600000  48.3200000
  55.7700000  40.0000000  50.1500000  55.9200000  41.2000000  49.5400000
  56.1300000  41.8000000  50.2600000  56.2100000  39.7500000  51.4500000
  56.5800000  40.5300000  52.1000000  56.0600000  38.5400000  52.1000000
  56.3500000  38.5600000  53.1400000  55.2700000  33.6000000  51.8900000
  56.3800000  33.1000000  52.0100000  54.1900000  32.9900000  52.3900000
  53.3700000  33.5500000  52.2000000  54.3100000  32.0400000  53.5500000
  55.3000000  31.6000000  53.4200000  54.1500000  32.9700000  54.7300000
  54.0400000  32.2800000  55.5700000  55.0000000  33.6400000  54.8600000
  53.2100000  33.4800000  54.5000000  53.2500000  30.9400000  53.6300000
  53.3800000  30.0100000  54.4200000  52.1000000  30.9800000  52.9000000
  51.9100000  31.8400000  52.4100000  51.0500000  30.0100000  52.8800000
  50.6900000  29.9300000  53.9100000  49.8100000  30.4100000  52.1600000
  49.0700000  29.6000000  52.1600000  49.3500000  31.2600000  52.6700000
  50.1900000  30.8000000  50.8500000  49.4800000  31.3800000  50.5500000
  51.4300000  28.5900000  52.4500000  50.5800000  27.7100000  52.1100000
  52.7300000  28.3100000  52.1900000  53.3700000  29.0600000  52.4200000
  53.4200000  26.9900000  51.9500000  52.9700000  26.2600000  52.6200000
  53.0400000  26.4800000  50.5600000  52.0000000  26.1700000  50.5500000
  53.2700000  27.4600000  49.4400000  54.3400000  27.6700000  49.4500000
  52.9000000  26.9900000  48.5300000  52.6500000  28.3300000  49.6600000
  53.8800000  25.3400000  50.2700000  53.6200000  24.5500000  50.7400000
  54.8600000  27.0800000  52.2000000  55.4500000  28.1700000  51.9900000
  55.5100000  26.0100000  52.7200000  54.9800000  25.2100000  53.0200000
  56.9400000  25.8500000  52.8700000  57.3700000  26.3500000  53.7300000
  57.3200000  24.2800000  53.1100000  56.6500000  24.0000000  53.9300000
  57.1600000  23.2600000  52.0400000  57.3500000  22.2400000  52.3700000
  56.1400000  23.2700000  51.6600000  57.7900000  23.3100000  51.1500000
  58.8100000  24.3000000  53.6300000  59.0100000  23.3400000  54.1000000
  59.5300000  24.3900000  52.8100000  59.0000000  25.0600000  54.3900000
  57.6500000  26.4200000  51.5400000  58.6100000  27.1700000  51.6400000
  57.1700000  26.1600000  50.3100000  56.3600000  25.5500000  50.2800000
  57.8300000  26.5200000  49.0600000  58.7900000  26.0100000  49.1500000
  57.1000000  25.8300000  47.9200000  57.2100000  24.7400000  47.9200000
  56.0200000  26.0200000  47.9200000  57.5500000  26.3600000  46.5500000
  58.4600000  25.7400000  45.9400000  57.0200000  27.3300000  46.0300000
  58.0600000  28.0300000  49.0200000  59.1100000  28.4600000  48.6000000
  57.0100000  28.8100000  49.3100000  56.1300000  28.3200000  49.4300000
  57.1100000  30.3200000  49.4200000  57.4100000  30.6100000  48.4200000
  55.7600000  30.8500000  49.8200000  55.4300000  30.4600000  50.7800000
  55.7400000  31.9400000  49.6800000  54.9400000  30.3900000  48.7100000
  54.0300000  30.6400000  48.8600000  58.0300000  30.8300000  50.5400000
  58.8800000  31.6800000  50.1400000  58.1600000  30.2200000  51.7200000
  57.4000000  29.5900000  51.9600000  59.2200000  30.6000000  52.6800000
  59.0400000  31.6600000  52.8800000  59.2300000  29.6800000  53.9500000
  59.1500000  28.6200000  53.7000000  60.0800000  30.0200000  54.5400000
  57.7500000  29.9800000  54.9900000  60.5300000  30.3500000  51.9700000
  61.4500000  31.1300000  52.0400000  60.6700000  29.2000000  51.2600000
  59.8900000  28.5700000  51.2500000  61.8500000  28.8400000  50.5600000
  62.6800000  28.7100000  51.2500000  61.6200000  27.4000000  49.9700000
  61.1200000  26.7900000  50.7200000  60.9700000  27.3700000  49.0900000
  62.9100000  26.7000000  49.5200000  62.7100000  25.8700000  48.8400000
  63.5600000  27.3300000  48.9200000  63.8400000  26.1700000  50.6100000
  63.7800000  26.5800000  51.7000000  64.7900000  25.3100000  50.3000000
  65.4800000  24.9500000  50.9300000  64.6700000  24.8900000  49.3900000
  62.2200000  29.8800000  49.4000000  63.3900000  30.2700000  49.3200000
  61.2200000  30.4700000  48.7400000  60.3000000  30.3200000  49.1300000
  61.4100000  31.4900000  47.6600000  62.1100000  31.0800000  46.9300000
  60.1200000  31.7600000  46.9100000  59.6800000  30.7600000  46.9400000
  59.5000000  32.4000000  47.5300000  60.3000000  32.2900000  45.5400000
  60.9600000  33.1500000  45.5400000  60.6800000  31.5300000  44.8500000
  58.9600000  32.7300000  44.9300000  58.2400000  31.9200000  44.9800000
  58.6100000  33.5800000  45.5200000  58.8800000  33.0500000  43.4400000
  59.6300000  33.8200000  43.2500000  59.1400000  32.1600000  42.8700000
  57.5000000  33.5400000  43.0600000  57.3300000  34.5200000  43.2400000
  57.3700000  33.5200000  42.0600000  56.8900000  32.9100000  43.5700000
  61.9600000  32.8400000  48.2900000  62.9800000  33.3600000  47.8900000
  61.3300000  33.2700000  49.3700000  60.5300000  32.7200000  49.6400000
  61.6800000  34.4500000  50.2000000  61.7300000  35.3800000  49.6400000
  60.6400000  34.7300000  51.2600000  60.6700000  33.8600000  51.9100000
  60.9800000  35.9800000  52.0700000  61.9800000  35.9100000  52.4800000
  60.9700000  36.9700000  51.6100000  60.2800000  36.0100000  52.9000000
  59.2300000  34.8900000  50.7000000  58.6800000  35.5400000  51.3900000
  59.1500000  35.4100000  49.7500000  58.7400000  33.9200000  50.6800000
  63.0600000  34.3700000  50.7500000  63.8900000  35.2400000  50.5500000
  63.3900000  33.1600000  51.3200000  62.6900000  32.4400000  51.3800000
  64.7700000  32.9300000  51.8100000  64.9600000  33.7400000  52.5100000
  64.7400000  31.5800000  52.5500000  64.0300000  31.6200000  53.3800000
  64.4900000  30.7700000  51.8600000  66.2500000  31.3100000  53.0100000
  66.7900000  31.2500000  52.0600000  66.5100000  32.1100000  53.7100000
  66.1200000  30.0100000  53.7600000  65.4900000  29.9900000  54.6500000
  65.8100000  29.1700000  53.1300000  67.5500000  29.6500000  54.0300000
  67.5900000  28.5700000  54.1200000  68.2200000  29.8200000  53.1800000
  68.0600000  30.3000000  55.2800000  68.3100000  31.2500000  55.0400000
  67.3900000  30.4100000  56.0200000  68.9300000  29.9800000  55.6700000
  65.7800000  32.9500000  50.6400000  66.7700000  33.6700000  50.7500000
  65.5100000  32.3800000  49.4700000  64.6300000  31.8900000  49.3800000
  66.3500000  32.4600000  48.2300000  67.3900000  32.1400000  48.3800000
  65.7600000  31.4200000  47.2600000  64.7100000  31.6100000  47.0300000
  66.6200000  31.1900000  46.0100000  66.6700000  32.1600000  45.5400000
  67.6000000  30.8200000  46.3000000  66.0900000  30.4900000  45.3600000
  65.8000000  30.1300000  47.9300000  64.9600000  30.0500000  48.3900000
  66.5000000  33.8400000  47.6000000  67.6000000  34.2100000  47.2100000
  65.4400000  34.6000000  47.5300000  64.5500000  34.3100000  47.9300000
  65.4800000  35.9600000  46.9900000  66.0100000  35.9500000  46.0300000
  64.0300000  36.4200000  46.6000000  63.5900000  35.5800000  46.0700000
  63.4900000  36.6300000  47.5200000  63.9200000  37.6600000  45.7900000
  63.6000000  38.8500000  46.4500000  63.2000000  38.9000000  47.4500000
  63.6800000  40.0600000  45.7200000  63.6500000  41.0200000  46.2200000
  64.1200000  40.0600000  44.3400000  64.3800000  41.2300000  43.7000000
  64.3400000  41.1200000  42.7500000  64.5200000  38.8400000  43.7500000
  64.9300000  38.9100000  42.7500000  64.3800000  37.6200000  44.4300000
  64.8200000  36.7500000  43.9700000  66.2700000  36.9000000  47.9600000
  66.8500000  37.8400000  47.4600000  66.2500000  36.6100000  49.2900000
  65.6500000  35.8500000  49.5700000  67.1200000  37.1900000  50.3100000
  67.0900000  38.2700000  50.1600000  66.7100000  36.9600000  51.7200000
  65.6300000  36.8200000  51.7100000  67.2200000  36.0600000  52.0600000
  67.0600000  38.1500000  52.6500000  67.2300000  37.8000000  53.6700000
  67.9800000  38.6000000  52.2800000  65.9000000  39.5300000  52.7500000
  64.3300000  38.8000000  53.3200000  63.7400000  39.5900000  53.7900000
  63.8000000  38.3000000  52.5000000  64.5900000  38.0400000  54.0600000
  68.5600000  36.7400000  50.2300000  69.5100000  37.5200000  50.4200000
  68.8100000  35.4700000  49.8600000  68.0200000  34.8500000  49.7000000
  70.1500000  34.9600000  49.5600000  70.9200000  35.4100000  50.2000000
  70.1600000  33.4800000  49.9300000  69.2800000  32.8800000  49.6700000
  70.9500000  33.0100000  49.3500000  70.3700000  33.2800000  51.3800000
  71.4800000  33.2600000  51.8700000  69.3100000  33.0600000  52.0500000
  69.3200000  33.0300000  53.0600000  68.4700000  33.3900000  51.5800000
  70.6400000  35.2200000  48.1800000  71.8400000  35.0000000  47.9800000
  69.8200000  35.6000000  47.2200000  68.8700000  35.5700000  47.5600000
  70.1000000  36.1300000  45.8700000  70.9900000  35.5600000  45.5800000
  69.1900000  35.8900000  45.3300000  70.4300000  37.6500000  45.7900000
  71.4800000  38.0700000  46.2700000  69.5000000  38.4600000  45.3100000
  68.3400000  38.0400000  44.4400000  67.5800000  37.4300000  44.9300000
  68.8700000  37.5500000  43.6300000  67.6800000  39.3300000  44.0300000
  66.9500000  39.5900000  44.7900000  67.2000000  39.1500000  43.0600000
  68.9000000  40.2900000  44.0000000  68.5600000  41.3000000  44.1900000
  69.3700000  40.2100000  43.0200000  69.8200000  39.8200000  45.0900000
  70.8200000  39.9000000  44.6700000  69.6700000  40.6700000  46.4000000
  70.5200000  41.5100000  46.6100000  68.5500000  40.5600000  47.1000000
  68.0100000  39.7800000  46.7500000  67.9900000  41.5700000  48.0400000
  67.9300000  42.5500000  47.5700000  66.6100000  41.0800000  48.4000000
  66.0600000  40.8800000  47.4800000  66.6500000  40.1600000  48.9900000
  65.7700000  42.1100000  49.2600000  66.1500000  42.2700000  50.2700000
  65.4300000  43.4100000  48.4900000  66.3300000  44.0100000  48.6600000
  65.1300000  43.2800000  47.4500000  64.6300000  43.9500000  48.9900000
  64.4500000  41.3800000  49.4400000  64.0200000  41.1100000  48.4800000
  64.5800000  40.4800000  50.0600000  63.6400000  41.9400000  49.9000000
  68.9400000  41.7900000  49.1700000  69.3400000  42.9200000  49.3900000
  69.3500000  40.6600000  49.8000000  69.1700000  39.7600000  49.3600000
  70.2100000  40.6700000  51.0000000  69.7200000  41.0100000  51.9100000
  70.5500000  39.6500000  51.2200000  71.3900000  41.5400000  50.8000000
  71.6400000  42.5600000  51.4700000  72.2400000  41.0500000  49.8600000
  72.0700000  40.1600000  49.4300000  73.5400000  41.7300000  49.5000000
  74.1600000  41.8100000  50.3900000  74.2600000  40.9200000  48.4800000
  73.4800000  40.4500000  47.8800000  74.7500000  41.5300000  47.7200000
  75.3200000  39.9100000  49.0200000  76.1400000  40.5700000  49.3100000
  74.9100000  39.4800000  49.9400000  75.7800000  38.7600000  48.0900000
  74.9300000  38.1100000  47.9000000  76.1200000  39.0500000  47.0900000
  76.8700000  37.9800000  48.6800000  76.5900000  37.1800000  49.2300000
  78.1500000  38.2800000  48.6800000  78.6500000  39.4700000  48.3500000
  78.0800000  40.0900000  47.8000000  79.5600000  39.7100000  48.7200000
  78.9900000  37.4900000  49.2700000  78.6600000  36.6100000  49.6400000
  79.9700000  37.7400000  49.2400000  73.3000000  43.1700000  48.9500000
  74.0600000  44.0500000  49.3400000  72.2300000  43.4300000  48.2400000
  71.5300000  42.7500000  47.9400000  71.9800000  44.8500000  47.8100000
  72.9400000  45.2800000  47.5200000  70.9100000  44.8600000  46.6800000
  71.3500000  44.4000000  45.8000000  70.0100000  44.3200000  46.9700000
  70.5900000  46.3200000  46.2200000  69.4600000  47.0200000  46.6300000
  68.7500000  46.6100000  47.3500000  69.2100000  48.3200000  46.3000000
  68.2400000  48.7100000  46.5700000  70.1300000  49.0300000  45.4800000
  69.8000000  50.2400000  44.9700000  70.6500000  50.6400000  44.7800000
  71.3300000  48.4200000  45.1900000  72.0900000  48.9700000  44.6500000
  71.5700000  47.0100000  45.4400000  72.4700000  46.4800000  45.1300000
  71.5800000  45.8300000  48.9900000  71.9900000  46.9700000  48.9400000
  70.7700000  45.4000000  49.9800000  70.4000000  44.4700000  49.8600000
  70.2800000  46.1900000  51.0200000  70.0200000  47.1800000  50.6500000
  69.0200000  45.5200000  51.7000000  69.3300000  44.4800000  51.8400000
  68.7500000  46.1600000  53.1000000  67.8800000  45.7400000  53.6000000
  69.5900000  45.9100000  53.7500000  68.8100000  47.2500000  53.0100000
  67.7200000  45.4800000  50.8200000  67.9800000  44.9800000  49.8900000
  66.9300000  44.8900000  51.2800000  67.2400000  46.8300000  50.3900000
  68.0200000  47.5000000  50.0400000  66.4900000  46.7100000  49.6100000
  66.6600000  47.1900000  51.2400000  71.5000000  46.4000000  51.8800000
  71.6900000  47.5100000  52.4000000  72.3700000  45.3600000  52.2100000
  72.2300000  44.4100000  51.9100000  73.5900000  45.5900000  53.0100000
  73.3300000  46.0100000  53.9800000  74.3600000  44.2900000  53.3500000
  74.5300000  43.8800000  52.3500000  75.7700000  44.4000000  53.9800000
  76.4600000  44.7300000  53.2000000  75.9400000  45.1400000  54.7600000
  76.2200000  43.5000000  54.3900000  73.4200000  43.3800000  54.2500000
  73.3200000  43.9100000  55.2000000  72.4700000  43.1600000  53.7600000
  73.8100000  42.4100000  54.5700000  74.5700000  46.5800000  52.3800000
  75.3400000  47.2100000  53.1300000  74.5200000  46.7200000  51.0700000
  74.0900000  45.9500000  50.5700000  75.2300000  47.6800000  50.2200000
  76.2900000  47.6500000  50.4600000  75.0900000  47.2000000  48.7300000
  75.1800000  46.1200000  48.7300000  74.1600000  47.4400000  48.2200000
  76.1200000  47.8000000  47.7900000  76.3800000  48.9400000  47.9300000
  76.7400000  47.0700000  46.9200000  77.4500000  47.5100000  46.3600000
  76.5100000  46.0900000  46.7900000  74.7700000  49.1100000  50.5300000
  75.3000000  49.9300000  51.3200000  73.5100000  49.4600000  50.1000000
  72.9700000  48.7800000  49.5900000  72.9500000  50.8200000  50.2400000
  73.6400000  51.4400000  49.6700000  71.5900000  50.9300000  49.5600000
  70.9200000  50.1600000  49.9200000  71.0100000  52.3600000  49.6600000
  70.1000000  52.4000000  49.0600000  70.8000000  52.5700000  50.7100000
  71.7300000  53.1200000  49.3500000  71.7400000  50.6000000  48.0700000
  72.0500000  49.5600000  48.0200000  70.8100000  50.8000000  47.5300000
  72.5200000  51.2800000  47.7200000  72.9300000  51.3700000  51.6800000
  73.4800000  52.4300000  51.9500000  72.3400000  50.5500000  52.6200000
  71.9900000  49.6300000  52.3900000  72.4200000  50.9900000  54.0600000
  71.7700000  51.8500000  54.1600000  71.8900000  49.9100000  54.9400000
  71.9300000  50.2000000  56.0000000  70.3600000  49.6600000  54.5500000
  69.8500000  50.6200000  54.5900000  70.3400000  49.3700000  53.5000000
  69.8200000  48.9700000  55.2000000  72.5700000  48.6800000  54.7200000
  72.2400000  48.2800000  53.9100000  73.7900000  51.4000000  54.5200000
  74.0200000  52.2400000  55.3800000  74.8200000  50.6600000  54.1100000
  74.7000000  49.8900000  53.4700000  76.2300000  50.9200000  54.5000000
  76.2100000  51.1600000  55.5700000  77.1000000  49.6000000  54.2800000
  77.2000000  49.3300000  53.2300000  78.5000000  49.6800000  54.8300000
  78.5500000  49.7200000  55.9200000  79.1700000  48.9700000  54.3300000
  78.9100000  50.6200000  54.4500000  76.5800000  48.4700000  54.9700000
  75.9100000  48.1200000  54.3800000  76.9400000  52.1200000  53.8100000
  77.6300000  52.9000000  54.4300000  76.6000000  52.3500000  52.5600000
  76.1200000  51.5700000  52.1200000  77.0000000  53.4900000  51.7600000
  78.0700000  53.6500000  51.8500000  76.5600000  53.1700000  50.3600000
  76.8700000  54.0400000  49.7800000  76.9000000  52.2400000  49.9200000
  75.4800000  53.2600000  50.2600000  76.3900000  54.7900000  52.3300000
  77.1200000  55.7800000  52.4600000  75.1200000  54.6800000  52.8400000
  74.5700000  53.8300000  52.7300000  74.5000000  55.6600000  53.7400000
  74.5100000  56.6600000  53.3000000  73.0400000  55.2700000  53.8500000
  72.6800000  54.8700000  52.9000000  72.9900000  54.3800000  54.4800000
  72.4500000  56.1300000  54.1800000  75.1300000  55.8600000  55.1000000
  75.1800000  57.0200000  55.5800000  75.7400000  54.8300000  55.6800000
  75.9300000  54.0200000  55.1200000  76.6000000  54.9600000  56.9300000
  76.1100000  55.6200000  57.6500000  76.6900000  53.5700000  57.5900000
  76.6200000  52.8200000  56.8100000  77.6500000  53.4800000  58.1100000
  75.5500000  53.3200000  58.5100000  75.5300000  53.9600000  59.3900000
  74.6600000  53.4800000  57.9100000  75.4300000  51.8600000  59.0800000
  75.5400000  51.1100000  58.3000000  76.2100000  51.7100000  59.8200000
  74.0200000  51.7100000  59.5700000  73.7900000  52.2800000  60.4700000
  73.3700000  51.9100000  58.7200000  73.7900000  50.2900000  60.0400000
  73.7400000  49.6000000  59.3000000  74.5300000  50.1200000  60.7100000
  72.8900000  50.1600000  60.4800000  78.0000000  55.6200000  56.6300000
  78.1600000  56.7300000  57.0800000  78.8800000  55.1400000  55.7400000
  78.7500000  54.2200000  55.3300000  80.1300000  55.7500000  55.3900000
  80.7800000  55.8700000  56.2600000  80.8300000  54.7900000  54.3800000
  80.1800000  54.6700000  53.5200000  82.1600000  55.3400000  53.7700000
  82.5800000  54.5700000  53.1300000  82.0200000  56.2700000  53.2100000
  82.9200000  55.6300000  54.5100000  81.0900000  53.4700000  55.0900000
  81.8000000  53.7200000  55.8700000  80.1500000  53.0400000  55.4300000
  81.8800000  52.4500000  54.2400000  82.9000000  52.8100000  54.1000000
  81.9300000  51.5600000  54.8700000  81.3300000  52.3300000  53.3100000
  80.1100000  57.1800000  54.8400000  81.0400000  58.0300000  55.0800000
  79.0400000  57.5100000  54.0900000  78.4200000  56.7200000  53.9700000
  78.5500000  58.8300000  53.6100000  79.4000000  59.2700000  53.0800000
  77.4600000  58.7300000  52.6300000  77.7000000  58.0000000  51.8600000
  76.5500000  58.4300000  53.1500000  76.9400000  60.2400000  51.7000000
  78.1600000  59.7600000  54.7300000  78.6500000  60.8800000  54.8200000
  77.4000000  59.3400000  55.7500000  76.9400000  58.4400000  55.6300000
  77.0300000  60.0500000  57.0100000  76.5600000  61.0100000  56.8300000
  75.9300000  59.2300000  57.7600000  75.0600000  59.3500000  57.1200000
  76.2200000  58.1700000  57.7900000  75.6700000  59.8500000  58.9800000
  75.0800000  60.6100000  58.9400000  78.2400000  60.2700000  57.9400000
  78.4400000  61.3100000  58.6000000  79.2200000  59.3500000  57.8600000
  79.1000000  58.6400000  57.1600000  80.5500000  59.4200000  58.5600000
  80.3300000  59.7300000  59.5800000  81.2800000  58.0000000  58.6600000
  81.4700000  57.6200000  57.6600000  82.2600000  58.1200000  59.1200000
  80.5800000  56.8400000  59.3500000  81.0400000  55.5300000  59.4000000
  81.8500000  55.1300000  58.9400000  80.1200000  54.7200000  59.9500000
  80.2300000  53.6600000  60.1300000  79.0700000  55.5000000  60.3000000
  79.3300000  56.8200000  59.9000000  78.5800000  57.5900000  59.9400000
  81.4400000  60.4700000  57.9000000  81.9200000  61.3300000  58.6500000
  81.5500000  60.4700000  56.5600000  81.2100000  59.6500000  56.0700000
  82.4300000  61.3900000  55.6700000  83.4700000  61.2700000  55.9500000
  82.3000000  60.8000000  54.2100000  82.9200000  59.9100000  54.3300000
  81.2600000  60.6000000  53.9400000  82.6800000  61.5300000  53.5100000
  82.0100000  62.8600000  55.7200000  82.7900000  63.7500000  56.0900000
  80.7600000  63.1100000  55.4200000  80.2700000  62.3200000  55.0200000
  80.1300000  64.4100000  55.1400000  80.8500000  65.1900000  54.8800000
  79.2300000  64.4700000  53.9300000  78.4100000  63.8000000  54.1800000
  78.9500000  65.5200000  53.8200000  79.7100000  63.9400000  52.5800000
  79.9000000  62.8700000  52.6900000  78.6100000  64.3500000  51.4600000
  78.5500000  65.4300000  51.3900000  78.8400000  63.9100000  50.4900000
  77.6300000  64.0500000  51.8500000  81.0200000  64.7400000  52.1900000
  81.6900000  64.8100000  53.0500000  81.5900000  64.2200000  51.4100000
  80.7900000  65.7600000  51.8900000  79.2900000  64.8100000  56.3900000
  78.9800000  66.0100000  56.4000000  78.7100000  63.9800000  57.2400000
  79.0500000  63.0300000  57.2100000  77.9500000  64.4400000  58.4100000
  77.6800000  65.4900000  58.3600000  76.6100000  63.7300000  58.3300000
  76.7300000  62.6400000  58.3900000  75.9700000  64.0100000  59.1700000
  75.7600000  63.9300000  56.7300000  78.5200000  64.1100000  59.8100000
  77.8300000  64.3800000  60.8300000  79.6500000  63.4200000  59.9300000
  80.0500000  63.1500000  59.0500000  80.2300000  62.8500000  61.2200000
  80.7900000  61.9700000  60.9100000  81.3000000  63.8600000  61.7500000
  80.7100000  64.7500000  61.9800000  81.5600000  63.4400000  62.7200000
  82.5500000  64.0800000  60.9000000  83.1700000  63.1800000  60.8400000
  82.3000000  64.2000000  59.8500000  83.4300000  65.1800000  61.4800000
  82.8300000  66.0800000  61.5900000  83.9500000  64.9700000  62.4100000
  84.5800000  65.4000000  60.5600000  84.5900000  64.8100000  59.7500000
  85.3400000  66.5000000  60.4100000  85.4000000  67.4600000  61.2300000
  85.0200000  67.4700000  62.1700000  85.7500000  68.3400000  60.8800000
  85.9900000  66.6000000  59.3000000  85.8300000  65.8800000  58.6000000
  86.5700000  67.3900000  59.0600000  79.1600000  62.2900000  62.1600000
  79.2800000  62.4200000  63.3900000  78.2300000  61.5000000  61.6000000
  78.2300000  61.4500000  60.5900000  77.1400000  60.8000000  62.3800000
  76.5600000  60.1300000  61.7500000  77.7200000  59.7700000  63.4400000
  78.3700000  60.3200000  64.1200000  76.8900000  59.4100000  64.0400000
  78.3500000  58.5100000  62.9200000  77.5500000  57.9800000  62.3900000
  79.0700000  58.8400000  62.1800000  79.0500000  57.7600000  64.1100000
  79.9200000  58.3200000  64.4500000  78.3300000  57.6500000  64.9200000
  79.4500000  56.3300000  63.6000000  78.4700000  55.9000000  63.3800000
  80.0000000  56.3600000  62.6600000  80.0900000  55.4600000  64.6400000
  81.0300000  55.7700000  64.8400000  79.6000000  55.4600000  65.5300000
  80.1200000  54.4800000  64.4000000  76.1100000  61.7400000  63.1200000
  75.3800000  61.2800000  63.9500000  76.1200000  63.0500000  62.8400000
  76.7900000  63.3700000  62.1600000  75.1900000  64.0800000  63.2400000
  74.4500000  63.6400000  63.9100000  75.8900000  65.2100000  64.0100000
  76.7700000  65.4700000  63.4200000  75.2700000  66.0800000  64.2200000
  76.4500000  64.6900000  65.3100000  75.7400000  64.3100000  66.2500000
  77.7300000  64.4300000  65.3700000  78.1100000  64.1000000  66.2400000
  78.4400000  64.7900000  64.7400000  74.3000000  64.6200000  62.1100000
  73.5600000  65.6000000  62.3100000  74.2100000  63.9000000  61.0000000
  74.7500000  63.0500000  60.9500000  73.2400000  64.1700000  59.8800000
  72.2300000  64.1300000  60.2700000  73.5100000  65.0700000  59.3400000
  73.3400000  63.0500000  58.8100000  74.0200000  62.0100000  58.9900000
  72.5000000  63.1900000  57.8100000  72.1200000  64.1200000  57.6900000
  72.3500000  62.1900000  56.7000000  73.1500000  61.4500000  56.8000000
  71.0100000  61.4300000  56.8800000  71.0100000  60.4800000  56.3600000
  71.0100000  60.9400000  57.8600000  69.7800000  62.2100000  56.7700000
  68.9900000  61.8500000  57.4400000  69.8800000  63.2700000  57.0200000
  69.2500000  62.2400000  55.3000000  70.0500000  62.5200000  54.6200000
  68.9300000  61.2500000  54.9800000  68.1600000  63.1100000  55.1000000
  68.2500000  64.0400000  54.7100000  66.9200000  62.8700000  55.4700000
  66.5300000  61.6900000  56.0100000  67.1600000  60.9000000  55.9800000
  65.5200000  61.6300000  56.0700000  65.9800000  63.7900000  55.3700000
  66.4000000  64.6000000  54.9400000  65.0800000  63.7600000  55.8200000
  72.4800000  62.7300000  55.2700000  72.0400000  63.8600000  55.0800000
  72.8900000  61.8900000  54.3900000  73.1600000  61.0100000  54.8100000
  73.0700000  62.2000000  52.9700000  73.5400000  63.1800000  52.8900000
  74.1900000  61.3200000  52.3500000  73.6700000  60.3800000  52.1900000
  74.2200000  61.6200000  51.3000000  75.9000000  61.4100000  53.0700000
  71.8200000  62.3000000  52.1000000  70.9400000  61.4600000  52.1900000
  71.7700000  63.3000000  51.2100000  72.6300000  63.8300000  51.2000000
  70.6900000  63.6000000  50.2800000  70.2200000  62.6400000  50.0700000
  69.6000000  64.5000000  50.9500000  69.3800000  64.0300000  51.9100000
  70.1000000  65.9600000  51.2600000  71.0000000  65.9500000  51.8700000
  70.2300000  66.3600000  50.2600000  69.3800000  66.5400000  51.8400000
  68.2900000  64.6100000  50.1700000  67.5200000  65.0800000  50.7800000
  68.4000000  65.3200000  49.3500000  67.9400000  63.6300000  49.8500000
  71.1600000  64.2400000  48.9500000  72.1700000  65.0000000  48.9700000
  70.4500000  64.0400000  47.8300000  69.6000000  63.4900000  47.8700000
  70.8100000  64.6800000  46.4900000  71.8500000  64.4200000  46.2600000
  69.9600000  64.2600000  45.2400000  68.8900000  64.4200000  45.4100000
  70.3100000  64.8400000  44.3900000  70.2400000  62.7300000  45.0100000
  71.2800000  62.5300000  44.7300000  69.9400000  62.1700000  45.8800000
  69.3400000  62.4400000  43.7700000  68.2900000  62.5600000  44.0700000
  69.6600000  63.1300000  42.9900000  69.3600000  61.1000000  43.1700000
  70.2400000  60.6000000  43.1400000  68.3100000  60.4900000  42.6500000
  67.0900000  60.9500000  42.5200000  66.9700000  61.9300000  42.7400000
  66.3200000  60.3400000  42.2600000  68.3100000  59.2600000  42.2600000
  69.1300000  58.7100000  42.0800000  67.5100000  58.8600000  41.7900000
  70.9200000  66.2700000  46.5600000  69.9600000  66.9000000  46.7700000
  72.0700000  66.7800000  46.1800000  72.7400000  66.1000000  45.8700000
  72.3400000  68.1800000  46.0400000  72.1500000  68.6200000  47.0200000
  73.8000000  68.2900000  45.5900000  74.3800000  67.6000000  46.2000000
  73.8800000  67.8900000  44.5800000  74.3300000  69.7600000  45.6800000
  74.0900000  70.3700000  44.8000000  74.0500000  70.3200000  46.5700000
  75.9000000  69.8300000  45.5800000  76.1900000  69.4000000  44.6200000
  76.1100000  70.8900000  45.4200000  76.6300000  69.1400000  46.6700000
  76.3100000  69.4900000  47.6400000  76.5800000  68.0600000  46.5000000
  78.0400000  69.4800000  46.6700000  78.4300000  69.3400000  45.7500000
  78.2300000  70.4600000  46.8600000  78.6400000  68.9100000  47.2600000
  71.4100000  68.9000000  45.0700000  71.1100000  70.1100000  45.3700000
  70.8300000  68.1900000  44.1100000  71.2000000  67.2500000  44.0500000
  69.6400000  68.6700000  43.2900000  68.9900000  69.2800000  43.9000000
  70.0900000  69.4400000  42.0700000  70.4300000  70.4200000  42.3800000
  70.9300000  68.9800000  41.5400000  69.0000000  69.5800000  41.0300000
  67.9300000  70.4100000  41.0900000  67.7600000  71.1500000  41.7700000
  67.1500000  70.0500000  40.0500000  66.2600000  70.6200000  39.8200000
  67.6600000  68.9700000  39.3500000  68.8400000  68.7200000  39.9600000
  69.4700000  67.9300000  39.5800000  68.8500000  67.4700000  42.8700000
  69.3300000  66.6500000  42.1200000  67.6400000  67.3700000  43.3900000
  67.4200000  68.1800000  43.9500000  66.8200000  66.1500000  43.4500000
  67.3500000  65.5700000  44.2200000  65.4100000  66.5200000  44.0400000
  64.8200000  67.0300000  43.2800000  65.0000000  65.5300000  44.2200000
  65.4700000  67.3100000  45.2400000  65.7500000  68.1700000  44.9400000
  66.7800000  65.2900000  42.1900000  66.9700000  64.0600000  42.3000000
  66.5100000  65.9400000  41.0400000  66.4200000  66.9400000  41.0500000
  66.2200000  65.2200000  39.7300000  65.6400000  64.3200000  39.9400000
  65.3200000  66.0400000  38.7500000  65.8300000  66.9400000  38.4200000
  65.2400000  65.4700000  37.8200000  63.9800000  66.3300000  39.3500000
  63.6200000  65.8500000  40.4300000  63.1800000  66.9900000  38.6200000
  67.5700000  64.7600000  39.0400000  67.5700000  64.1400000  37.9900000
  68.7100000  65.1500000  39.6100000  68.7500000  65.6800000  40.4700000
  69.9800000  64.4400000  39.2600000  70.2500000  64.7500000  38.2500000
  70.8900000  65.0600000  40.2900000  71.0500000  66.0900000  39.9700000
  70.5500000  64.9800000  41.3200000  72.1900000  64.4300000  40.2200000
  72.5400000  64.7100000  39.3700000  69.9300000  62.9300000  39.4300000
  69.3300000  62.3600000  40.3500000  70.5500000  62.2000000  38.5100000
  71.0400000  62.7100000  37.7800000  70.5200000  60.7600000  38.5200000
  69.4700000  60.5100000  38.6200000  70.9800000  60.3300000  37.1600000
  70.7700000  59.2700000  37.0300000  70.4400000  60.8900000  36.3800000
  72.4900000  60.3900000  36.9100000  73.3100000  60.9700000  37.6200000
  72.8700000  59.6600000  35.9200000  73.8600000  59.7300000  35.7300000
  72.1400000  59.3100000  35.3100000  71.3100000  60.0700000  39.7400000
  71.4000000  58.8900000  39.8600000  71.8400000  60.8800000  40.6100000
  71.6700000  61.8700000  40.5000000  73.0200000  60.4800000  41.4000000
  73.8100000  60.2700000  40.6800000  73.3700000  61.7600000  42.1800000
  72.5500000  62.1100000  42.8100000  74.2600000  61.4200000  42.7000000
  73.6400000  62.5100000  41.4300000  72.7400000  59.2900000  42.3900000
  71.7700000  59.3100000  43.0600000  73.6500000  58.2600000  42.4200000
  74.4600000  58.3600000  41.8300000  73.5200000  56.9600000  43.1200000
  72.4600000  56.7400000  43.2900000  74.1700000  55.8900000  42.2400000
  75.2500000  56.0200000  42.2300000  74.0200000  54.9000000  42.6700000
  73.7000000  55.7900000  40.8600000  74.3900000  56.5700000  39.8500000
  75.2800000  57.1400000  40.0400000  73.9100000  56.5000000  38.5800000
  74.2900000  57.1900000  37.8400000  72.7000000  55.7800000  38.2100000
  72.4300000  55.6900000  37.1700000  72.0300000  55.0200000  39.1600000
  71.1500000  54.4500000  38.9200000  72.5100000  55.1700000  40.5200000
  71.9200000  54.7700000  41.3400000  74.1400000  56.7900000  44.4700000
  75.2200000  57.3000000  44.7400000  73.5700000  55.8800000  45.2700000
  72.5600000  55.7700000  45.2100000  74.1500000  55.4300000  46.5000000
  75.1100000  55.9000000  46.7300000  73.2000000  55.7500000  47.7200000
  72.1800000  55.3900000  47.6000000  73.6300000  55.2400000  48.5800000
  73.1600000  57.2900000  47.9700000  73.0100000  57.6700000  46.9600000
  71.9800000  57.6800000  48.7900000  72.1600000  57.3300000  49.8100000
  71.9500000  58.7600000  48.7500000  71.0100000  57.3300000  48.4300000
  74.5400000  57.8000000  48.4800000  74.6600000  57.6500000  49.5500000
  75.4200000  57.4600000  47.9400000  74.5200000  58.8900000  48.5100000
  74.4900000  53.9400000  46.5400000  73.5100000  53.1800000  46.6100000
  75.7800000  53.5900000  46.3600000  76.4100000  54.3500000  46.1400000
  76.1800000  52.2000000  46.3800000  75.6600000  51.6900000  47.1800000
  75.8000000  51.4000000  45.1000000  75.9600000  50.3400000  45.3100000
  74.7800000  51.5000000  44.7400000  76.6700000  51.7400000  43.8900000
  77.9300000  51.1800000  43.7400000  78.4100000  50.6400000  44.4400000
  78.4200000  51.5900000  42.5700000  79.4400000  51.3700000  42.3000000
  77.5700000  52.4200000  41.9700000  76.4000000  52.3800000  42.7100000
  75.5100000  52.9500000  42.4900000  77.6600000  52.1800000  46.8000000
  78.5000000  53.0500000  46.4900000  78.0800000  51.1200000  47.4100000
  77.4300000  50.4500000  47.7900000  79.4900000  50.7500000  47.5000000
  80.0600000  51.6000000  47.8700000  79.6900000  49.6100000  48.4600000
  79.2300000  48.7500000  47.9600000  80.7500000  49.4300000  48.5600000
  79.1800000  49.7500000  49.9400000  78.1300000  50.0600000  49.9700000
  79.2800000  48.3700000  50.6500000  78.7700000  48.3300000  51.6200000
  78.8600000  47.5300000  50.1100000  80.3400000  48.1900000  50.8700000
  79.8900000  50.8700000  50.6900000  80.0900000  51.7200000  50.0300000
  79.2300000  51.2000000  51.4900000  80.8500000  50.5200000  51.0500000
  80.0700000  50.3900000  46.1900000  79.5800000  49.6000000  45.4000000
  81.1200000  51.1400000  45.8400000  81.4400000  51.8900000  46.4500000
  81.8700000  50.9800000  44.5500000  81.0700000  50.9700000  43.8000000
  82.7400000  52.2100000  44.2600000  83.3700000  52.4000000  45.1300000
  83.4900000  51.9200000  43.5300000  82.0200000  53.4100000  43.7900000
  81.5000000  54.3000000  44.7800000  81.8000000  54.1900000  45.8100000
  80.7900000  55.4500000  44.4300000  80.4100000  56.0900000  45.2200000
  80.4600000  55.6700000  43.0800000  79.8600000  56.5200000  42.7800000
  80.9800000  54.7800000  42.1200000  80.8600000  55.0500000  41.0800000
  81.7100000  53.6700000  42.4400000  82.0500000  52.9200000  41.7400000
  82.6400000  49.6000000  44.4800000  83.0400000  49.0800000  45.5300000
  82.7400000  48.8500000  43.4000000  82.4800000  49.3100000  42.0400000
  82.9200000  50.3000000  41.9400000  81.4300000  49.3600000  41.7600000
  83.0000000  48.3400000  41.0200000  84.0500000  48.5500000  40.7900000
  82.4500000  48.3600000  40.0800000  82.9500000  47.0800000  41.9200000
  83.7600000  46.4300000  41.5900000  81.9800000  46.6300000  41.7200000
  83.0500000  47.4100000  43.4600000  82.2200000  46.9300000  43.9700000
  84.3100000  46.8400000  44.0300000  84.3300000  45.7100000  44.6000000
  85.3900000  47.6600000  44.0200000  85.3400000  48.5900000  43.6300000
  86.7100000  47.3800000  44.6400000  86.7400000  46.3300000  44.9100000
  87.8100000  47.6300000  43.5800000  87.6400000  48.6600000  43.2500000
  88.7600000  47.4700000  44.0900000  87.8200000  46.6200000  42.3500000
  86.8800000  46.6700000  41.7900000  88.6200000  46.9700000  41.6900000
  88.0800000  45.1700000  42.8500000  87.8400000  44.2400000  42.0500000
  88.5400000  45.0300000  43.9900000  86.9700000  48.1600000  45.8800000
  87.7700000  47.7700000  46.7000000  86.3600000  49.3200000  46.0500000
  85.9100000  49.7400000  45.2500000  86.3000000  49.9500000  47.3600000
  87.2300000  50.3800000  47.7500000  85.2100000  51.1100000  47.2700000
  84.2400000  50.7800000  46.9000000  85.1000000  51.5400000  48.2600000
  85.7700000  52.1000000  46.3900000  85.2000000  52.8700000  46.4200000
  85.8300000  48.8700000  48.3700000  86.3800000  48.8200000  49.4900000
  84.7600000  48.0700000  48.1600000  84.2800000  48.0500000  47.2800000
  84.2300000  47.1000000  49.1900000  85.0800000  46.8100000  49.8000000
  83.1400000  47.7500000  50.0400000  82.3100000  47.9900000  49.3800000
  82.8100000  46.9400000  50.6900000  83.5600000  48.9300000  50.8400000
  84.0300000  48.7300000  52.1200000  84.1600000  47.7400000  52.5200000
  84.3400000  49.8800000  52.9000000  84.8200000  49.7600000  53.8600000
  84.2500000  51.1800000  52.3600000  84.5500000  52.0600000  52.9000000
  83.7200000  51.3700000  51.0800000  83.6500000  52.3200000  50.5700000
  83.4200000  50.2500000  50.2800000  83.1600000  50.4600000  49.2500000
  83.7800000  45.7600000  48.5800000  83.0900000  45.7200000  47.5200000
  83.8700000  44.6500000  49.3300000  84.2900000  44.6700000  50.2500000
  83.2100000  43.3700000  49.0100000  82.5400000  43.5800000  48.1700000
  84.3500000  42.4700000  48.5500000  85.0200000  42.9800000  47.8600000
  84.9900000  42.2600000  49.4100000  83.9000000  41.2300000  47.8200000
  83.2500000  40.5800000  48.4100000  83.4700000  41.5800000  46.8800000
  85.2500000  40.5200000  47.4300000  85.9800000  41.1900000  46.9700000
  85.6600000  40.1000000  48.3500000  84.9900000  39.3900000  46.5400000
  85.0000000  38.4500000  46.9000000  84.5600000  39.4700000  45.2700000
  84.5500000  40.5500000  44.5200000  84.6700000  41.4600000  44.9400000
  84.2400000  40.5500000  43.5600000  84.0200000  38.4100000  44.7700000
  84.0200000  37.6100000  45.3900000  83.6700000  38.2900000  43.8300000
  82.3900000  42.8800000  50.2200000  82.8500000  43.0700000  51.3700000
  81.2300000  42.3700000  50.0300000  80.8400000  42.2200000  49.1100000
  80.3400000  41.9300000  51.0600000  80.4800000  42.4900000  51.9900000
  78.8700000  42.1200000  50.5300000  78.6900000  41.8100000  49.5000000
  77.8100000  41.5300000  51.5100000  76.8300000  41.7600000  51.1000000
  77.8900000  40.4500000  51.6000000  77.8500000  42.0500000  52.4700000
  78.6600000  43.5900000  50.4400000  78.6200000  44.0700000  51.4200000
  79.4500000  44.1200000  49.9000000  77.3500000  44.0000000  49.7600000
  76.5100000  43.7100000  50.4000000  77.3300000  45.0800000  49.6600000
  77.1400000  43.4700000  48.8300000  80.5400000  40.4300000  51.3300000
  80.7600000  39.6800000  50.3400000  80.4400000  39.9500000  52.5700000
  80.3400000  40.5700000  53.3600000  80.4500000  38.4700000  52.9300000
  79.8600000  37.9600000  52.1700000  81.8900000  37.8500000  52.9400000
  81.8500000  36.7600000  52.9200000  82.3800000  38.1500000  52.0200000
  82.8700000  38.3400000  54.0200000  83.5600000  39.0200000  53.5200000
  82.2700000  39.0800000  54.5600000  83.6600000  37.3200000  55.3200000
  82.3300000  36.3700000  55.9600000  82.5900000  35.7700000  56.8300000
  81.5300000  36.9800000  56.4000000  81.9900000  35.7400000  55.1300000
  79.6100000  38.2900000  54.2900000  79.3300000  39.2000000  55.0600000
  79.0900000  37.0700000  54.4800000  79.2800000  36.3500000  53.8000000
  78.2800000  36.6800000  55.6400000  78.0400000  37.5700000  56.2300000
  76.9400000  36.1100000  55.2200000  77.1200000  35.4000000  54.4100000
  76.1900000  35.3300000  56.3600000  76.7100000  34.3900000  56.5600000
  76.2100000  36.0000000  57.2200000  75.1800000  35.0500000  56.0600000
  76.0100000  37.2200000  54.7100000  75.8100000  37.8900000  55.5400000
  76.4700000  37.7200000  53.8600000  75.0600000  36.7800000  54.4000000
  79.0200000  35.6500000  56.4900000  79.5100000  34.6400000  56.0100000
  79.1800000  35.9800000  57.7400000  78.6600000  36.7600000  58.1100000
  79.8200000  35.0800000  58.6900000  80.6300000  34.5100000  58.2200000
  80.2300000  35.9300000  59.9300000  80.8600000  36.7700000  59.6200000
  79.4000000  36.3900000  60.4600000  81.0900000  35.2700000  61.0000000
  82.2000000  34.4600000  60.7400000  82.6300000  34.2300000  59.8500000
  82.7100000  34.0600000  61.9200000  83.6100000  33.4600000  61.9500000
  81.9700000  34.5700000  62.9100000  80.9400000  35.3700000  62.3600000
  80.2500000  35.9800000  62.9300000  78.8400000  33.9600000  59.1300000
  77.7000000  34.4300000  59.4100000  79.1100000  32.7000000  59.0500000
  79.9400000  32.5000000  58.5100000  78.1300000  31.6400000  59.1800000
  77.2100000  31.9100000  59.7100000  77.7700000  31.0700000  57.8900000
  76.7700000  30.6300000  57.9200000  77.7200000  31.8600000  57.1500000
  78.5000000  30.3300000  57.5400000  78.7100000  30.4200000  60.0100000
  77.9200000  29.5900000  60.4400000  80.0400000  30.2800000  60.1700000
  80.7200000  30.8000000  59.6300000  80.5800000  29.1200000  60.9200000
  80.0200000  28.2200000  60.6800000  81.9300000  28.7600000  60.3700000
  82.5700000  29.6400000  60.2900000  82.4100000  28.0600000  61.0500000
  82.0100000  28.1400000  59.0800000  81.8800000  28.7100000  57.9600000
  82.1200000  26.8200000  59.0400000  82.0900000  26.4100000  58.1200000
  82.0400000  26.1900000  59.8300000  80.6000000  29.3200000  62.4600000
  81.1400000  30.3300000  62.8800000  80.0900000  28.3800000  63.3100000
  79.8100000  27.5000000  62.9000000  80.0100000  28.5800000  64.7400000
  79.2400000  27.9100000  65.1200000  81.2900000  28.1100000  65.3200000
  81.1200000  27.7800000  66.3400000  81.5500000  27.2000000  64.7800000
  82.1400000  28.7800000  65.3000000  79.5100000  30.0000000  65.1500000
  80.1900000  30.5800000  66.0300000  78.4200000  30.5300000  64.5400000
  77.7900000  29.9700000  63.9900000  77.8800000  31.9000000  64.7300000
  77.9300000  32.0300000  65.8100000  78.8200000  32.9300000  64.0800000
  79.8700000  32.6600000  64.2300000  78.6200000  32.9000000  62.5400000
  79.4300000  33.4400000  62.0400000  78.6800000  31.8500000  62.2500000
  77.6300000  33.2900000  62.3400000  78.4600000  34.2400000  64.5700000
  79.0800000  34.2200000  65.3100000  76.4700000  32.0000000  64.2500000
  76.1100000  31.2600000  63.2500000  75.6100000  32.7700000  64.9100000
  75.8300000  33.1500000  65.8300000  74.3300000  33.1600000  64.2900000
  73.8400000  32.2800000  63.8600000  73.3300000  33.5700000  65.3900000
  72.3900000  33.5800000  64.8400000  73.3600000  32.8800000  66.2300000
  73.4800000  35.0700000  66.0100000  73.1400000  35.7800000  65.2600000
  72.7400000  35.1000000  66.8100000  74.7900000  35.4900000  66.6800000
  75.5600000  34.5600000  66.9500000  75.2300000  36.7000000  66.6800000
  74.5600000  34.2200000  63.2100000  75.2000000  35.2700000  63.4000000
  74.1300000  33.8000000  61.9400000  73.5500000  32.9800000  61.8000000
  74.6200000  34.4900000  60.6400000  75.6700000  34.2100000  60.6300000
  73.8400000  33.9000000  59.4900000  72.8200000  33.7000000  59.8100000
  73.8600000  34.6300000  58.6800000  74.4800000  32.6400000  58.9500000
  75.1700000  32.9300000  58.1500000  75.0200000  32.0800000  59.7100000
  73.4300000  31.7500000  58.3300000  73.9400000  30.8900000  57.9100000
  72.7600000  31.3400000  59.0900000  72.6900000  32.3900000  57.1800000
  72.5800000  33.4700000  57.3000000  73.2600000  32.0300000  56.3200000
  71.3900000  31.7200000  57.0300000  70.7700000  31.7900000  57.8200000
  70.9500000  32.2800000  56.3000000  71.4400000  30.7600000  56.7100000
  74.5700000  36.0300000  60.7600000  73.6500000  36.6200000  61.2700000
  75.6000000  36.7900000  60.1800000  76.3800000  36.2900000  59.7600000
  75.6400000  38.3200000  60.1700000  74.6200000  38.6900000  60.1200000
  76.1600000  38.7800000  61.5500000  76.2200000  39.8700000  61.4700000
  75.3800000  38.4400000  62.2300000  77.4600000  38.2000000  62.0900000
  77.3600000  37.1200000  62.1400000  78.3100000  38.3600000  61.4300000
  77.8200000  38.7900000  63.4400000  78.8500000  38.5700000  63.7200000
  77.6900000  39.8700000  63.4000000  76.9600000  38.3100000  64.5700000
  77.0300000  38.9300000  65.4700000  75.9200000  38.2600000  64.2700000
  77.2400000  36.8500000  64.8700000  76.7700000  36.4700000  65.6800000
  77.0800000  36.1700000  64.1500000  78.2200000  36.7700000  65.1100000
  76.5100000  38.8700000  59.0900000  77.5200000  38.2600000  58.7800000
  76.1200000  40.0300000  58.6100000  75.4400000  40.5800000  59.1100000
  76.6300000  40.7500000  57.4900000  76.7200000  40.1700000  56.5800000
  75.7000000  41.9400000  57.2000000  76.0100000  42.4700000  56.3000000
  74.6600000  41.6400000  57.0800000  75.7500000  42.6400000  58.0400000
  78.0400000  41.3400000  57.9100000  78.2200000  41.9800000  58.8800000
  79.0100000  41.2200000  56.9700000  78.8800000  40.7000000  56.1100000
  80.4100000  41.7600000  57.0400000  80.5300000  42.5200000  57.8200000
  81.4300000  40.6800000  57.3700000  81.5300000  39.9200000  56.5900000
  82.7900000  41.3800000  57.6100000  83.0600000  42.1500000  56.8800000
  82.7800000  41.8300000  58.6000000  83.5400000  40.5900000  57.6300000
  81.0400000  39.9500000  58.6600000  80.6300000  40.6200000  59.4200000
  80.2000000  39.2600000  58.6000000  82.0900000  39.0600000  59.3200000
  83.0400000  39.5700000  59.4400000  81.7300000  38.7700000  60.3100000
  82.1900000  38.2200000  58.6300000  80.7200000  42.5000000  55.7800000
  80.8100000  41.8600000  54.7400000  80.7700000  43.8200000  55.8100000
  80.7600000  44.2500000  56.7200000  81.3900000  44.5700000  54.7700000
  81.2800000  44.0800000  53.8000000  80.7200000  45.9300000  54.6100000
  80.9100000  46.6100000  55.4300000  81.3200000  46.8400000  53.4500000
  81.3700000  46.4300000  52.4500000  80.8500000  47.8100000  53.3000000
  82.3800000  46.9200000  53.7000000  79.1800000  45.8800000  54.2800000
  78.7000000  45.2000000  54.9900000  78.7800000  46.8800000  54.4700000
  78.8900000  45.5800000  53.2700000  82.8800000  44.5800000  54.9600000
  83.3500000  44.6400000  56.1200000  83.6200000  44.6000000  53.8700000
  83.0900000  44.4000000  53.0300000  85.1000000  44.5100000  53.8700000
  85.3900000  44.8800000  54.8500000  85.6300000  43.0700000  53.6100000
  85.2600000  42.5400000  52.7300000  86.7100000  43.0800000  53.6600000
  85.2200000  42.2200000  54.7900000  85.4400000  42.7500000  55.7100000
  84.1600000  41.9600000  54.7400000  86.0800000  40.8900000  54.7500000
  85.8700000  40.3300000  53.8400000  87.1400000  41.1400000  54.8500000
  85.7700000  40.0900000  56.0900000  85.7700000  40.7900000  56.9200000
  84.7800000  39.6400000  56.1000000  86.8400000  39.1000000  56.3000000
  86.8200000  38.3100000  55.6700000  87.7400000  39.5300000  56.1700000
  86.8500000  38.6700000  57.2200000  85.6400000  45.5100000  52.8900000
  85.1400000  45.5900000  51.7800000  86.7400000  46.1700000  53.1200000
  87.2900000  46.0000000  53.9500000  87.4000000  47.0700000  52.1100000
  88.3500000  46.6000000  51.8500000  86.8000000  47.1300000  51.2000000
  87.6400000  48.4700000  52.6200000  87.7600000  48.5800000  53.8400000
  87.7900000  49.4700000  51.7700000  87.6700000  49.2700000  50.7800000
  88.0700000  50.8700000  52.1400000  87.6100000  51.0700000  53.1000000
  89.6300000  51.2000000  52.2500000  90.1500000  50.8500000  51.3600000
  89.7500000  52.2800000  52.3100000  90.3100000  50.6600000  53.5600000
  89.7400000  50.8900000  54.4600000  90.3900000  49.5700000  53.4500000
  91.7000000  51.2600000  53.7200000  92.1900000  51.5800000  52.8000000
  91.5900000  52.1900000  54.2900000  92.6200000  50.4000000  54.5800000
  92.0100000  50.2300000  55.4700000  92.6900000  49.4900000  53.9900000
  93.8400000  51.1100000  54.9600000  94.3600000  51.4200000  54.1500000
  93.6100000  51.8700000  55.5700000  94.3700000  50.4700000  55.5400000
  87.5000000  51.9200000  51.1800000  87.4900000  51.8300000  49.9600000
  86.9900000  53.0300000  51.7600000  86.9700000  53.0800000  52.7600000
  86.5500000  54.2100000  50.9700000  85.7700000  53.8400000  50.3100000
  85.8600000  55.1600000  51.9600000  85.1300000  54.7000000  52.6300000
  86.6800000  55.6400000  52.4900000  85.2000000  56.3700000  51.2600000
  85.9100000  56.7800000  50.5400000  83.9600000  56.0600000  50.4400000
  84.0100000  55.1600000  49.8300000  83.0900000  55.9400000  51.0800000
  83.6500000  56.9100000  49.8300000  84.9400000  57.4700000  52.2200000
  84.6600000  58.3300000  51.6000000  84.1300000  57.2100000  52.9100000
  85.7700000  57.8400000  52.8200000  87.6300000  54.9000000  50.1500000
  88.4400000  55.6100000  50.7200000  87.5500000  54.8300000  48.8200000
  86.8300000  54.2700000  48.3800000  88.4300000  55.6000000  47.9300000
  89.4100000  55.4600000  48.3900000  88.5000000  54.9100000  46.5600000
  88.4300000  53.8400000  46.7300000  87.6300000  55.1200000  45.9500000
  89.7700000  55.1100000  45.7000000  89.6000000  54.8100000  44.6600000
  90.1700000  56.1200000  45.7000000  90.8700000  54.0800000  46.1700000
  91.1300000  53.9200000  47.3800000  91.4000000  53.3000000  45.3100000
  88.2300000  57.1500000  47.8800000  87.0600000  57.5800000  47.9100000
  89.2600000  57.9600000  47.6100000  90.2000000  57.5900000  47.6600000
  89.0800000  59.4200000  47.4500000  88.6700000  59.7900000  48.3800000
  90.4800000  60.0400000  47.2400000  91.0400000  59.7800000  48.1300000
  90.9600000  59.5300000  46.4100000  90.5300000  61.5600000  47.1900000
  89.9800000  61.9300000  46.3300000  89.9400000  62.2900000  48.4200000
  90.0200000  63.3700000  48.4300000  88.8600000  62.1100000  48.5100000
  90.5000000  61.8100000  49.2200000  91.9800000  61.9700000  47.1600000
  92.0000000  63.0200000  46.8600000  92.4900000  61.8200000  48.1200000
  92.5700000  61.3900000  46.4600000  88.1400000  59.8000000  46.3200000
  87.4100000  60.8000000  46.5500000  88.1300000  59.1200000  45.2000000
  88.8100000  58.3900000  45.0600000  87.1700000  59.3100000  44.0800000
  87.4300000  60.3100000  43.7400000  87.6300000  58.3500000  42.9600000
  87.0400000  58.5800000  42.0800000  88.6500000  58.6500000  42.7100000
  87.4900000  56.8100000  43.1900000  88.1100000  56.6100000  44.0700000
  86.4600000  56.4700000  43.1800000  88.2900000  56.0600000  42.1000000
  89.1500000  56.6600000  41.8200000  88.5600000  55.0800000  42.4800000
  87.5300000  55.6900000  40.8200000  87.1100000  56.5500000  40.3000000
  88.2800000  55.1500000  40.2500000  86.3700000  54.7900000  41.0900000
  85.5300000  55.1900000  41.4700000  85.9900000  54.3900000  40.2400000
  86.7200000  54.1000000  41.7400000  85.7300000  59.0700000  44.4900000
  84.8100000  59.7700000  44.0300000  85.4900000  58.1700000  45.4500000
  86.2300000  57.7200000  45.9700000  84.1500000  57.9000000  46.0000000
  83.4600000  57.8900000  45.1600000  84.1300000  56.5700000  46.6800000
  84.6100000  56.6100000  47.6600000  83.0900000  56.4100000  46.9500000
  84.5600000  55.3700000  45.9600000  84.3200000  54.2900000  46.5400000
  85.0300000  55.4900000  44.8200000  83.6300000  59.0300000  46.9900000
  82.5500000  59.5500000  46.8400000  84.5900000  59.3800000  47.9100000
  85.4200000  58.8200000  48.0600000  84.3900000  60.5700000  48.7100000
  83.5400000  60.3700000  49.3600000  85.6500000  60.7900000  49.6000000
  85.9300000  59.8500000  50.0700000  86.5100000  61.0900000  48.9900000
  85.4300000  62.0200000  50.5500000  85.2100000  62.9600000  50.0500000
  84.2600000  61.7100000  51.4400000  84.2100000  60.6400000  51.6600000
  84.3800000  62.1400000  52.4300000  83.3000000  62.0300000  51.0300000
  86.7700000  62.1400000  51.3300000  87.0000000  61.2400000  51.9100000
  87.6200000  62.4000000  50.6900000  86.5700000  62.9500000  52.0300000
  84.1200000  61.7900000  47.9200000  83.2500000  62.5100000  48.3300000
  84.8400000  61.9900000  46.8600000  85.6400000  61.3700000  46.8100000
  84.5400000  63.0700000  45.9000000  84.4600000  63.9400000  46.5600000
  85.7500000  63.3900000  45.0400000  86.2400000  62.4900000  44.6700000
  85.4000000  64.2200000  43.7700000  84.9700000  65.1700000  44.0700000
  86.1900000  64.4000000  43.0400000  84.6400000  63.7100000  43.1800000
  86.8000000  64.0800000  45.9300000  86.3400000  64.7500000  46.6700000
  87.2300000  63.2300000  46.4500000  87.9200000  64.7100000  45.1000000
  87.6100000  65.6000000  44.5500000  88.8100000  65.0000000  45.6600000
  88.4400000  64.0900000  44.3700000  83.1200000  62.9300000  45.1200000
  82.4800000  63.9200000  44.8700000  82.7400000  61.7500000  44.6900000
  83.3400000  60.9300000  44.7100000  81.4200000  61.5500000  44.1300000
  81.3600000  62.1600000  43.2300000  81.3200000  60.1000000  43.5800000
  82.1700000  59.9600000  42.9100000  81.4300000  59.4400000  44.4400000
  80.0000000  59.7200000  42.8800000  78.9900000  59.0100000  43.5500000
  79.2400000  58.5300000  44.4900000  77.6800000  59.1000000  43.0400000
  76.8800000  58.7600000  43.6800000  77.3700000  59.6400000  41.7400000
  76.1100000  59.6600000  41.2300000  76.1700000  60.1200000  40.3900000
  78.4000000  60.2800000  41.0400000  78.3200000  60.7100000  40.0500000
  79.7200000  60.2600000  41.6000000  80.5100000  60.8400000  41.1400000
  80.2800000  61.9500000  45.0500000  79.4000000  62.6600000  44.7200000
  80.4500000  61.5300000  46.3100000  81.2900000  61.0100000  46.5100000
  79.5400000  62.0200000  47.3900000  78.5000000  61.9500000  47.0600000
  79.7600000  61.2000000  48.6900000  80.7600000  61.4300000  49.0600000
  79.0200000  61.5400000  49.4100000  79.5600000  59.6800000  48.5600000
  80.1200000  59.3300000  47.6900000  80.1200000  58.9100000  49.7800000
  79.7800000  57.8800000  49.7900000  81.2000000  58.8500000  49.6000000
  79.8400000  59.4500000  50.6900000  78.1000000  59.2700000  48.3500000
  77.5400000  59.4700000  49.2600000  77.6100000  59.8100000  47.5400000
  78.1700000  58.1800000  48.3100000  79.7600000  63.5300000  47.5800000
  78.7000000  64.2200000  47.6900000  80.9300000  64.2400000  47.5800000
  81.8300000  63.7700000  47.5900000  81.0800000  65.6900000  47.8100000
  80.5400000  66.0900000  48.6600000  82.5500000  66.0900000  48.0300000
  83.1100000  65.4500000  47.3500000  82.8800000  67.0700000  47.6800000
  83.0700000  65.8000000  49.4600000  82.4000000  66.2900000  50.1700000
  82.9600000  64.7200000  49.5900000  84.5400000  66.1000000  49.5800000
  85.1700000  65.6500000  48.8100000  84.8000000  67.1500000  49.4100000
  85.1200000  65.8600000  50.9500000  84.6300000  65.2000000  51.5300000
  86.2700000  66.3100000  51.4600000  87.1200000  67.1200000  50.8200000
  86.8700000  67.3500000  49.8700000  88.0700000  67.2200000  51.1300000
  86.5600000  66.0300000  52.7300000  85.9100000  65.5700000  53.3500000
  87.3400000  66.4800000  53.1900000  80.4600000  66.4800000  46.6000000
  79.8600000  67.5600000  46.8400000  80.5200000  65.9000000  45.4100000
  81.1400000  65.1000000  45.3700000  79.9400000  66.4700000  44.1500000
  80.1400000  67.5300000  44.0500000  80.5200000  65.8700000  42.8800000
  80.5200000  64.7800000  42.9400000  79.8900000  66.2700000  42.0800000
  81.9700000  66.3000000  42.7200000  82.0300000  67.3700000  42.5300000
  82.5300000  66.1700000  43.6400000  82.8400000  65.5900000  41.6200000
  83.8400000  66.0000000  41.7000000  82.8200000  64.5500000  41.9700000
  82.1600000  65.6700000  40.2400000  81.1200000  65.3500000  40.2400000
  82.1400000  66.7400000  40.0300000  82.9900000  65.0100000  39.2300000
  82.5800000  64.9000000  38.3100000  83.8100000  65.5700000  39.1100000
  83.3200000  64.0900000  39.4800000  78.4200000  66.3800000  44.1000000
  77.7600000  67.3900000  43.9700000  77.8200000  65.2100000  44.2600000
  78.3500000  64.3700000  44.4400000  76.4700000  65.0200000  43.7800000
  76.2700000  65.8700000  43.1200000  76.3300000  63.8000000  42.8400000
  76.4200000  62.8800000  43.4200000  75.3100000  63.8500000  42.4600000
  77.2200000  63.8300000  41.6300000  76.8500000  64.3200000  40.5900000
  78.4900000  63.3800000  41.7900000  79.1200000  63.4100000  41.0000000
  78.7000000  62.9700000  42.6900000  75.4900000  64.9400000  44.9300000
  74.2900000  65.0300000  44.6800000  76.0600000  64.6600000  46.1500000
  77.0600000  64.7300000  46.2500000  75.2300000  64.6100000  47.4300000
  74.1900000  64.9000000  47.2600000  75.2500000  63.2600000  48.1700000
  76.2300000  62.9400000  48.5200000  74.6600000  63.3100000  49.0900000
  74.5900000  62.2000000  47.3400000  73.2400000  61.8300000  47.6500000
  72.7500000  62.1800000  48.5400000  72.5900000  60.9500000  46.7700000
  71.5800000  60.6300000  46.9600000  73.3500000  60.4200000  45.7300000
  72.8600000  59.6700000  45.1200000  74.6900000  60.7300000  45.4100000
  75.1300000  60.2700000  44.5300000  75.3100000  61.6700000  46.2500000
  76.3400000  61.9700000  46.1800000  75.7300000  65.7100000  48.3400000
  76.7700000  66.3700000  48.2200000  74.8700000  65.9000000  49.3300000
  73.9800000  65.4400000  49.4400000  75.1400000  66.7800000  50.4700000
  76.2200000  66.9000000  50.5400000  74.5700000  68.2400000  50.2500000
  75.0900000  68.9800000  50.8600000  74.8100000  68.5200000  49.2200000
  72.9800000  68.3100000  50.3300000  72.6000000  67.3200000  50.0700000
  72.8100000  68.4600000  51.4000000  72.0700000  69.5500000  49.3400000
  72.9200000  70.9500000  50.0200000  73.9200000  71.0500000  49.6000000
  72.2500000  71.8000000  49.9500000  72.9700000  70.8000000  51.0900000
  74.5900000  66.0700000  51.6900000  73.7000000  65.1700000  51.6800000
  75.0600000  66.5500000  52.8200000  75.7000000  67.3300000  52.8500000
  74.5300000  66.2500000  54.1000000  74.2400000  65.2000000  54.1400000
  75.6500000  66.4500000  55.1300000  76.5600000  65.9300000  54.8400000
  75.8400000  67.5200000  55.1400000  75.2400000  65.8500000  56.8000000
  73.3500000  67.1600000  54.4900000  73.2900000  68.3700000  54.2100000
  72.4100000  66.5700000  55.2800000  72.4900000  65.5700000  55.3900000
  71.2600000  67.2400000  55.9800000  71.2800000  68.3200000  55.8600000
  70.0300000  66.7700000  55.2300000  70.1500000  66.9500000  54.1600000
  69.8900000  65.6900000  55.3100000  68.7500000  67.4500000  55.7600000
  68.6200000  67.1200000  56.7900000  68.7600000  68.5400000  55.7000000
  67.4900000  66.9600000  55.1400000  67.5200000  66.0400000  54.3200000
  66.3800000  67.6900000  55.2800000  65.5900000  67.2700000  54.8100000
  66.3600000  68.5500000  55.8000000  71.2700000  66.9000000  57.4900000
  70.9700000  65.7300000  57.9200000  71.6600000  67.9200000  58.3300000
  71.5900000  68.8600000  57.9800000  71.9900000  67.6300000  59.7500000
  72.6900000  66.8000000  59.6700000  72.6900000  68.7700000  60.4100000
  71.9500000  69.5700000  60.3700000  72.9200000  68.4900000  61.4400000
  74.2900000  69.2900000  59.6700000  70.7100000  67.2700000  60.5100000
  69.5900000  67.6300000  60.1700000  70.8900000  66.4100000  61.5100000
  71.8200000  66.0900000  61.7700000  69.9300000  66.2600000  62.5600000
  68.9800000  66.2100000  62.0300000  70.2700000  65.1200000  63.4800000
  71.1800000  65.4100000  64.0100000  69.4300000  64.9800000  64.1700000
  70.4600000  63.7700000  62.8600000  69.6100000  63.3400000  61.8400000
  68.7800000  63.9500000  61.5400000  69.9100000  62.2400000  61.0900000
  69.3400000  62.0300000  60.2000000  71.0200000  61.4900000  61.4700000
  71.3800000  60.3900000  60.7300000  72.2000000  59.9700000  61.0000000
  71.7200000  61.7300000  62.7000000  72.4700000  61.0700000  63.1100000
  71.4700000  62.9400000  63.3200000  71.8900000  63.0600000  64.3000000
  69.7800000  67.5900000  63.3400000  70.7800000  68.3000000  63.6000000
  68.5200000  68.0500000  63.6000000  67.7400000  67.4100000  63.5200000
  68.2000000  69.2900000  64.2100000  68.4900000  70.0200000  63.4600000
  66.6900000  69.3100000  64.3400000  66.2000000  68.9600000  63.4300000
  66.5800000  68.6600000  65.2100000  65.9200000  70.6000000  64.7000000
  66.5100000  71.2100000  65.3800000  65.7100000  71.1600000  63.7800000
  64.7300000  70.4700000  65.6700000  64.2900000  69.4100000  66.0500000
  64.0400000  71.5500000  65.9100000  63.2900000  71.4800000  66.5800000
  64.3900000  72.4100000  65.5100000  69.0200000  69.6100000  65.4200000
  69.1800000  68.8300000  66.3100000  69.4600000  70.8300000  65.5500000
  69.2300000  71.4600000  64.7900000  70.4100000  71.3600000  66.4800000
  70.0200000  72.3000000  66.8600000  70.5300000  70.6600000  67.3200000
  71.8200000  71.6300000  65.8900000  72.4300000  72.6600000  66.2100000
  72.3400000  70.6400000  65.1300000  71.7700000  69.8300000  64.9400000
  73.7300000  70.6600000  64.6400000  74.3600000  71.0100000  65.4700000
  74.0100000  69.1900000  64.3800000  73.2800000  68.8300000  63.6600000
  75.0400000  69.0900000  64.0300000  74.0000000  68.3500000  65.6100000
  73.0100000  67.4900000  65.8600000  72.1700000  67.2300000  65.2300000
  73.0700000  67.0400000  67.1900000  72.3700000  66.4400000  67.6000000
  74.2300000  67.6000000  67.8000000  74.7100000  67.5400000  69.1300000
  74.1600000  66.9800000  69.8800000  75.9400000  68.1400000  69.4200000
  76.3200000  68.1900000  70.4300000  76.5600000  68.9700000  68.4700000
  77.4100000  69.6000000  68.6700000  76.0100000  69.0900000  67.1900000
  76.6600000  69.5500000  66.4700000  74.8000000  68.4200000  66.8400000
  73.8800000  71.4700000  63.3300000  73.0800000  71.4400000  62.4300000
  75.0900000  72.0400000  63.1700000  75.6300000  72.0500000  64.0300000
  75.5200000  73.0400000  62.1900000  74.9300000  72.8700000  61.2900000
  75.0900000  74.3900000  62.7200000  74.9800000  75.0800000  61.8900000
  74.0800000  74.2200000  63.0900000  75.9800000  75.0900000  63.7600000
  76.0300000  74.4900000  64.6700000  76.9500000  75.2100000  63.2900000
  75.4100000  76.4300000  64.1700000  75.3200000  77.0700000  63.2900000
  74.4500000  76.0800000  64.5400000  76.3200000  77.0600000  65.2800000
  75.6300000  77.6900000  65.8500000  76.6100000  76.3500000  66.0600000
  77.4900000  77.7600000  64.7300000  78.2000000  78.0200000  65.4000000
  77.8200000  77.3400000  63.8700000  77.2400000  78.7000000  64.4700000
  76.9600000  72.9400000  61.8100000  77.7700000  72.3800000  62.6000000
  77.2000000  73.5700000  60.7000000  76.4200000  73.8700000  60.1400000
  78.5300000  73.6700000  60.1300000  78.6400000  74.6500000  59.6600000
  79.1900000  73.6400000  60.9900000  78.9100000  72.5300000  59.2200000
  78.1600000  71.6700000  58.9000000  80.1700000  72.6400000  58.7300000
  80.6700000  73.4900000  58.9200000  80.5700000  71.8200000  57.5500000
  79.9400000  72.1600000  56.7300000  81.9700000  72.3200000  57.0200000
  81.7500000  73.3800000  56.9000000  82.6300000  72.1100000  57.8600000
  82.4400000  71.7600000  55.6900000  82.5100000  70.6800000  55.7900000
  81.4600000  72.1000000  54.5900000  80.5600000  71.4800000  54.5600000
  81.1300000  73.1400000  54.5900000  81.9100000  72.0000000  53.6000000
  83.7000000  72.6000000  55.3700000  84.4600000  72.4000000  56.1200000
  84.1500000  72.3100000  54.4200000  83.3500000  73.6300000  55.2600000
  80.4700000  70.2800000  57.7200000  80.3200000  69.6000000  56.7000000
  80.5000000  69.7500000  58.9000000  80.7900000  70.2900000  59.7000000
  80.2800000  68.2600000  59.2100000  79.9400000  67.7200000  58.3300000
  81.6800000  67.7100000  59.5600000  81.9200000  68.0000000  60.5800000
  81.6000000  66.6300000  59.6200000  82.8100000  67.9800000  58.6700000
  83.6600000  69.1400000  58.8800000  83.3000000  69.7800000  59.6700000
  84.7100000  69.5100000  58.0000000  85.3500000  70.3600000  58.1700000
  84.9300000  68.7500000  56.8600000  85.8400000  69.1300000  55.8600000
  86.3700000  69.8800000  56.1700000  84.1100000  67.6000000  56.7200000
  84.3400000  66.8600000  55.9700000  83.0700000  67.1900000  57.5700000
  82.5500000  66.2500000  57.4000000  79.3400000  68.0700000  60.3300000
  79.4800000  67.0400000  61.0500000  78.4000000  69.0500000  60.4400000
  78.4500000  69.9300000  59.9500000  77.3600000  69.1000000  61.4900000
  76.8300000  70.0400000  61.3500000  76.4300000  67.9300000  61.3600000
  76.9800000  67.0100000  61.5700000  75.6800000  67.9300000  62.1500000
  75.6900000  67.7600000  59.7000000  77.9500000  69.0500000  62.8900000
  77.4900000  68.3400000  63.7700000  79.1200000  69.7100000  63.1000000
  79.4400000  70.3100000  62.3500000  79.9900000  69.6800000  64.2700000
  79.7600000  68.6800000  64.6500000  81.4800000  69.6900000  63.8000000
  82.0800000  69.3800000  64.6500000  81.5300000  68.9800000  62.9700000
  81.9200000  71.1000000  63.4900000  81.6400000  71.8500000  64.2200000
  83.0000000  71.1700000  63.6100000  81.4800000  71.6800000  62.1500000
  81.7400000  72.8900000  61.8800000  80.9300000  71.0200000  61.2700000
  79.7300000  70.6000000  65.5400000  80.4800000  70.7100000  66.5400000
  78.7700000  71.5200000  65.3500000  78.3200000  71.6100000  64.4600000
  78.5900000  72.5700000  66.3100000  79.0800000  72.3200000  67.2500000
  79.2100000  73.8900000  65.8500000  80.2000000  73.6000000  65.5100000
  78.7400000  74.2000000  64.9100000  79.3100000  75.0600000  66.8800000
  78.3200000  75.4700000  67.0600000  79.7000000  74.6200000  67.8000000
  80.2100000  76.2200000  66.3800000  79.7800000  77.3700000  66.0500000
  81.4300000  75.9800000  66.4500000  77.1000000  72.6900000  66.6600000
  76.1700000  72.3900000  65.8700000  76.7600000  73.0800000  67.8800000
  77.5200000  73.4500000  68.4400000  75.3600000  73.1200000  68.4000000
  74.7200000  72.5200000  67.7500000  75.1800000  72.3800000  69.7100000
  75.5600000  71.3600000  69.6300000  75.7700000  72.8500000  70.5000000
  73.8000000  72.3400000  70.2900000  73.4100000  73.4000000  71.1300000
  74.0700000  74.2500000  71.2300000  72.0600000  73.4100000  71.7000000
  71.7500000  74.2600000  72.2900000  71.2200000  72.4000000  71.3300000
  69.9200000  72.4700000  71.7200000  69.4900000  71.6900000  71.3700000
  71.6600000  71.3300000  70.5200000  71.1100000  70.4100000  70.4300000
  72.9400000  71.2800000  69.9200000  73.2500000  70.4700000  69.2800000
  74.7200000  74.5900000  68.4200000  75.3600000  75.5700000  68.4300000
  73.3400000  74.7000000  68.4200000  72.8100000  73.8400000  68.3700000
  72.5400000  75.9400000  68.3700000  73.0400000  76.7900000  68.8500000
  72.2600000  76.2600000  66.8900000  73.2200000  76.4900000  66.4300000
  71.8200000  75.4100000  66.3800000  71.3400000  77.3700000  66.7600000
  70.8800000  77.2900000  65.9200000  71.1800000  75.7400000  69.0800000
  70.4400000  74.9200000  68.6700000  70.8100000  76.3600000  70.1400000
  71.5800000  76.7600000  70.6700000  69.4600000  76.3500000  70.7600000
  69.2700000  75.3100000  71.0300000  69.5100000  77.1800000  72.0900000
  70.1900000  76.6700000  72.7700000  70.0700000  78.6100000  71.9900000
  70.0000000  79.1300000  72.9500000  71.1300000  78.5700000  71.7300000
  69.4000000  79.2000000  71.3600000  68.1700000  77.3100000  72.8400000
  68.4200000  77.7900000  73.7800000  67.4100000  77.9200000  72.3500000
  67.6300000  75.9300000  73.1300000  66.6900000  76.0600000  73.6800000
  67.4500000  75.3100000  72.2600000  68.3300000  75.3500000  73.7300000
  68.4200000  76.9600000  69.8000000  67.3000000  76.4100000  69.7400000
  68.5800000  78.0300000  69.0300000  69.4200000  78.5600000  69.2000000
  67.6300000  78.6500000  68.1000000  66.7400000  78.9300000  68.6600000
  68.1500000  79.9500000  67.4700000  69.0400000  79.6600000  66.9200000
  67.3600000  80.2900000  66.8100000  68.2400000  81.1500000  68.3800000
  68.8000000  80.9100000  69.2800000  68.7400000  81.8900000  67.7600000
  66.8200000  81.7700000  68.6800000  66.2300000  82.1400000  67.8500000
  66.1700000  80.9800000  69.0800000  67.0100000  82.9500000  69.6200000
  66.0200000  83.2800000  69.9300000  67.4800000  82.5100000  70.4900000
  67.8200000  83.9900000  68.8900000  67.4400000  84.0600000  67.9500000
  67.6800000  84.9100000  69.2800000  68.7800000  83.6900000  68.7900000
  67.0900000  77.7500000  66.9100000  66.0200000  77.9900000  66.3900000
  67.8300000  76.7300000  66.5100000  68.6800000  76.5500000  67.0300000
  67.3400000  75.6900000  65.6500000  66.7900000  76.2400000  64.8800000
  68.5000000  74.9800000  64.8700000  69.1800000  74.4800000  65.5700000
  68.0700000  74.1700000  64.2900000  69.2800000  75.8900000  64.0300000
  69.1100000  75.7400000  62.8100000  69.9600000  76.8100000  64.5100000
  66.2900000  74.8000000  66.2800000  65.5600000  74.0400000  65.5800000
  66.3000000  74.7000000  67.6300000  67.0000000  75.2100000  68.1400000
  65.3000000  73.8600000  68.3300000  64.9500000  73.1200000  67.6200000
  65.9000000  73.1100000  69.6500000  66.6200000  73.8200000  70.0600000
  64.7900000  72.8600000  70.6600000  64.3400000  73.7600000  71.0700000
  64.0200000  72.3000000  70.1200000  65.1000000  72.2100000  71.4700000
  66.5700000  71.7800000  69.4000000  66.8600000  71.3900000  70.3800000
  65.9000000  71.0300000  68.9600000  67.7000000  71.8600000  68.4200000
  68.2700000  70.9400000  68.3300000  67.2400000  72.0700000  67.4500000
  68.3800000  72.6600000  68.7100000  64.0000000  74.6600000  68.6700000
  62.8300000  74.2000000  68.5000000  64.2400000  75.8700000  69.2300000
  65.1900000  76.0600000  69.5000000  63.2000000  76.8000000  69.7700000
  62.2400000  76.4600000  69.3700000  63.0500000  76.5900000  71.3100000
  62.2800000  77.3000000  71.6500000  62.6100000  75.6100000  71.4700000
  64.3200000  76.6500000  72.2200000  64.9700000  75.8100000  71.9700000
  64.8400000  77.5600000  71.9400000  63.9600000  76.7300000  73.7100000
  63.4500000  75.8400000  74.0800000  64.8200000  76.9400000  74.3400000
  63.1100000  77.8400000  74.0100000  62.6300000  78.3100000  73.2400000
  62.7600000  78.3500000  75.1900000  63.2300000  77.8800000  76.2900000
  63.8300000  77.0700000  76.2800000  62.7500000  78.1200000  77.1400000
  61.9800000  79.3400000  75.2600000  61.6200000  79.8000000  74.4400000
  61.6100000  79.6000000  76.1600000  63.6100000  78.2200000  69.3700000
  64.3200000  78.8900000  70.1000000  63.0100000  78.7400000  68.2500000
  62.3900000  78.1500000  67.7200000  63.3000000  80.1600000  67.9000000
  64.3500000  80.4500000  67.9200000  62.8200000  80.4400000  66.5100000
  63.3200000  79.7200000  65.8500000  61.7300000  80.3500000  66.5200000
  63.1200000  81.8000000  65.9600000  62.3500000  82.4700000  66.3400000
  64.0800000  82.2400000  66.2400000  62.8700000  81.9300000  64.4500000
  63.4400000  81.1400000  63.9600000  61.8300000  81.7700000  64.2000000
  63.4000000  83.2400000  63.8800000  62.9200000  84.0300000  64.4600000
  64.4800000  83.2700000  63.9800000  62.9800000  83.5100000  62.4800000
  63.2800000  84.4400000  62.2200000  63.3800000  82.8300000  61.8500000
  61.9800000  83.4200000  62.4200000  62.6500000  81.1100000  68.9500000
  63.3200000  82.1900000  69.2400000  61.4900000  80.7600000  69.4900000
  60.9400000  80.0700000  69.0100000  61.0200000  81.3600000  70.7700000
  61.5300000  82.3100000  70.9100000  59.5100000  81.6000000  70.6000000
  59.1400000  80.6200000  70.2800000  58.7900000  81.8200000  71.9600000
  59.2200000  82.7000000  72.4300000  57.7100000  81.8200000  71.8100000
  59.0300000  81.0600000  72.7000000  58.9300000  82.6200000  69.5800000
  58.8200000  83.6100000  70.0100000  59.6500000  82.7900000  68.7900000
  57.8300000  82.0400000  68.6900000  57.6200000  82.9100000  68.0700000
  58.2500000  81.1400000  68.2500000  57.0200000  81.6300000  69.3000000
  61.4800000  80.5400000  71.9700000  62.1000000  81.2300000  72.7900000
  61.2700000  79.3100000  72.0200000  43.3800000  52.1600000  30.4800000
  42.9000000  52.7000000  31.1200000  41.6600000  51.9700000  31.2800000
  40.9900000  52.1200000  30.4300000  40.9700000  52.2400000  32.6500000
  40.0000000  51.7600000  32.6700000  40.8200000  53.6500000  32.9500000
  41.3700000  54.0700000  33.6800000  39.9700000  54.4800000  32.3000000
  39.9300000  55.9400000  32.8800000  40.8000000  56.0200000  33.5300000
  39.7900000  56.6700000  32.0800000  39.0200000  56.0100000  33.4700000
  39.1500000  54.1700000  31.3900000  41.7500000  51.5500000  33.8700000
  42.6600000  52.1200000  34.0700000  42.0100000  50.0700000  33.5400000
  41.0200000  49.6600000  33.3600000  42.8800000  49.9500000  32.2700000
  43.8300000  50.4400000  32.4600000  43.1200000  48.4900000  31.9100000
  42.2200000  47.8800000  31.8700000  43.8200000  48.0600000  32.6200000
  43.7700000  48.4800000  30.6100000  43.2400000  49.0200000  30.0000000
  41.9600000  50.5300000  31.1400000  42.8200000  49.5300000  34.6500000
  42.3700000  49.7100000  35.4900000  40.9400000  51.6400000  35.1300000
  41.4000000  52.6100000  36.1000000  41.4800000  53.5700000  35.6000000
  42.7300000  52.4000000  36.7300000  42.9000000  51.6700000  37.9900000
  43.8300000  51.9700000  38.4700000  42.9900000  50.0900000  37.8000000
  42.0200000  49.4800000  37.2500000  44.1100000  49.5400000  38.0000000
  41.8300000  52.0200000  39.0600000  41.2700000  51.1200000  39.3100000
  40.7700000  52.9600000  38.6100000  41.2300000  53.9500000  38.5900000
  39.6700000  52.8200000  39.5300000  40.0500000  52.5300000  40.3600000
  40.2300000  52.6800000  37.1900000  39.6300000  51.7700000  37.1200000
  39.4700000  53.8600000  36.8400000  38.9400000  53.5500000  36.1000000
  42.6000000  52.4900000  40.2300000  42.2100000  51.7600000  41.4500000
  42.1200000  50.7500000  41.0500000  40.9100000  52.3300000  42.0000000
  40.5700000  51.8500000  43.3600000  40.1600000  50.8500000  43.2900000
  39.3300000  52.5200000  43.9300000  38.8300000  51.8500000  44.6200000
  38.7500000  52.6900000  43.0200000  39.6400000  53.8800000  44.4600000
  39.0800000  54.5600000  44.1000000  41.7000000  51.9000000  44.3500000
  41.8100000  52.9600000  44.5700000  41.2700000  51.1600000  45.5600000
  41.8900000  51.3800000  46.2600000  42.9400000  51.2000000  43.8700000
  42.7500000  50.1400000  43.7200000  43.3500000  51.9700000  42.5300000
  43.4500000  53.0400000  42.6900000  44.5500000  51.3700000  41.9400000
  44.5300000  50.4600000  41.5100000  45.6800000  52.0700000  41.9000000
  46.1100000  52.6200000  42.9100000  46.3000000  52.3200000  40.4900000
  46.5200000  53.3800000  40.5300000  47.2300000  51.8200000  40.2500000
  45.5800000  52.2300000  39.6800000  43.9800000  51.4200000  44.9000000
  44.8300000  50.3500000  45.3600000  44.8400000  49.6700000  44.5100000
  44.1400000  49.6000000  46.4100000  44.2600000  50.1100000  47.8400000
  43.5600000  49.5700000  48.4900000  43.7200000  51.5300000  48.0600000
  44.5500000  52.4000000  48.4400000  42.5000000  51.7800000  47.7700000
  45.7000000  49.9700000  48.2900000  45.8000000  50.6500000  49.1400000
  46.6900000  50.2900000  47.0400000  47.1600000  49.3400000  46.7800000
  47.8300000  50.9500000  47.6200000  48.3100000  51.3500000  46.8900000
  46.1700000  51.0000000  45.8200000  46.0100000  52.0500000  46.0700000
  47.1000000  50.9500000  44.8200000  46.9500000  51.7300000  44.2700000
  45.8300000  48.5700000  48.7900000  47.1200000  48.3300000  49.5400000
  47.5700000  49.2500000  49.9200000  48.0000000  47.5500000  48.6300000
  47.7100000  46.0700000  48.3600000  48.5800000  45.5500000  48.7600000
  47.5600000  45.8500000  46.8400000  46.8000000  46.4800000  46.3700000
  47.4000000  44.7900000  46.6500000  48.7900000  46.1500000  46.1800000
  48.5700000  46.9700000  45.7200000  46.4500000  45.6200000  49.0800000
  45.6200000  46.1000000  48.5600000  46.2600000  44.2400000  48.9900000
  45.8100000  43.9800000  49.7900000  46.4700000  46.0100000  50.6000000
  47.2400000  45.4100000  51.1100000  46.6800000  47.5300000  50.8100000
  45.7100000  47.8600000  51.1800000  47.5100000  47.8600000  51.8700000
  47.0200000  47.9400000  52.7500000  48.8700000  47.7000000  51.8500000
  49.5600000  47.4400000  50.8800000  49.4500000  48.1000000  53.1900000
  49.2100000  47.3200000  53.9000000  50.5200000  48.2500000  53.0600000
  49.0600000  49.0700000  53.5000000  45.1600000  45.6400000  51.0700000
  45.1900000  44.9400000  52.3800000  45.7800000  45.4300000  53.1600000
  45.6900000  43.5800000  52.2100000  45.7700000  42.7200000  53.4800000
  46.5200000  43.1500000  54.1400000  46.2600000  41.2800000  53.4200000
  47.2200000  40.9800000  54.1300000  45.6500000  40.4700000  52.7200000
  44.3800000  42.8200000  54.2100000  43.7100000  42.2500000  53.5700000
  43.8300000  44.2700000  54.2500000  44.5300000  44.7700000  54.9100000
  42.5100000  44.2600000  54.8000000  42.4500000  43.4600000  55.3300000
  43.7200000  44.9500000  52.8900000  43.0900000  44.3900000  52.2000000
  43.2900000  46.3700000  52.9000000  43.6000000  46.7200000  52.0700000
  44.4500000  42.1900000  55.5600000  43.5400000  41.0300000  55.6800000
  43.7500000  40.3800000  54.8300000  42.1300000  41.4800000  55.4800000
  41.2100000  40.4500000  55.8300000  41.2500000  39.6200000  55.1200000
  39.8200000  41.0400000  55.5800000  39.6100000  41.8900000  56.2300000
  39.0000000  40.3300000  55.6800000  39.8200000  41.5000000  54.2000000
  39.3600000  42.3500000  54.2400000  41.4500000  39.9400000  57.2400000
  41.3300000  40.7300000  57.9800000  40.4800000  38.9600000  57.6000000
  40.7100000  38.5500000  58.4400000  42.8000000  39.3100000  57.3900000
  42.9500000  38.4200000  56.7800000  43.9000000  40.4500000  57.0700000
  43.8700000  41.2700000  57.7800000  45.2300000  39.9800000  57.1300000
  45.5700000  39.8500000  56.1800000  45.8500000  39.5600000  58.2200000
  45.4300000  39.8200000  59.3700000  46.9600000  38.5400000  58.0000000
  46.5800000  37.5600000  57.7200000  47.6300000  38.9600000  57.2400000
  47.5700000  38.4100000  58.8900000  42.8200000  38.8800000  58.8400000
  43.0400000  37.4200000  58.9600000  43.8900000  37.1600000  58.3300000
  41.7600000  36.7600000  58.6900000  41.8700000  35.2700000  58.9200000
  42.7400000  34.8900000  58.4000000  40.7000000  34.4000000  58.3900000
  39.5900000  34.4200000  58.9400000  40.9700000  33.7500000  57.3600000
  41.9000000  35.1300000  60.4300000  41.1500000  35.7100000  60.9600000
  41.8700000  33.6700000  60.7600000  42.7500000  33.3100000  60.7600000
  43.3000000  35.6700000  60.8400000  44.1100000  35.0800000  60.4200000
  43.3300000  35.5200000  62.2800000  42.5900000  35.8700000  62.7800000
  43.4200000  37.1500000  60.5000000  42.7300000  37.7500000  61.1000000
  44.8400000  37.5100000  60.6900000  45.0700000  38.2500000  60.1300000
   3.6500000  70.7100000   5.5300000   3.1300000  69.9100000   5.4900000
   3.8200000  70.8300000   6.4600000  12.6100000  53.3100000  83.5000000
  12.5200000  53.0400000  84.4200000  12.4000000  52.5200000  83.0000000
  77.9400000  38.3400000  32.1800000  77.7600000  39.0100000  32.8400000
  77.2700000  38.4900000  31.5000000  67.0300000  79.4100000  43.3500000
  66.3800000  79.4900000  42.6500000  66.7000000  78.7000000  43.9000000
  71.2900000 103.3600000  44.1800000  70.5500000 103.5600000  44.7500000
  72.0600000 103.5300000  44.7100000  87.1700000   2.6800000 100.6700000
  87.7300000   2.5200000 101.4300000  86.3400000   2.2600000 100.9000000
  59.7300000  79.2400000  92.3700000  59.5600000  79.4800000  93.2800000
  59.9800000  80.0600000  91.9500000  93.9700000  67.5500000  38.1800000
  93.3400000  67.8800000  38.8200000  93.6000000  67.7800000  37.3300000
  65.6900000  15.4000000  58.5500000  64.7900000  15.6500000  58.3900000
  66.0700000  15.2600000  57.6800000  53.0100000  85.1400000  93.5400000
  52.2100000  85.2700000  93.0200000  53.4300000  84.3800000  93.1400000
  41.8000000  68.2100000 101.2500000  42.3600000  67.4800000 101.5000000
  41.1200000  67.8200000 100.7000000  58.6700000  38.0600000  13.8600000
  58.0200000  38.4700000  14.4100000  58.5300000  38.4500000  12.9900000
  52.0700000  20.1000000  80.7800000  52.1700000  20.1000000  81.7300000
  52.7600000  20.6900000  80.4700000  26.8000000  95.2900000   5.3100000
  26.8300000  94.5800000   4.6700000  27.6900000  95.6400000   5.3200000
  65.2500000  57.1100000  28.7800000  66.0500000  57.6500000  28.7700000
  65.5000000  56.3100000  29.2400000  57.7600000  97.3100000  70.7900000
  58.6700000  97.3700000  71.0600000  57.4900000  98.2100000  70.6200000
  88.4300000  22.5800000  60.3400000  88.2000000  21.8700000  59.7400000
  87.7200000  22.5900000  60.9800000  81.7300000  48.6600000  36.2800000
  82.6700000  48.5000000  36.1400000  81.4900000  48.0500000  36.9800000
  15.7300000  45.2100000  35.7200000  14.8400000  44.8900000  35.8500000
  15.8100000  45.3100000  34.7700000  70.6600000 103.9300000   4.3800000
  70.6800000 104.1900000   3.4400000  71.5800000 103.7700000   4.5800000
  82.6500000  71.0900000  34.5400000  83.2800000  71.7600000  34.7900000
  82.0400000  71.5400000  33.9500000  17.8600000  15.3900000  22.8000000
  18.4800000  14.9300000  23.3700000  18.2600000  16.2400000  22.6400000
  55.3000000  80.9600000  34.2100000  55.5500000  80.9000000  33.2900000
  54.5300000  81.5300000  34.2100000 103.5800000  22.8200000  96.9400000
 103.0600000  22.0100000  96.8800000 104.4900000  22.5100000  96.9500000
  68.8500000  40.1200000  95.7800000  69.2600000  40.7700000  96.3400000
  69.4700000  39.3800000  95.7800000  37.1600000  68.6800000   5.3800000
  37.3400000  67.9300000   5.9400000  38.0100000  68.9300000   5.0200000
  80.7500000  83.7100000  39.9900000  81.3000000  82.9700000  40.2700000
  81.0000000  83.8500000  39.0800000  77.8000000  60.7600000  96.9300000
  77.0200000  60.9800000  97.4500000  77.8700000  61.4700000  96.3000000
 101.3600000  73.7000000   8.4800000 102.3100000  73.7500000   8.3700000
 101.0100000  73.8200000   7.6000000   7.0200000  98.2900000  73.4000000
   6.0700000  98.3900000  73.4300000   7.1600000  97.3800000  73.1700000
   1.4200000  79.5200000  96.2700000   0.6600000  79.7400000  95.7300000
   2.1200000  79.3400000  95.6500000  19.1700000  93.8300000  32.6200000
  19.0900000  93.2900000  33.4000000  18.3300000  93.7400000  32.1700000
  85.1700000 101.1800000  16.2900000  85.4400000 101.7600000  17.0000000
  84.7200000 101.7600000  15.6600000  14.0400000  30.9700000  90.8200000
  14.1500000  31.0400000  91.7700000  14.0300000  30.0300000  90.6500000
  82.5900000   9.7000000  51.7300000  81.7500000   9.3400000  51.4700000
  83.2200000   9.3200000  51.1200000  78.7100000  50.2500000  94.1300000
  79.6300000  50.1000000  94.3700000  78.4300000  49.4200000  93.7400000
  80.4200000  12.5300000  89.2300000  80.0700000  11.7900000  89.7300000
  79.6600000  12.8900000  88.7700000  94.7700000  82.8600000  96.9400000
  95.4600000  83.2200000  97.5000000  94.8000000  83.4000000  96.1500000
  76.5200000  80.0300000  20.9400000  77.0600000  80.8100000  21.0300000
  75.7200000  80.2300000  21.4100000  13.7800000  10.5300000  62.8000000
  14.1600000  11.3600000  62.5200000  14.0400000  10.4300000  63.7100000
  82.9700000  68.2000000  51.8500000  83.7900000  68.6600000  52.0300000
  82.5100000  68.2100000  52.6900000  97.7500000  90.7500000  70.0000000
  97.0600000  91.2400000  70.4500000  97.5600000  90.8700000  69.0700000
  51.4000000   8.6300000  63.8400000  50.4600000   8.6500000  64.0400000
  51.4900000   7.9200000  63.2000000  33.5200000   9.1400000  99.0200000
  34.0700000   8.4300000  99.3500000  33.0100000   9.4200000  99.7800000
  19.8600000  72.9000000  83.5900000  20.4100000  73.5900000  83.9600000
  20.4800000  72.3300000  83.1300000  77.7500000  68.2400000  88.3300000
  77.4400000  68.4600000  87.4600000  77.5400000  67.3100000  88.4300000
  90.6700000  45.8500000  32.8400000  90.1000000  45.3200000  33.4100000
  91.5500000  45.7300000  33.2100000   0.1900000  14.7800000  37.2000000
  -0.6900000  14.6800000  36.8400000   0.1800000  14.2600000  38.0000000
  51.9400000  77.1400000  21.1000000  51.7300000  77.9100000  20.5600000
  52.5500000  76.6400000  20.5600000  48.1600000  17.7800000  89.5800000
  47.8500000  17.5000000  90.4400000  47.9700000  17.0400000  89.0100000
  44.2400000  88.9400000  11.9800000  45.1300000  88.6800000  11.7200000
  43.6900000  88.2300000  11.6700000 103.2200000  91.0900000  90.7000000
 102.7600000  91.0400000  89.8600000 104.0000000  91.6000000  90.5100000
  13.4100000  24.3400000  72.8500000  14.1500000  24.9500000  72.8800000
  13.6100000  23.7600000  72.1200000 103.9700000   4.5300000  80.9400000
 103.0600000   4.8000000  81.0200000 104.1500000   4.5700000  80.0000000
 103.0800000  31.4000000  13.2700000 103.1900000  30.5000000  12.9500000
 103.0900000  31.3400000  14.2200000  49.6000000  35.7100000  91.1100000
  49.3400000  34.9200000  91.5900000  48.7900000  36.0600000  90.7500000
  95.3900000  53.5200000  55.5900000  96.2100000  53.0700000  55.7800000
  95.6400000  54.4400000  55.4600000  69.3900000  10.1500000  34.4400000
  68.8000000   9.6000000  34.9500000  70.2100000   9.6600000  34.4200000
  51.3600000  47.9500000  89.1200000  50.4200000  47.9800000  89.3000000
  51.6000000  47.0300000  89.2300000   5.7400000  99.1300000  78.0100000
   4.8900000  99.5500000  77.9000000   5.8400000  98.5900000  77.2300000
  88.4600000  16.2700000  54.7000000  87.8700000  15.8100000  54.1100000
  88.9900000  16.8200000  54.1200000  69.3700000  11.9900000  92.8700000
  68.5100000  12.1900000  92.5000000  69.3900000  11.0400000  92.9400000
 103.3600000  81.8700000  61.2700000 102.9200000  81.4800000  60.5200000
 103.3400000  82.8100000  61.0900000  88.2200000   3.4100000  83.3000000
  87.2900000   3.6500000  83.2800000  88.2800000   2.6200000  82.7600000
  53.5500000  56.8600000  22.4200000  54.0900000  56.4200000  21.7600000
  54.0300000  57.6500000  22.6400000  44.0200000  54.0700000  96.7800000
  43.1200000  54.2100000  97.0600000  44.4100000  53.5500000  97.4900000
  93.8400000  18.7500000  59.5500000  94.6300000  18.2100000  59.5600000
  93.3700000  18.4700000  58.7600000 105.0100000  88.7500000  82.9800000
 105.0600000  89.6900000  82.8100000 104.2400000  88.6400000  83.5500000
 103.1800000  86.3400000  44.0600000 102.8700000  87.2000000  43.7800000
 103.9500000  86.5100000  44.5900000  94.3500000  72.9100000  82.8400000
  93.8500000  72.3300000  82.2600000  95.2600000  72.7900000  82.5700000
  31.2300000 104.8500000  44.5100000  32.0700000 105.1200000  44.1300000
  30.6500000 105.6000000  44.3700000  51.5900000  38.9700000   6.6900000
  50.8800000  38.6200000   7.2300000  52.3400000  39.0400000   7.2900000
  24.7000000   6.2500000  33.0200000  24.4200000   6.7300000  33.8100000
  24.0200000   5.6100000  32.8700000  19.5400000  29.8600000  73.9400000
  19.0400000  29.6100000  73.1700000  19.2700000  29.2400000  74.6200000
  32.0800000  31.4700000  71.4400000  32.1400000  32.2500000  71.9800000
  32.9900000  31.2300000  71.2600000   9.1500000  44.8100000   5.3000000
   9.8600000  44.1900000   5.1300000   8.7600000  44.5200000   6.1200000
  51.2000000  33.2500000  29.2500000  51.5200000  34.0800000  28.8900000
  51.6300000  33.1700000  30.1000000  67.9400000  22.8700000  63.9400000
  68.2000000  21.9700000  64.1400000  68.1800000  23.3700000  64.7200000
   2.9900000  84.0800000  18.5800000   2.7200000  84.9200000  18.2000000
   3.1300000  84.2600000  19.5000000  17.5500000  35.8400000  84.6900000
  16.7500000  35.8100000  85.2100000  17.5200000  35.0500000  84.1500000
  26.9300000  81.4500000  71.2900000  26.1600000  81.0400000  71.6900000
  26.8300000  81.3000000  70.3500000  15.8400000  65.0600000 105.3300000
  15.5000000  64.9000000 106.2100000  15.0600000  65.1800000 104.7900000
  44.4500000  71.4400000  81.7400000  43.6000000  71.8200000  81.9600000
  45.0800000  71.9000000  82.3000000  53.6800000  81.0800000  88.5000000
  53.3400000  81.9700000  88.6200000  53.2000000  80.5500000  89.1500000
 101.0600000  22.9400000  69.4200000 101.5900000  22.7200000  68.6500000
 100.1600000  22.9100000  69.1100000  42.9800000  99.0800000  61.0600000
  42.1500000  99.0200000  60.5800000  43.5300000  99.6400000  60.5100000
  29.3700000  24.8000000  86.4800000  28.5900000  25.2700000  86.1700000
  29.0500000  23.9200000  86.6800000   8.2300000  83.2600000  69.2800000
   8.5800000  83.6700000  70.0700000   7.3800000  82.9000000  69.5500000
  80.2100000  18.8700000  47.6200000  79.2900000  18.9700000  47.3500000
  80.6800000  19.5600000  47.1500000  34.6400000  23.1200000  96.0700000
  35.5900000  23.1600000  96.1300000  34.3800000  23.9800000  95.7300000
  95.2100000  98.7200000  64.4400000  94.9500000  99.5900000  64.7500000
  96.1200000  98.6300000  64.7000000  13.2000000  21.8000000  22.9000000
  12.2700000  21.5800000  23.0100000  13.3000000  22.6500000  23.3200000
  80.8500000  11.2700000   5.3500000  80.8600000  10.3500000   5.6300000
  80.2300000  11.6900000   5.9400000  34.1900000 100.4800000  12.8500000
  34.6300000 100.8400000  13.6300000  33.3600000 100.9500000  12.8000000
  95.8300000  32.8600000  29.6000000  96.1600000  32.6000000  30.4600000
  94.8800000  32.7600000  29.6700000  13.0200000  74.7200000  42.7000000
  13.6700000  74.1900000  42.2500000  12.8800000  75.4700000  42.1300000
  15.9200000  65.9400000  69.9900000  15.7400000  65.0900000  70.3900000
  16.8700000  65.9400000  69.8500000   3.6300000  98.9400000  99.1300000
   3.0600000  99.5800000  99.5700000   3.4000000  98.1000000  99.5200000
  55.0600000  15.5100000  99.9100000  55.9600000  15.8200000  99.9300000
  55.0100000  14.9400000  99.1400000  35.4200000  17.6800000  14.6200000
  36.2900000  18.0700000  14.5300000  34.8300000  18.3400000  14.2400000
  98.2500000  76.0400000   5.1600000  97.5000000  76.6300000   5.2500000
  98.1500000  75.6500000   4.3100000  12.3700000  15.1800000  44.1300000
  11.5100000  15.1800000  43.7100000  12.4900000  16.0700000  44.4600000
  60.2600000  67.8800000  89.9500000  60.9000000  67.3300000  90.4100000
  60.0200000  68.5500000  90.5900000  67.7200000   9.1600000  84.0500000
  68.1800000   9.1400000  84.8900000  67.5900000  10.0900000  83.8600000
  36.1500000  95.5300000  24.2400000  35.4200000  96.0200000  24.6200000
  36.9300000  95.9200000  24.6200000  47.5100000  69.4500000 101.4600000
  46.7400000  68.9200000 101.3000000  47.6100000  69.9800000 100.6600000
 100.9900000  16.3000000  15.9600000 100.4100000  15.9600000  15.2800000
 100.6300000  17.1600000  16.1800000  54.9800000  55.8500000  95.3600000
  54.9400000  55.0000000  94.9200000  55.9100000  56.0700000  95.3700000
  54.8200000  76.2500000  22.9200000  55.6200000  76.5100000  22.4700000
  54.4200000  75.5900000  22.3500000  13.5500000  23.3000000  29.0000000
  13.0700000  23.1300000  29.8100000  14.4400000  23.5100000  29.2900000
  52.3000000  65.3100000  67.1900000  52.0100000  64.7800000  67.9300000
  52.0700000  64.7900000  66.4200000  52.7000000  54.8000000 101.7700000
  52.2200000  54.8400000 102.6000000  52.6000000  53.8900000 101.4800000
  81.7200000  45.2000000  87.1200000  81.8800000  44.5200000  87.7700000
  81.4700000  45.9700000  87.6300000  59.7800000   7.8100000   3.8000000
  60.0300000   8.4000000   4.5000000  60.5700000   7.3000000   3.6200000
 101.2900000  38.6800000  70.9800000 101.5300000  38.2600000  70.1600000
 102.0700000  38.6200000  71.5200000  94.7900000  38.8100000  11.4900000
  94.0800000  38.1800000  11.5500000  94.8100000  39.2300000  12.3500000
  53.4900000 102.4500000  70.1700000  53.5300000 103.3900000  70.3500000
  53.8900000 102.3500000  69.3000000  17.5300000  16.0900000  97.9800000
  18.2400000  15.5200000  98.2700000  17.8900000  16.9700000  98.0400000
  11.1000000  97.7500000  71.3900000  10.3100000  98.1400000  71.7700000
  11.4900000  97.2400000  72.1100000  56.1400000  24.6700000  82.1300000
  55.9300000  23.9000000  81.6000000  55.3000000  24.9700000  82.4600000
  62.1000000  84.9900000  78.0800000  62.2900000  84.0600000  78.0100000
  61.4600000  85.0500000  78.8000000   0.0900000  41.2800000  24.6200000
  -0.6600000  40.8900000  25.0700000   0.5600000  41.7600000  25.3000000
  22.4000000  29.4600000  95.5100000  23.0200000  30.1300000  95.2500000
  21.5400000  29.8100000  95.2500000  12.7800000  65.2900000  69.6800000
  13.0300000  66.0000000  69.1000000  11.8700000  65.4900000  69.9200000
  77.7100000  96.7800000  32.5600000  77.9800000  97.7000000  32.6300000
  76.9100000  96.7300000  33.0800000  26.4500000  41.4800000  63.1900000
  27.2800000  41.0000000  63.0900000  25.9300000  40.9400000  63.7900000
  60.1800000   0.8200000  78.7200000  59.3600000   0.3300000  78.7200000
  60.3700000   0.9700000  79.6500000  62.1400000  22.0300000  51.8200000
  62.7600000  21.4900000  51.3300000  61.5800000  22.4200000  51.1400000
  43.1000000  22.2100000  90.8100000  43.7700000  21.8900000  91.4200000
  42.9300000  21.4700000  90.2300000  88.8100000  30.2900000 103.3100000
  89.5000000  30.8300000 102.9400000  89.2700000  29.6400000 103.8400000
   1.1600000  22.4300000   9.8500000   0.6200000  21.6500000   9.7800000
   1.9700000  22.1300000  10.2800000  87.7500000  97.4800000  17.8700000
  88.5700000  97.9600000  17.8300000  87.1200000  98.0600000  17.4500000
  56.5000000  16.6900000   9.4500000  55.7600000  16.7700000  10.0400000
  57.2600000  16.5900000  10.0200000  90.4700000  57.7900000  83.8800000
  90.9100000  58.0000000  84.7000000  90.3700000  58.6400000  83.4400000
  61.0600000  50.9200000  81.0800000  60.8800000  50.2600000  81.7600000
  60.5000000  51.6600000  81.3200000  49.2800000  34.7700000  74.1000000
  48.6800000  34.1200000  74.4600000  50.0400000  34.7500000  74.6800000
  30.7100000  75.5400000  52.5700000  30.8500000  76.4900000  52.6700000
  31.5200000  75.1500000  52.8900000  71.5000000  15.8200000  14.3800000
  71.7100000  15.2100000  15.0900000  71.1000000  15.2600000  13.7000000
 103.2400000  64.3600000  38.9000000 102.3800000  63.9200000  38.8800000
 103.4300000  64.5300000  37.9800000  18.1200000  44.3300000   0.2100000
  18.0000000  44.5600000   1.1300000  18.2800000  45.1600000  -0.2300000
  62.4100000  81.7700000  27.0300000  62.7500000  81.8000000  27.9200000
  62.7000000  80.9200000  26.6900000   5.3800000  30.3700000  90.2700000
   5.6200000  29.7400000  90.9500000   4.4900000  30.6500000  90.5100000
  79.1500000  25.0100000  95.5100000  79.1100000  24.5300000  94.6800000
  78.9300000  25.9100000  95.2800000   1.3800000  14.5100000  85.7000000
   1.1400000  15.3200000  86.1500000   0.5400000  14.1200000  85.4500000
  19.0400000  66.0400000  64.0600000  18.4200000  66.3500000  63.3900000
  18.5000000  65.5600000  64.6900000  73.1100000  47.3700000  28.9300000
  72.9100000  48.2200000  29.3100000  72.2500000  46.9800000  28.7600000
  50.7200000  49.8200000  42.8700000  49.9200000  49.9500000  42.3500000
  51.4100000  49.7100000  42.2100000  11.4700000 105.0200000  10.8400000
  11.7200000 105.5200000  10.0600000  12.2900000 104.8300000  11.2900000
  41.6900000  85.7200000  69.0100000  40.9600000  85.7900000  68.3900000
  41.9900000  84.8100000  68.9200000  10.3300000  97.6400000  58.0600000
  11.0700000  97.6600000  57.4500000  10.1500000  96.7100000  58.1900000
  69.4000000  27.2200000  22.6400000  70.1800000  26.6700000  22.4800000
  69.4400000  27.8900000  21.9600000  62.3500000  11.7500000  68.6100000
  62.3200000  12.3200000  67.8400000  61.7800000  11.0100000  68.4000000
   8.6700000  73.6400000  32.3300000   7.9000000  73.0800000  32.2500000
   8.3200000  74.5300000  32.2200000  61.7600000  42.8900000  96.8700000
  62.7200000  42.8700000  96.8500000  61.5500000  43.2300000  97.7400000
  74.3000000  94.2300000  54.8100000  74.4700000  93.6400000  54.0800000
  75.1600000  94.3500000  55.2300000  80.8700000  97.8600000  12.5400000
  81.1000000  97.0600000  13.0000000  80.5400000  97.5600000  11.6900000
  95.4900000  71.2000000  93.8300000  95.4800000  71.8700000  93.1500000
  95.6700000  70.3800000  93.3600000  11.0800000  18.5300000  91.6400000
  11.7800000  19.0100000  92.0800000  10.5100000  19.2100000  91.2900000
  75.9600000  64.7200000  17.8800000  76.9100000  64.8100000  17.8500000
  75.6900000  64.7700000  16.9600000  17.1600000  26.3900000  14.9200000
  17.6500000  26.7800000  14.2000000  17.7300000  25.7100000  15.2800000
  43.5300000  37.3700000  65.1400000  42.9900000  37.8400000  64.5000000
  44.2400000  37.0000000  64.6200000  38.1200000  26.1400000 101.8700000
  38.8200000  26.7100000 101.5300000  38.3000000  26.0800000 102.8100000
  67.5000000  88.0800000  12.6600000  67.0700000  88.5300000  13.3900000
  68.1700000  87.5400000  13.0700000  62.5900000  84.7000000  25.6600000
  62.4800000  85.6000000  25.3500000  62.1200000  84.1700000  25.0200000
 104.4700000  97.5200000  29.2100000 103.5300000  97.6700000  29.2600000
 104.8000000  97.7600000  30.0800000  23.8600000  12.8600000  43.7600000
  24.6500000  12.7300000  43.2300000  24.1800000  13.2600000  44.5700000
  62.2700000  14.6000000  83.6400000  62.3600000  15.1000000  82.8300000
  61.3600000  14.7300000  83.9100000  22.7000000  49.1200000  88.6700000
  23.6200000  48.9000000  88.5900000  22.5700000  49.2900000  89.6000000
  79.0700000   6.6400000  64.2100000  78.1700000   6.3500000  64.3500000
  78.9900000   7.4200000  63.6700000 103.3300000   9.9700000  54.3300000
 103.1800000   9.6100000  53.4600000 102.7600000  10.7400000  54.3800000
  26.0500000  31.1100000  63.2500000  26.0000000  31.7100000  64.0000000
  25.3300000  31.3700000  62.6800000   9.8800000   1.9600000  25.8000000
   9.7300000   1.6400000  24.9000000   9.2200000   1.5100000  26.3400000
  80.8800000   3.2000000  60.0900000  81.0600000   2.5700000  60.8000000
  81.7000000   3.2300000  59.6000000  80.1800000  55.0900000 102.7400000
  80.7900000  55.8200000 102.8900000  79.3200000  55.4900000 102.7300000
 102.4800000  30.4800000  78.6300000 102.5200000  30.4900000  77.6800000
 103.3900000  30.4800000  78.9200000  34.7600000  95.7100000   1.4400000
  34.9000000  95.1400000   2.2100000  34.3700000  96.5000000   1.8100000
  24.3700000  56.8900000  41.1500000  24.8900000  56.5700000  41.8900000
  24.1500000  56.1000000  40.6500000  53.7600000  28.9000000  95.8700000
  53.0000000  28.5900000  95.3700000  53.4200000  29.6100000  96.4100000
  49.5800000  95.2700000  78.2100000  48.9300000  95.6400000  78.8100000
  49.4500000  94.3300000  78.2600000   0.8200000 102.5900000  15.5000000
   1.2700000 101.7500000  15.4000000   1.4900000 103.2400000  15.2800000
  50.5700000  84.6900000  66.6400000  49.8000000  84.1500000  66.4400000
  50.2800000  85.2800000  67.3300000  66.7300000  56.8000000  59.8600000
  67.5100000  56.2700000  60.0300000  66.3700000  56.4400000  59.0500000
  26.0900000  99.9200000  46.5700000  25.9200000  99.8400000  45.6300000
  26.6800000  99.2000000  46.7700000 100.1400000  46.9100000  96.7100000
 100.4500000  46.6600000  95.8400000 100.0200000  47.8600000  96.6500000
  56.4700000  94.8700000  60.2800000  56.7200000  95.0000000  59.3700000
  55.7100000  94.3000000  60.2500000   3.3500000  20.2200000  16.8300000
   2.8400000  20.6500000  16.1500000   3.5600000  19.3600000  16.4800000
  59.6000000  25.4100000   5.0200000  60.0600000  25.7200000   5.7900000
  60.2300000  24.8600000   4.5500000  75.3500000   5.1700000  24.3400000
  76.2000000   5.5200000  24.6200000  75.2900000   4.3300000  24.8100000
  47.5400000  73.9400000  23.2700000  47.6800000  74.5400000  24.0000000
  48.4000000  73.8700000  22.8500000  42.4200000  13.7900000  54.4400000
  43.3100000  13.9200000  54.1300000  41.8700000  14.2700000  53.8300000
  56.6300000  49.9300000  78.7100000  57.3100000  49.8000000  78.0400000
  57.0700000  50.4300000  79.3900000  26.7500000  40.2700000  30.7000000
  26.6600000  40.9200000  31.3900000  26.7300000  39.4300000  31.1600000
  50.2700000  82.7400000  93.8200000  50.7400000  81.9200000  93.9200000
  49.7300000  82.6100000  93.0400000  53.3400000  19.3500000  51.5900000
  54.0600000  18.9500000  51.1100000  53.0700000  18.6900000  52.2300000
  39.3500000  44.7600000  67.4500000  39.9200000  45.2700000  68.0300000
  38.8300000  45.4100000  66.9900000  24.0000000  19.9500000  19.6200000
  23.7500000  19.2000000  20.1600000  24.8400000  20.2300000  19.9700000
  85.3600000  46.5700000  72.3600000  85.4600000  47.1700000  73.1000000
  84.4200000  46.5900000  72.1600000   1.7200000   6.1100000  37.8600000
   0.8900000   5.9300000  37.4200000   1.4900000   6.6800000  38.5900000
  28.4600000  71.8000000  99.8900000  28.1400000  72.4800000  99.2800000
  29.1200000  72.2500000 100.4200000  56.9800000  90.4100000  63.7800000
  56.0300000  90.4700000  63.8200000  57.2900000  91.1000000  64.3600000
  88.4300000  46.2000000 100.9400000  88.6000000  45.8700000 101.8300000
  87.7100000  45.6600000 100.6200000  50.5400000  16.4000000  84.9900000
  49.7000000  15.9800000  84.7600000  50.4600000  17.2900000  84.6600000
   8.9300000  89.1100000  21.0600000   9.5900000  88.4300000  20.9100000
   8.4200000  88.7800000  21.8100000  82.5900000  69.0500000   0.1200000
  83.5200000  68.8500000   0.1000000  82.1600000  68.2100000   0.2800000
   0.7800000  13.5900000  10.9700000   1.0200000  13.8500000  10.0900000
  -0.1100000  13.2400000  10.8900000  80.8500000   6.2400000  97.1800000
  80.6100000   6.1700000  96.2500000  80.0100000   6.4000000  97.6200000
  37.0000000  14.5300000  67.3100000  36.4800000  14.8400000  66.5800000
  37.9100000  14.5900000  67.0100000  40.1900000  27.9500000  52.6800000
  39.9200000  28.5300000  53.3900000  39.3800000  27.7200000  52.2400000
   2.8000000  60.1400000  10.1400000   2.6400000  59.2000000  10.1300000
   3.7500000  60.2100000  10.2800000  48.3000000   4.2100000  59.9000000
  48.5000000   3.2800000  60.0400000  48.8700000   4.4800000  59.1900000
  97.6400000  13.3700000  41.9000000  98.0100000  12.6600000  42.4200000
  98.2700000  14.0900000  41.9800000  40.6900000   0.6800000  52.2600000
  41.3100000   0.2100000  52.8000000  41.2200000   1.1400000  51.6100000
  97.0000000  99.9000000  50.5500000  96.6500000 100.6700000  51.0000000
  97.8800000 100.1500000  50.2800000  19.4000000  28.3800000  80.3300000
  19.5800000  27.6900000  80.9700000  18.7000000  28.9000000  80.7200000
  21.4500000  46.5100000  76.8500000  21.6600000  45.8600000  77.5300000
  20.5000000  46.5300000  76.8200000  91.1400000   9.3700000  72.4600000
  90.9100000   9.9800000  71.7600000  91.8900000   8.8800000  72.1100000
  43.8800000  34.7300000  19.3600000  44.6900000  34.2400000  19.4800000
  43.9900000  35.1900000  18.5300000   6.6400000  64.8500000  96.9500000
   6.6800000  65.8000000  97.0100000   5.7200000  64.6600000  96.7900000
  56.4400000  40.0700000   2.7500000  56.4800000  39.9100000   1.8100000
  57.2800000  39.7500000   3.0700000  47.6500000  12.1700000  72.8000000
  47.6800000  12.9600000  73.3400000  48.1300000  12.3900000  72.0100000
  28.9200000  58.9300000  10.1100000  28.9400000  59.7500000  10.6100000
  29.1900000  59.1600000   9.2400000  67.5800000  51.4800000  33.3100000
  67.6900000  50.5400000  33.4700000  66.6500000  51.5800000  33.0900000
  35.8600000  26.0800000  51.8300000  36.1500000  25.5400000  52.5600000
  35.0400000  26.4600000  52.1200000  25.0100000  64.0300000  89.6600000
  25.4400000  64.8700000  89.5200000  25.2500000  63.5100000  88.8900000
  44.6500000  26.4600000   0.0700000  45.2700000  25.9900000   0.6100000
  44.6400000  25.9600000  -0.7600000  78.1700000  15.3500000  48.6800000
  79.0600000  15.6900000  48.6100000  78.1900000  14.7700000  49.4400000
   6.1600000  22.9000000   6.0100000   6.2800000  23.3500000   6.8400000
   6.8900000  22.2800000   5.9600000 103.3900000   2.6700000  56.5000000
 103.5300000   2.4800000  57.4300000 102.4400000   2.8000000  56.4300000
   7.8000000  68.4700000  70.1100000   8.5800000  67.9300000  70.2500000
   7.0800000  67.8400000  70.0800000 101.6800000  13.7500000 100.8300000
 102.5200000  13.3100000 100.8900000 101.6000000  14.0100000  99.9100000
  98.4400000  53.4700000  77.5500000  98.8700000  53.8200000  78.3300000
  97.6500000  53.9900000  77.4600000   8.0900000  28.9900000  49.5200000
   7.3500000  29.5800000  49.6600000   7.7700000  28.1300000  49.7900000
  50.2100000  82.4700000  35.1900000  49.7100000  82.8600000  35.9100000
  50.4200000  83.2000000  34.6100000  67.5500000  36.3600000   8.3300000
  67.2400000  35.9300000   7.5400000  68.4700000  36.5600000   8.1600000
  63.6300000  77.0200000  19.9900000  64.4600000  77.4300000  20.2300000
  63.8700000  76.3400000  19.3800000   3.3600000  69.3400000  15.2500000
   3.2500000  69.6800000  16.1500000   3.7500000  70.0700000  14.7800000
  55.0300000  46.1000000  96.5500000  54.2700000  45.5400000  96.3600000
  55.3600000  45.7800000  97.3900000   7.8500000  65.1800000  70.6800000
   8.0400000  64.2700000  70.4700000   7.4000000  65.1500000  71.5300000
  19.8900000  51.4500000   0.0500000  20.2700000  51.5100000   0.9200000
  20.4300000  52.0400000  -0.4900000  26.7900000  34.4900000  61.5800000
  25.9800000  34.4800000  62.0800000  26.5500000  34.1000000  60.7300000
  60.6200000 104.3900000  52.8300000  60.4500000 103.4700000  52.6400000
  61.2300000 104.6700000  52.1600000 101.9700000  71.9700000  22.3500000
 102.5300000  71.8600000  23.1100000 102.5600000  72.2800000  21.6700000
  84.1300000  62.9900000   0.0700000  84.8500000  62.6600000  -0.4700000
  84.5400000  63.2200000   0.9000000  90.4200000  51.6800000  73.9900000
  89.6400000  51.8900000  74.4900000  91.0400000  52.3800000  74.2100000
  20.7100000  42.3500000  19.4800000  20.3500000  42.5500000  20.3500000
  21.3000000  41.6100000  19.6400000  57.2100000  25.2600000  78.1300000
  57.2000000  25.0600000  77.1900000  56.6300000  24.6100000  78.5200000
  32.5600000  99.0000000  75.4900000  33.1000000  99.7500000  75.2400000
  32.1600000  99.2500000  76.3200000  44.3000000  28.8900000  24.8300000
  44.6800000  28.5200000  25.6300000  44.8000000  28.5000000  24.1200000
  61.4400000  71.8600000  11.1300000  61.4400000  71.6900000  12.0700000
  61.8700000  72.7100000  11.0300000  11.6300000  80.9000000  47.8600000
  11.7400000  80.0600000  47.4200000  10.6900000  81.0700000  47.8400000
  89.5200000  56.2200000  97.2100000  89.6500000  57.1500000  97.4100000
  89.1900000  56.2100000  96.3100000  52.6300000  31.8300000   5.2300000
  52.2400000  31.6600000   6.0900000  52.9800000  30.9900000   4.9500000
  38.3200000  84.7900000  91.4000000  38.0400000  84.5300000  90.5200000
  38.2200000  85.7400000  91.4100000  24.6600000  85.6300000  16.3900000
  24.5400000  85.3600000  15.4900000  24.0000000  86.3100000  16.5300000
 100.3300000  75.5700000 100.1700000  99.9300000  76.3800000  99.8700000
 101.0200000  75.8500000 100.7700000  31.8100000  29.1800000  11.6200000
  31.3700000  28.8100000  10.8400000  31.8600000  28.4600000  12.2300000
  82.5700000  75.0300000  43.3400000  82.7700000  74.8200000  44.2500000
  82.8500000  74.2600000  42.8400000  27.2600000  33.6000000  14.1200000
  27.0600000  32.6900000  13.9200000  27.4200000  33.6100000  15.0600000
  88.2300000  29.4500000  66.6100000  87.5700000  29.9600000  66.1300000
  88.0000000  29.5700000  67.5300000  84.0400000  98.1600000  82.6400000
  84.3100000  97.2900000  82.3500000  84.1300000  98.7100000  81.8600000
  53.0600000  30.1700000  45.4500000  52.6100000  29.3400000  45.2700000
  53.9400000  29.9000000  45.7200000  66.4400000  55.1900000  24.4600000
  65.6400000  55.5500000  24.8500000  66.6600000  54.4300000  25.0200000
  46.7000000   9.1000000  22.2400000  46.1100000   8.4200000  22.5700000
  46.8600000   8.8500000  21.3400000   8.4400000  30.5700000  76.0800000
   8.6700000  31.4400000  76.4000000   7.8300000  30.2300000  76.7500000
  18.5400000  40.2300000  24.5500000  19.2200000  39.7200000  24.9800000
  18.0400000  40.6300000  25.2500000  77.4700000  29.4800000  27.6800000
  77.4700000  28.5500000  27.4600000  77.0900000  29.5200000  28.5500000
  71.3200000   0.6700000  50.1600000  71.0100000  -0.1500000  50.5300000
  70.6200000   1.3000000  50.3700000  40.9800000  75.2000000  48.5600000
  41.5700000  75.8200000  48.1400000  40.6000000  75.6900000  49.2900000
  16.7300000  21.7300000  17.8000000  17.3900000  22.1100000  18.3900000
  16.0700000  21.3800000  18.3900000   6.0000000  13.8600000  82.6300000
   6.9300000  13.9500000  82.8400000   5.6800000  13.2000000  83.2300000
  13.6000000  76.1400000  79.8100000  13.0100000  75.5800000  80.3100000
  13.1600000  76.9900000  79.7700000  69.0100000  61.1300000  16.4300000
  69.2000000  60.6300000  17.2200000  68.3500000  61.7800000  16.7000000
  89.5200000  19.6300000  19.9200000  90.0000000  19.9700000  19.1700000
  88.8700000  20.3100000  20.1100000  84.6900000  14.7800000  66.2500000
  84.4900000  14.8000000  65.3100000  85.5500000  14.3600000  66.3000000
  86.3000000  21.2400000  70.2100000  86.2900000  22.1000000  69.7900000
  85.9700000  21.4000000  71.1000000  70.7900000   6.6800000  70.1200000
  70.9200000   6.2100000  70.9400000  70.2100000   7.4100000  70.3400000
  42.5100000  58.0700000  96.7400000  43.3700000  57.6800000  96.6400000
  42.6600000  58.8900000  97.2200000  21.7900000  82.4100000  39.4900000
  21.0400000  81.8700000  39.7500000  22.5500000  81.9300000  39.8100000
  73.6900000 105.0600000  13.3300000  74.0000000 105.0200000  12.4300000
  72.7400000 105.1500000  13.2700000  18.8700000  43.7500000  31.0800000
  18.0800000  43.2100000  31.1200000  19.4700000  43.3300000  31.7000000
 104.9500000  60.3000000  45.3700000 104.3500000  60.8700000  44.8900000
 104.5600000  60.2200000  46.2400000 104.7000000  24.6700000  54.3700000
 104.2900000  25.2500000  55.0100000 104.5000000  23.7900000  54.6800000
   8.0600000  86.1800000  91.2200000   8.7400000  85.5200000  91.2400000
   8.2900000  86.8000000  91.9100000  31.9900000  90.8700000  54.1200000
  32.2100000  91.5200000  53.4600000  31.1000000  90.5800000  53.8800000
  54.5900000 101.2200000  34.7500000  54.6900000 101.0800000  35.6900000
  55.4300000 100.9600000  34.3800000  25.6200000  27.8700000  33.3300000
  25.5200000  28.7600000  33.0100000  24.7600000  27.6400000  33.7000000
  88.9000000  52.6100000   0.6800000  88.2200000  53.0100000   0.1400000
  88.7300000  51.6700000   0.6100000  89.1100000  24.6200000  16.4600000
  89.0900000  25.5500000  16.6700000  89.2200000  24.5900000  15.4900000
  79.5400000  95.4700000  97.5000000  79.8100000  94.6200000  97.1500000
  80.2500000  95.7200000  98.1000000  28.5300000   4.4700000  11.1500000
  28.7200000   4.7100000  12.0500000  27.6100000   4.2100000  11.1500000
  74.4000000  51.9400000  14.0500000  74.2900000  51.5300000  13.2000000
  73.5200000  52.2300000  14.2900000   9.7100000  59.9600000   7.0800000
   9.8100000  60.5700000   7.8100000   9.7500000  60.5000000   6.3000000
  77.3200000   2.1100000  40.4000000  78.0100000   2.0200000  41.0500000
  77.5300000   1.4600000  39.7300000  62.6900000  32.0000000  25.8400000
  63.0700000  31.6000000  25.0700000  63.0800000  31.5200000  26.5800000
  66.8800000  89.8400000  97.7200000  66.9700000  89.4200000  98.5700000
  67.7100000  90.3000000  97.5900000  36.6400000  78.2200000  14.5200000
  36.9500000  77.4700000  15.0400000  37.3000000  78.3300000  13.8400000
  34.0700000  13.1400000  45.3500000  34.5600000  13.3900000  44.5600000
  33.1700000  13.4100000  45.1700000  99.1000000  51.8800000   8.8000000
  99.6400000  51.8000000   8.0100000  98.9500000  52.8200000   8.8900000
   1.7000000  46.0800000  72.8900000   1.0500000  46.6600000  73.2800000
   2.4900000  46.2300000  73.4100000  40.3600000  49.8700000  15.8900000
  39.7000000  50.3300000  15.3700000  40.6300000  50.4900000  16.5500000
  35.6900000  13.3100000 103.2100000  36.3600000  13.8100000 102.7500000
  35.6300000  12.4800000 102.7300000  92.2900000  74.5900000  10.0700000
  91.8200000  75.2200000   9.5300000  93.1600000  74.9700000  10.1900000
  32.3000000  97.6800000  95.8100000  33.2000000  97.6400000  95.5000000
  32.3800000  97.9700000  96.7200000  40.5400000  74.3700000  58.9800000
  40.2700000  74.8100000  59.7900000  39.7700000  73.8900000  58.6900000
  49.2000000  52.5100000  27.8900000  49.2000000  53.0700000  27.1100000
  49.4300000  53.1000000  28.6100000  31.7100000  96.1800000  53.2200000
  31.7200000  95.9600000  54.1500000  32.6300000  96.3800000  53.0200000
  62.7300000  59.9100000 104.6000000  61.9800000  60.0500000 105.1800000
  63.1500000  60.7600000 104.5500000  69.9500000  91.1300000  73.0900000
  69.8200000  91.6000000  72.2700000  69.2900000  90.4300000  73.0700000
  35.7500000  31.8600000  82.9100000  35.9500000  32.1900000  83.7900000
  35.2200000  32.5500000  82.5100000  99.1600000  19.0700000   4.2600000
 100.1100000  19.1700000   4.2600000  98.9300000  18.9600000   3.3400000
  62.8600000  35.3800000   9.0500000  63.0700000  35.1300000   8.1500000
  62.2900000  36.1400000   8.9600000  19.7300000  63.1700000  70.4600000
  19.5600000  62.8300000  71.3400000  19.0500000  62.7900000  69.9100000
 104.3200000  30.1800000  86.5600000 104.6100000  30.4800000  87.4200000
 104.0500000  29.2800000  86.7000000  32.4300000   7.7800000 103.6100000
  31.4800000   7.9300000 103.6400000  32.7500000   8.4700000 103.0300000
  71.2200000  64.9300000  71.9800000  71.7200000  64.9700000  71.1700000
  70.9900000  64.0000000  72.0700000  37.4500000   7.8100000  20.3000000
  38.0900000   7.9500000  19.6000000  36.6400000   8.2100000  19.9700000
  16.7100000  87.8000000  77.4200000  16.2500000  88.3800000  78.0300000
  17.6300000  87.8600000  77.6800000 102.5700000  47.0200000  18.3000000
 102.1800000  46.3400000  18.8400000 101.9500000  47.7500000  18.3300000
  98.4200000  49.6900000  22.6800000  98.5900000  50.6300000  22.5900000
  97.9400000  49.6200000  23.5100000  77.1500000  22.2500000  59.8900000
  77.7700000  22.5500000  60.5500000  77.6600000  21.6900000  59.3100000
  98.9500000  82.8300000  70.0500000  98.6700000  82.9400000  70.9600000
  98.1600000  82.9700000  69.5400000  68.0300000  10.3500000  48.0400000
  68.6100000  10.5100000  48.7800000  67.2400000   9.9800000  48.4300000
  63.8000000  89.8000000  74.1200000  64.3300000  90.2500000  74.7800000
  63.1800000  89.2800000  74.6300000  81.2200000  57.5800000  86.7700000
  81.2500000  57.9300000  85.8800000  80.4500000  58.0000000  87.1700000
  26.3700000  77.9200000  95.2600000  26.3900000  77.2700000  95.9600000
  25.6300000  78.4900000  95.4800000  43.8800000  67.1400000 104.9600000
  43.9700000  67.9400000 104.4400000  42.9300000  67.0000000 105.0100000
  89.0700000  94.8500000  14.5800000  88.2000000  95.0800000  14.2700000
  89.6700000  95.2800000  13.9800000  30.2600000  31.8200000  10.2300000
  30.7300000  32.6000000  10.5100000  30.0600000  31.3500000  11.0300000
  55.0800000  33.0200000   9.3300000  55.2400000  33.9000000   9.6700000
  55.3900000  33.0400000   8.4400000  10.1300000  77.2400000  66.0000000
  10.1600000  78.1600000  66.2800000   9.5200000  76.8300000  66.6100000
  77.4700000  89.1300000  50.1500000  77.9700000  88.5300000  49.6000000
  77.6100000  88.8000000  51.0400000  40.9400000  55.5100000  20.5600000
  40.6400000  56.1900000  21.1700000  41.9000000  55.5700000  20.5900000
  83.2900000  89.7500000  41.1700000  82.9100000  89.4200000  40.3600000
  84.1700000  90.0400000  40.9300000  16.5100000  49.4400000  93.0100000
  15.7800000  49.1900000  92.4400000  16.6200000  50.3800000  92.8600000
  72.7500000  87.9600000  92.2200000  72.1400000  87.4400000  91.7000000
  72.1900000  88.5200000  92.7500000   1.7300000 101.3000000  24.3600000
   1.5700000 101.8200000  25.1600000   0.8600000 101.0400000  24.0600000
  66.8300000  31.4900000  29.9900000  67.1000000  31.4500000  30.9000000
  66.3600000  30.6700000  29.8400000  53.3900000  32.9000000  90.1100000
  54.1700000  33.4400000  89.9700000  52.6600000  33.4700000  89.8700000
  52.0100000  89.6600000  62.8400000  51.8000000  88.9300000  63.4200000
  51.4100000  90.3600000  63.1000000  73.6700000  64.5100000 104.1400000
  72.9600000  64.9900000 103.7000000  74.4200000  65.1100000 104.0900000
  35.1000000   7.3500000  36.6900000  34.5200000   7.6300000  35.9800000
  35.6200000   6.6500000  36.2900000  41.2200000  45.7300000  13.5800000
  41.1600000  46.1300000  14.4500000  40.5000000  45.1000000  13.5500000
  52.8200000  49.8900000  20.6800000  52.6400000  50.8100000  20.4900000
  52.1100000  49.6200000  21.2700000  57.3200000  60.7200000  83.9700000
  57.4300000  60.8300000  84.9200000  56.9300000  61.5400000  83.6800000
  46.5700000  32.7300000   5.1300000  46.5700000  31.7800000   5.1900000
  47.1200000  32.9200000   4.3800000  31.4000000  77.0500000  13.0400000
  31.9400000  77.7300000  12.6400000  31.4200000  76.3300000  12.4000000
  57.1800000  16.0200000   6.7100000  57.5700000  16.5900000   6.0500000
  57.1100000  16.5700000   7.4900000  53.7000000  11.8500000  99.3300000
  54.5300000  12.2700000  99.0800000  53.8800000  10.9200000  99.2900000
  18.2000000  40.4000000  54.9500000  18.6300000  40.0600000  55.7400000
  17.2700000  40.2900000  55.1200000   7.6700000 100.6600000  17.4200000
   8.0700000  99.8900000  17.8200000   8.0200000 100.6800000  16.5300000
  88.9600000  40.2200000  62.4200000  89.6400000  40.0700000  63.0800000
  88.6200000  41.0900000  62.6200000  91.0600000  89.9700000  40.2500000
  90.5600000  89.1600000  40.2200000  91.8700000  89.7800000  39.8000000
  97.7900000  29.0500000  82.8500000  97.6100000  29.7900000  83.4300000
  98.2100000  28.4000000  83.4200000  31.3400000  72.1600000  27.6600000
  32.1800000  71.7400000  27.4800000  31.3300000  72.9300000  27.0900000
  60.4700000  57.5500000 102.8300000  59.6100000  57.1300000 102.8000000
  60.4000000  58.1900000 103.5400000  83.9100000  37.8000000  39.2300000
  84.4900000  37.0500000  39.3600000  84.4900000  38.5100000  38.9700000
  58.9600000  70.2400000  44.1600000  58.2500000  70.8800000  44.2100000
  59.7500000  70.7600000  43.9900000  36.5400000  72.1300000  30.6200000
  37.4900000  72.1300000  30.7200000  36.1900000  72.0000000  31.5000000
   2.5100000  82.6300000  69.7900000   1.6600000  82.6300000  69.3500000
   2.4400000  81.9400000  70.4500000  92.8700000  94.2000000  70.0400000
  92.4300000  94.5200000  70.8300000  92.1800000  94.1700000  69.3800000
  41.5000000   6.5100000  29.8300000  40.5400000   6.4700000  29.8300000
  41.7800000   5.7800000  29.2900000   7.3200000  58.5900000   6.2200000
   8.2600000  58.7200000   6.3400000   6.9500000  59.4700000   6.2700000
  24.9300000   5.6100000  87.2600000  24.3500000   6.0600000  87.8700000
  25.2300000   6.3000000  86.6600000  56.4400000  84.4700000  76.2100000
  56.4400000  83.9300000  77.0000000  55.8200000  85.1700000  76.3900000
  18.8600000  83.9400000  90.9400000  19.0400000  84.6500000  91.5600000
  19.6800000  83.4600000  90.8700000   2.4300000  70.6700000  49.4300000
   3.3600000  70.5200000  49.6000000   2.1000000  69.8100000  49.1700000
  89.5600000  37.7900000  76.7300000  90.2600000  37.1500000  76.6100000
  88.8700000  37.5200000  76.1300000  66.7700000  83.1700000  58.3600000
  67.3200000  83.9200000  58.6100000  66.1600000  83.0700000  59.0900000
   6.1200000  18.4800000  62.1000000   5.7900000  18.5200000  62.9900000
   6.7500000  19.2000000  62.0500000  11.2500000  58.3100000  60.7300000
  11.0600000  58.3900000  59.8000000  11.3900000  57.3700000  60.8700000
  97.0700000  97.3200000  35.5500000  96.7100000  96.4900000  35.2500000
  96.9100000  97.9300000  34.8300000  11.0600000   3.5700000  45.5200000
  11.2000000   3.6300000  46.4600000  10.1100000   3.5200000  45.4100000
  20.8300000   0.6100000  12.7500000  20.1000000   1.2200000  12.8100000
  20.9000000   0.4100000  11.8200000  25.1200000  81.5000000  83.7700000
  25.1600000  81.5600000  84.7200000  24.4400000  82.1200000  83.5100000
  15.5300000  65.4500000  38.2200000  16.1800000  65.7100000  37.5700000
  15.8800000  64.6500000  38.6000000   5.9100000  33.0100000  97.2200000
   6.5200000  32.4200000  97.6700000   5.6800000  33.6600000  97.8800000
  72.6700000   0.4600000  88.3400000  72.4800000   1.1800000  87.7400000
  73.5200000   0.6800000  88.7100000  65.8200000  64.9400000  75.2000000
  66.3400000  65.4400000  75.8300000  64.9100000  65.0900000  75.4600000
 102.9100000  15.6600000   0.4000000 102.2200000  15.0200000   0.2300000
 102.6400000  16.1100000   1.2000000 105.4800000  47.9200000  19.9700000
 105.4800000  48.6300000  20.6100000 104.9000000  48.2300000  19.2700000
  14.8400000  37.5100000   2.0300000  14.0600000  38.0400000   2.1900000
  14.5700000  36.6100000   2.2100000  11.2300000  12.2700000  82.4900000
  11.0200000  11.6000000  83.1300000  11.8700000  12.8300000  82.9200000
  21.5400000  76.9200000  26.3700000  20.7400000  77.3400000  26.0600000
  22.1300000  76.9000000  25.6300000 103.6100000  45.0900000   8.4700000
 104.3000000  44.6900000   9.0000000 102.9800000  45.4400000   9.1000000
 104.1400000  97.6200000  66.1800000 104.1700000  98.5500000  65.9500000
 104.9100000  97.2400000  65.7500000   3.5200000  28.1000000  67.4900000
   3.6200000  29.0200000  67.2500000   3.2100000  28.1100000  68.3900000
  87.5100000  69.2700000  33.7700000  88.1000000  69.0100000  34.4800000
  88.0400000  69.2100000  32.9800000 100.5400000  74.0900000  20.8000000
 100.7500000  73.4700000  21.5000000  99.6000000  73.9700000  20.6400000
  26.1600000  45.4500000  29.0100000  25.7900000  44.5800000  28.8400000
  26.4000000  45.7800000  28.1500000  20.7300000  75.0900000  18.7900000
  19.8000000  75.2900000  18.6700000  21.1700000  75.5100000  18.0600000
  56.6100000  17.7700000  43.4400000  56.0100000  17.7300000  44.1900000
  57.1700000  17.0000000  43.5500000  44.3900000   5.4400000  32.9800000
  44.4200000   5.4800000  33.9300000  43.6100000   4.9300000  32.7800000
  19.7700000  67.1300000  74.0100000  19.2000000  67.5100000  73.3300000
  20.0100000  66.2700000  73.6700000  29.1900000  63.6000000  12.4800000
  29.5000000  63.8300000  13.3700000  28.3700000  64.0800000  12.3800000
  92.3900000  73.5000000  18.7700000  91.7000000  73.8200000  18.2000000
  92.8700000  72.8600000  18.2500000  19.2800000  56.1600000  56.1800000
  18.5300000  56.2800000  55.5900000  18.8800000  56.0800000  57.0500000
   0.2800000  41.7100000  68.2800000  -0.3300000  41.1600000  67.7900000
   0.8800000  42.0600000  67.6200000  39.3900000   7.7000000  98.6800000
  38.9400000   8.0100000  99.4700000  39.7500000   6.8500000  98.9200000
  26.5300000  48.8900000  45.6600000  25.8500000  48.4300000  45.1700000
  27.3400000  48.4800000  45.3700000  29.6400000 101.4200000  70.6900000
  28.9200000 102.0200000  70.5000000  29.4900000 100.6600000  70.1200000
  46.0900000  28.5900000   3.4100000  46.1900000  29.0800000   2.6000000
  46.2700000  29.2300000   4.1000000  37.2300000  84.1800000  52.0500000
  37.2200000  83.3200000  52.4600000  36.7700000  84.7500000  52.6600000
  22.1500000  12.8800000   0.6900000  22.7100000  13.6500000   0.6100000
  21.6100000  12.8800000  -0.1000000  57.2100000 103.8100000  50.3600000
  58.1600000 103.8100000  50.2900000  57.0300000 103.5000000  51.2400000
  57.4100000  64.8900000  77.8200000  57.2400000  64.9000000  78.7600000
  57.3300000  65.8000000  77.5400000  18.6400000 101.8200000  82.5300000
  19.1500000 101.0500000  82.8000000  17.7800000 101.6900000  82.9200000
  72.0700000  38.3900000  81.0800000  71.3600000  38.0000000  81.5900000
  72.4000000  37.6700000  80.5500000  58.8600000   6.8600000  77.4400000
  58.3500000   6.5000000  78.1700000  58.8300000   6.1800000  76.7700000
  71.5400000  55.1200000   2.1400000  71.9100000  55.9300000   1.7900000
  72.2000000  54.4600000   1.9600000  81.6500000  33.5700000  90.9000000
  82.0400000  34.4400000  91.0200000  82.1300000  33.1900000  90.1700000
  16.4200000  81.5600000  10.3700000  16.3800000  82.3900000   9.9000000
  15.8700000  80.9600000   9.8600000  39.9500000 100.2200000  29.8200000
  39.1700000 100.7400000  29.6200000  40.5400000 100.8400000  30.2500000
  48.7500000  50.2500000   0.1900000  48.2700000  50.5400000   0.9700000
  48.1600000  50.4500000  -0.5400000  38.0400000   4.0200000  50.4200000
  38.1600000   3.3900000  51.1300000  37.1200000   3.9600000  50.1900000
  41.7200000  30.6500000  26.8600000  41.4300000  31.1100000  26.0600000
  42.4300000  31.1900000  27.2100000  49.7800000  96.3700000  75.7000000
  49.0100000  96.9200000  75.5300000  49.7800000  96.2700000  76.6500000
  96.3400000  76.5100000  97.3200000  95.7000000  76.9300000  96.7600000
  96.4900000  77.1300000  98.0300000  59.1900000  90.8600000  38.2600000
  59.7900000  91.1700000  38.9400000  58.8700000  90.0200000  38.5900000
  40.8800000  23.1300000   9.2400000  41.2900000  23.7400000   9.8500000
  41.1700000  23.4400000   8.3700000  31.4100000  21.7000000  58.7900000
  31.3900000  20.9500000  58.2000000  32.2100000  21.5700000  59.3000000
  50.4300000  74.7500000  59.7800000  50.1900000  75.2500000  59.0000000
  50.6500000  75.4200000  60.4300000  82.1400000  36.4900000   0.7800000
  81.9200000  37.3200000   1.2000000  82.6300000  36.7400000   0.0000000
  35.2600000 104.0600000   0.1600000  34.4100000 104.1500000   0.5900000
  35.7900000 104.7700000   0.5000000  11.1000000  72.5900000  74.1200000
  10.5300000  73.2900000  74.4500000  10.8200000  72.4700000  73.2100000
  54.6700000  33.6600000  12.3100000  54.6000000  33.2100000  11.4800000
  55.6000000  33.8300000  12.4200000  48.1700000  69.0500000  12.3000000
  47.4800000  68.4100000  12.1700000  47.7800000  69.8900000  12.0500000
   3.1700000   8.9600000  50.8800000   2.8000000   9.8200000  50.6600000
   3.9900000   8.9200000  50.3900000   8.0600000  67.2500000  45.7300000
   7.1400000  67.0100000  45.8600000   8.5500000  66.5200000  46.0900000
  68.5700000  16.8300000  84.7100000  67.7900000  16.3300000  84.9500000
  68.5400000  16.8800000  83.7500000  98.3800000  50.4400000  14.4500000
  97.6800000  50.2200000  15.0700000  99.1700000  50.0700000  14.8400000
  65.7400000  79.0400000  78.4600000  66.2300000  79.8300000  78.7000000
  65.2500000  79.3000000  77.6800000  75.6800000  22.2000000  86.6300000
  76.3500000  21.7600000  87.1600000  75.5100000  21.5900000  85.9100000
   7.6800000  51.0100000  10.4500000   7.8100000  50.1300000  10.8000000
   7.9300000  51.5900000  11.1700000  90.2800000  28.3400000  89.5100000
  90.2500000  27.6000000  90.1100000  90.0200000  29.0900000  90.0400000
  95.6800000  54.4400000  44.0400000  95.8900000  53.5100000  44.1000000
  96.0600000  54.7200000  43.2100000  39.0600000  41.2700000  13.8800000
  38.6400000  42.1000000  14.1200000  38.5600000  40.9500000  13.1300000
  11.4100000 104.1900000  67.5900000  12.2600000 104.6000000  67.7300000
  11.0300000 104.1100000  68.4600000  17.4500000  37.2500000  78.3600000
  18.1500000  37.7700000  77.9600000  17.1900000  37.7600000  79.1300000
  72.3200000   9.6900000  94.0600000  71.8400000   9.8300000  94.8800000
  71.9800000   8.8700000  93.7200000  16.8600000  27.5800000  83.6000000
  17.5200000  27.1500000  83.0700000  16.2400000  27.9500000  82.9700000
  22.1400000  83.1100000  36.4500000  22.6500000  82.3100000  36.3600000
  21.2700000  82.8200000  36.7400000  23.1500000  33.3700000   2.7500000
  22.7300000  32.6500000   2.2900000  22.4500000  34.0200000   2.8500000
  87.8800000  46.5200000  73.7700000  88.5700000  46.4200000  74.4200000
  87.3400000  45.7400000  73.8800000  41.3500000  17.0000000   5.2500000
  41.7500000  17.3800000   6.0300000  41.5500000  17.6200000   4.5500000
  21.9800000  25.7100000 100.1200000  22.7200000  26.2900000  99.9600000
  21.5000000  26.1200000 100.8400000  50.7900000 100.8400000   3.9100000
  51.0900000 101.7500000   3.8400000  50.5900000 100.5900000   3.0100000
  61.0400000 102.3700000  62.2900000  60.6200000 103.1400000  61.9100000
  61.7000000 102.7400000  62.8800000  68.4400000  91.2200000  62.4900000
  69.2200000  91.7000000  62.2200000  68.7600000  90.3500000  62.7300000
  36.8900000  23.3700000  22.1600000  37.6600000  23.1800000  21.6200000
  37.1600000  24.0800000  22.7300000  15.4400000 101.0600000  35.6600000
  15.7500000 100.3700000  35.0800000  14.9600000 101.6600000  35.0900000
   5.1500000  70.0500000  97.4000000   5.3800000  70.7500000  98.0100000
   4.7200000  69.3900000  97.9500000   0.8900000  38.9400000  87.1300000
   1.8400000  38.9400000  87.2600000   0.7800000  39.0300000  86.1800000
  18.3300000  20.6300000  96.1900000  17.4200000  20.7300000  95.9200000
  18.7900000  20.3400000  95.4000000  12.2700000  17.7000000 101.0200000
  11.9600000  17.6600000 100.1100000  12.9000000  18.4200000 101.0200000
  11.9700000 100.0000000  12.9200000  12.3900000  99.7200000  13.7300000
  11.8100000 100.9300000  13.0400000  20.8300000  33.3200000  97.3400000
  20.4600000  32.7400000  96.6800000  20.2500000  33.2400000  98.1000000
  37.1700000  86.4300000  12.8000000  37.4300000  86.1200000  11.9300000
  36.3400000  86.8800000  12.6600000  10.3000000  67.3500000  33.4000000
   9.4800000  67.2400000  33.8900000  10.6700000  66.4700000  33.3600000
  69.8500000  37.0800000  35.1500000  70.7600000  37.2700000  34.9500000
  69.5500000  37.8300000  35.6700000  53.2300000  52.5400000   0.0400000
  53.3100000  53.4900000   0.1900000  52.5700000  52.2600000   0.6800000
  50.8000000  49.6700000  17.7500000  51.3300000  50.0100000  17.0300000
  50.4100000  48.8700000  17.4000000  85.8800000  29.7200000  48.0000000
  85.1400000  30.2800000  48.2400000  86.5500000  30.3200000  47.6700000
  59.9100000  94.5500000  69.1400000  59.8100000  94.6100000  70.0900000
  59.6000000  93.6800000  68.9200000  16.9500000  80.7500000  21.8400000
  16.5700000  80.0400000  22.3600000  16.2300000  81.3600000  21.7000000
  36.8700000  45.6700000   3.6000000  36.4500000  45.8800000   4.4400000
  36.9200000  46.5100000   3.1400000  82.6600000  41.5800000  18.6500000
  81.7800000  41.9500000  18.6300000  82.9000000  41.4700000  17.7300000
  97.3200000  60.1500000  59.2700000  96.4800000  59.8100000  58.9500000
  97.0900000  60.7300000  59.9900000  89.3800000  70.3500000  30.7400000
  89.9200000  70.8200000  31.3800000  90.0000000  69.7500000  30.3100000
  44.4000000   7.7700000  76.8900000  43.5300000   7.7300000  76.5100000
  44.3600000   7.1700000  77.6400000  46.2300000  72.9700000  78.5000000
  45.6900000  73.2200000  79.2500000  46.9500000  73.5900000  78.5100000
   8.7500000   4.7900000  62.8100000   9.1200000   5.6700000  62.8700000
   8.3500000   4.6500000  63.6700000  75.6700000  91.5500000  79.0400000
  76.6200000  91.6600000  78.9300000  75.4900000  91.9300000  79.9000000
  11.5600000  65.6700000  99.1000000  11.8300000  66.0100000  98.2500000
  10.7000000  66.0600000  99.2500000   9.1400000  58.2500000  43.5800000
   9.1600000  59.1200000  43.9800000   9.1100000  57.6500000  44.3300000
  56.5900000  96.8600000   0.5700000  56.6600000  97.7900000   0.3600000
  56.9700000  96.7800000   1.4400000  78.0100000  27.3600000  94.8300000
  77.1500000  27.2300000  94.4200000  77.8300000  27.9100000  95.5900000
   0.1900000 100.7600000  40.1400000  -0.5500000 100.5200000  39.5800000
   0.9000000 100.1800000  39.8600000  22.1500000  76.9600000  34.4200000
  22.5800000  76.3900000  33.7700000  22.6200000  76.7800000  35.2300000
  53.5700000  75.5500000  25.5600000  53.6900000  75.6400000  24.6200000
  53.0100000  74.7800000  25.6600000   3.8100000  18.0900000  22.4200000
   3.1200000  17.5100000  22.7500000   4.6200000  17.6200000  22.5900000
  67.6600000  16.7800000  95.4300000  68.2400000  17.5300000  95.5300000
  67.6200000  16.6300000  94.4800000   2.8800000  29.7000000  15.3900000
   3.7000000  30.1900000  15.4500000   2.6900000  29.6600000  14.4500000
  69.4900000  24.1300000  46.3700000  69.9800000  23.8900000  45.5900000
  68.7300000  24.6000000  46.0400000  67.6500000   2.5100000  92.1800000
  67.7000000   3.4200000  92.4600000  66.7200000   2.3000000  92.2000000
  58.0400000  83.9700000  93.3600000  58.7100000  84.6300000  93.5200000
  57.3400000  84.4400000  92.9000000  24.8200000  14.2600000  80.4900000
  25.2700000  13.5900000  79.9700000  23.9100000  14.2300000  80.1800000
  74.4900000   1.2800000  30.0500000  75.3800000   1.4100000  29.7400000
  74.1400000   0.5700000  29.5000000  19.6600000  96.6000000  62.8300000
  20.3000000  97.0100000  62.2500000  19.5800000  97.2100000  63.5700000
  36.5700000  39.4900000  22.0900000  36.9500000  39.0000000  21.3600000
  37.2400000  40.1400000  22.3100000  28.1100000   7.8900000  44.9400000
  28.2100000   8.7100000  44.4500000  28.9600000   7.4700000  44.8600000
  49.9000000   7.5300000  41.0000000  49.1600000   7.4400000  40.4000000
  50.6100000   7.8600000  40.4500000  26.4800000  93.8300000  91.6600000
  27.2400000  93.9300000  91.0900000  25.7500000  94.1500000  91.1400000
  51.7600000  23.6500000  23.5300000  52.3500000  24.3500000  23.2500000
  50.8800000  24.0200000  23.4100000  48.2100000  60.5000000 102.5600000
  48.7900000  60.5600000 101.8000000  47.9700000  61.4100000 102.7500000
  17.2300000  25.1700000  55.7600000  16.7500000  25.7000000  55.1300000
  16.7500000  25.2800000  56.5800000  72.1500000  26.5100000   4.6200000
  72.6800000  27.3000000   4.5100000  72.1300000  26.1100000   3.7500000
  47.4300000   5.1300000  51.2300000  48.2800000   4.9500000  50.8100000
  47.1200000   5.9300000  50.7900000  22.3100000   2.4500000  13.8400000
  21.8700000   1.6300000  13.6000000  22.7000000   2.2900000  14.6900000
  90.6000000  30.6800000  23.0100000  90.0700000  30.8800000  22.2400000
  91.3300000  31.3100000  22.9700000  59.3700000  82.4100000  65.6200000
  59.6500000  81.6100000  66.0600000  58.4800000  82.2200000  65.3100000
   2.7500000  66.6400000  79.9900000   2.6500000  65.7000000  80.1600000
   1.8900000  66.9200000  79.6700000  49.5200000  34.6800000  46.3800000
  48.7600000  34.5300000  46.9500000  50.1200000  33.9600000  46.5900000
  85.8300000  18.5800000  35.4900000  86.7300000  18.2500000  35.4400000
  85.3900000  17.9800000  36.1000000  67.5700000   6.0500000  99.3900000
  68.3900000   5.6200000  99.6600000  67.2200000   6.4200000 100.2000000
  35.4400000  32.6000000  65.4800000  35.9500000  32.2100000  66.1900000
  35.1900000  31.8600000  64.9300000  29.4000000  69.3200000  71.4400000
  29.9100000  69.3400000  70.6300000  28.5400000  69.6500000  71.1900000
  92.9700000 100.3800000  76.1900000  92.8400000  99.8000000  75.4400000
  92.9000000  99.8000000  76.9500000  20.1300000   6.0800000  94.1900000
  19.5900000   5.4000000  93.7800000  21.0200000   5.7300000  94.1500000
  78.0700000  73.1700000  80.4000000  77.6100000  74.0100000  80.5000000
  77.5400000  72.6800000  79.7700000  72.3400000  19.7400000  63.0200000
  73.2900000  19.8000000  62.9500000  72.0200000  20.6000000  62.7400000
  28.9300000  80.7400000  44.4600000  29.6400000  81.3300000  44.1900000
  28.8900000  80.8300000  45.4100000  94.3200000  89.1500000  12.3800000
  94.8700000  89.2000000  11.6000000  93.5200000  89.6200000  12.1400000
  20.9900000  94.5200000  96.2400000  21.7100000  95.0700000  96.5600000
  20.4700000  95.1100000  95.6900000  12.6900000   9.3300000 101.4300000
  12.3300000   9.9000000 100.7500000  11.9400000   9.1300000 101.9900000
  10.4000000  84.1700000  79.1700000   9.8600000  84.0300000  79.9400000
   9.9600000  84.8700000  78.6900000  94.9100000  58.1900000  75.1900000
  95.4200000  58.0200000  74.4000000  94.4200000  57.3800000  75.3400000
  99.4300000  95.9500000  70.8700000 100.2300000  95.9800000  71.4000000
  99.7400000  95.7300000  69.9900000  69.9700000  63.3200000  33.2900000
  69.2500000  62.7400000  33.5500000  69.6200000  63.8300000  32.5600000
  12.8300000  40.3100000  90.7700000  13.6400000  39.8600000  90.5400000
  12.6400000  40.8600000  90.0100000  91.1400000  72.8100000  92.1000000
  91.2400000  73.7500000  92.2500000  90.4400000  72.5400000  92.6900000
  10.5600000  48.9200000  78.3500000  10.2500000  48.5600000  79.1800000
  10.8600000  48.1600000  77.8600000  67.5200000   3.7800000  58.9200000
  67.4100000   3.8800000  57.9700000  68.4000000   4.1100000  59.1000000
  46.8400000  73.4100000  68.4800000  47.2600000  72.7100000  68.9800000
  46.1000000  73.6900000  69.0200000  34.4000000  45.3700000  80.6500000
  33.7400000  44.8400000  81.0900000  35.2400000  44.9900000  80.9300000
  47.1000000  84.4500000  83.2800000  47.1400000  83.5400000  83.5900000
  47.1800000  84.9800000  84.0700000   0.7200000  47.9100000 104.7800000
   1.1500000  47.0500000 104.8100000   0.9100000  48.2400000 103.9000000
  71.8100000  78.2600000  63.3100000  71.2300000  77.5000000  63.3000000
  71.5500000  78.7500000  64.0900000  95.1000000  56.5600000  94.4600000
  95.7000000  56.2300000  93.7900000  95.0900000  55.8800000  95.1300000
  25.5600000  93.6000000  82.8800000  25.3300000  94.5100000  82.6900000
  24.7200000  93.1500000  82.9600000  28.7100000  99.2700000  79.8200000
  28.7600000  98.5100000  80.4100000  28.2900000  98.9200000  79.0300000
  67.4400000  77.9500000  52.0300000  68.3500000  77.6800000  52.2100000
  67.3200000  78.7400000  52.5600000  22.1800000 102.2900000  46.8200000
  21.5000000 101.8400000  46.3100000  21.8500000 102.2800000  47.7100000
   7.0000000  98.6400000   5.5600000   6.5900000  99.0300000   6.3200000
   7.3700000  97.8100000   5.8700000  15.6100000  41.8800000  10.4900000
  15.8800000  42.3100000   9.6900000  16.3800000  41.4000000  10.7900000
  89.7900000  65.6100000  51.8800000  89.5900000  64.8400000  52.4200000
  90.2500000  66.2000000  52.4700000  21.7400000  10.9800000  61.8700000
  22.2400000  10.1900000  62.1000000  21.7300000  10.9900000  60.9100000
  19.6600000  78.3200000  89.6600000  19.4700000  78.3200000  90.6000000
  18.8900000  77.9300000  89.2500000  97.3200000  79.1800000  35.0000000
  97.8500000  78.4000000  35.1500000  97.9400000  79.9100000  35.0200000
  82.0300000  76.1800000  69.0100000  82.4100000  77.0500000  68.8600000
  81.7500000  75.8800000  68.1500000 100.6400000   6.3900000 101.3900000
 101.2700000   5.8500000 100.9200000 101.1800000   6.9900000 101.9100000
  10.7600000  36.5500000 105.0300000  10.1800000  36.2300000 104.3300000
  11.1100000  35.7500000 105.4200000  44.0500000  90.5600000  86.9300000
  43.8200000  91.1400000  86.2100000  44.6500000  89.9200000  86.5500000
  93.7600000  52.9000000 103.5500000  92.9300000  52.4800000 103.7900000
  93.5100000  53.6200000 102.9700000  99.6200000  57.0400000   5.9100000
  99.4100000  57.9000000   5.5300000  98.9500000  56.9200000   6.6000000
  34.2400000  91.7800000  44.7200000  34.9300000  91.3100000  44.2400000
  33.4400000  91.5800000  44.2400000   5.9700000  38.6100000  61.0000000
   5.9500000  39.3500000  60.3900000   6.6800000  38.0500000  60.6800000
  11.4300000  76.2400000  92.8400000  12.0000000  75.4800000  92.8600000
  11.1200000  76.3300000  93.7500000  17.0600000  64.4200000  30.4600000
  16.6700000  63.7500000  29.9000000  17.2900000  63.9600000  31.2600000
  58.1000000  36.1700000   9.8300000  58.3800000  37.0400000   9.5500000
  58.3400000  35.6100000   9.0800000  19.7200000  84.4100000  56.8700000
  18.9000000  84.9100000  56.8400000  20.2900000  84.8400000  56.2300000
  45.0200000  55.2500000  85.9500000  45.7700000  55.6600000  85.5200000
  44.2700000  55.7700000  85.6600000 104.7900000  37.6400000  91.8300000
 104.9700000  37.9200000  92.7200000 105.6300000  37.3400000  91.4900000
 100.3900000  53.5300000  74.5900000 100.1000000  54.3800000  74.9300000
  99.7300000  53.3000000  73.9400000   5.4800000  53.4100000 104.7100000
   5.9500000  53.0200000 105.4500000   6.1100000  53.3600000 103.9800000
  28.0900000  30.4600000   2.9000000  28.5400000  29.9300000   3.5500000
  28.4900000  31.3200000   2.9600000   3.0900000  38.6300000  67.5900000
   2.2600000  38.2900000  67.2700000   3.3600000  39.2700000  66.9300000
  14.2500000  45.4200000   6.6500000  14.2300000  44.5000000   6.3800000
  13.3400000  45.7200000   6.6000000  74.5300000  14.0000000  62.1900000
  73.9500000  13.6300000  62.8600000  75.0200000  13.2400000  61.8600000
  42.2700000  25.6700000  67.2800000  42.8300000  26.2700000  66.7900000
  41.4000000  26.0600000  67.2300000  93.2700000  75.5200000  67.4300000
  92.9300000  74.6300000  67.3600000  94.0200000  75.4500000  68.0200000
  15.6300000  90.8800000  49.3200000  16.0100000  91.7200000  49.0700000
  15.4400000  90.4500000  48.4900000  80.2900000  79.6500000  61.1700000
  80.4300000  78.8800000  60.6200000  80.6000000  79.3800000  62.0400000
  98.1900000  53.3800000   0.2300000  98.7300000  52.6300000   0.0000000
  97.3400000  53.2000000  -0.1900000  81.5100000  54.3900000  22.0000000
  81.3500000  54.8900000  21.2000000  82.3200000  54.7600000  22.3500000
  59.8200000  42.1800000  86.2100000  59.0000000  42.4500000  85.8000000
  60.5000000  42.4400000  85.5900000  23.7200000  24.0600000  59.7900000
  23.9500000  24.0300000  60.7100000  22.9600000  24.6400000  59.7500000
 103.0700000  56.9300000  78.7300000 102.6900000  57.7300000  78.3700000
 102.3100000  56.3500000  78.8500000  74.6100000  79.3500000  12.1200000
  74.6500000  80.3100000  12.0800000  73.7400000  79.1400000  11.7900000
  59.9800000  57.0200000   4.8500000  60.2500000  56.1000000   4.9500000
  60.4200000  57.4700000   5.5700000 101.7500000  35.7500000 104.1000000
 102.4000000  36.1400000 103.5200000 101.9400000  34.8100000 104.0800000
  48.0600000  41.1000000  89.4700000  48.0300000  40.1500000  89.6200000
  48.7800000  41.2300000  88.8500000  23.0300000  60.0800000  99.1400000
  23.3300000  60.0000000  98.2400000  23.2400000  60.9800000  99.3800000
  72.0400000  42.4000000  89.8800000  72.3200000  43.3000000  89.7400000
  71.8200000  42.0800000  89.0000000  30.3900000  89.1700000  95.8300000
  30.5000000  90.1200000  95.8400000  31.2000000  88.8300000  96.1900000
  51.0400000 103.3200000  83.9900000  51.3700000 102.6100000  83.4400000
  51.6900000 104.0200000  83.8900000  88.3600000  33.1100000  66.4900000
  89.2100000  32.6700000  66.5300000  87.9400000  32.7500000  65.7000000
  48.1600000  11.1000000  87.7700000  48.5100000  11.7000000  88.4300000
  48.6400000  10.2800000  87.9200000  50.1800000  73.1400000 102.4100000
  50.9000000  72.5200000 102.2800000  49.6200000  72.7200000 103.0700000
  77.3600000  55.6600000  65.8800000  77.1500000  54.7200000  65.8400000
  76.5700000  56.0600000  66.2500000  91.6700000  41.1300000  99.3000000
  92.5800000  41.1500000  99.0300000  91.2300000  41.7500000  98.7100000
  32.2400000 102.4100000  13.7200000  32.4800000 103.2700000  13.3900000
  32.9300000 102.1900000  14.3400000  47.9800000  35.2300000   9.7300000
  48.7700000  35.3600000   9.2100000  47.4000000  35.9300000   9.4600000
  67.3000000   0.6700000  49.4300000  67.8600000   1.4400000  49.5700000
  67.7100000  -0.0200000  49.9500000 104.9900000  35.1600000  90.3500000
 105.7700000  35.6100000  90.0100000 104.5500000  34.8200000  89.5700000
  81.9700000  57.2100000 103.6600000  81.2100000  57.6400000 103.2800000
  82.7100000  57.5200000 103.1500000  82.1700000  14.5500000  66.6300000
  82.9200000  15.0300000  66.2800000  82.5500000  13.8300000  67.1300000
  26.4000000  23.1100000  50.8100000  26.6000000  22.4500000  50.1400000
  27.0200000  23.8200000  50.6500000  51.7900000  72.0400000   8.9200000
  52.3800000  71.3100000   8.7500000  51.8300000  72.1700000   9.8800000
  59.3600000  98.2500000  27.0000000  58.6600000  98.7700000  26.6000000
  58.9100000  97.5000000  27.3800000  95.9000000  98.4900000  75.1900000
  96.0400000  98.9300000  76.0200000  95.2200000  99.0100000  74.7500000
  12.3400000  70.5200000  19.7200000  13.2500000  70.8200000  19.6500000
  12.1000000  70.2800000  18.8400000  15.5500000  82.1700000  31.3400000
  15.9300000  82.4600000  32.1600000  15.2700000  81.2700000  31.5000000
  61.4300000   2.7800000  70.8000000  61.3300000   2.2900000  71.6200000
  61.5900000   3.6800000  71.0800000  27.5400000  30.5300000  58.4800000
  27.1800000  29.7600000  58.9300000  27.7400000  31.1400000  59.1900000
  39.8200000  26.3000000  84.7600000  39.2100000  25.5600000  84.8000000
  40.6400000  25.9300000  84.4400000  72.4300000  37.5800000  63.3000000
  72.5700000  37.1200000  62.4700000  73.3100000  37.7300000  63.6400000
  56.1400000  72.2000000  70.3900000  56.4900000  72.0500000  71.2700000
  55.6700000  71.3900000  70.1900000  10.7300000 100.9000000 101.5100000
  11.6200000 101.2500000 101.5100000  10.8100000 100.0300000 101.1300000
  83.8900000  71.9600000  69.8100000  84.3500000  72.7100000  69.4300000
  83.0100000  72.0200000  69.4400000   6.3000000  75.8400000   7.9500000
   5.5700000  75.3800000   7.5400000   6.6900000  76.3700000   7.2600000
   0.2300000  46.7900000  84.8900000  -0.0700000  46.9900000  85.7700000
   0.0200000  47.5800000  84.3800000   7.0200000  56.3900000  87.3400000
   7.1200000  56.2400000  86.4000000   7.9100000  56.3800000  87.6900000
  13.8700000  94.3900000  15.2300000  13.5000000  94.0600000  14.4000000
  14.1400000  93.6000000  15.7000000  93.4900000   7.7900000  63.2500000
  93.3300000   7.1200000  63.9100000  93.3600000   7.3500000  62.4200000
  85.3700000  58.6400000  58.4300000  84.7100000  58.8300000  57.7600000
  86.2000000  58.6300000  57.9400000  11.1600000  85.6400000  96.5400000
  10.2900000  85.2400000  96.6100000  11.0100000  86.5600000  96.7300000
  84.7900000  78.4800000  52.7900000  84.1800000  78.1400000  52.1400000
  85.0200000  79.3600000  52.4700000  54.2500000  66.9200000  69.5000000
  54.7300000  66.1200000  69.2800000  53.3400000  66.6400000  69.6200000
  19.4800000  48.8700000  70.8900000  19.5400000  49.5800000  71.5300000
  18.9000000  49.2000000  70.2100000  59.5100000  64.2000000  22.6600000
  59.4700000  65.1600000  22.7100000  59.0700000  63.9900000  21.8300000
  92.9600000  30.6600000  28.7900000  92.3200000  31.0600000  29.3800000
  92.8100000  29.7200000  28.8800000   2.3500000  49.3300000  62.5400000
   1.8500000  50.1100000  62.3100000   3.0800000  49.6500000  63.0800000
  42.5500000  51.7600000  10.5700000  43.4500000  51.7000000  10.2600000
  42.4300000  52.6800000  10.8000000  88.5400000  58.8900000  33.7100000
  88.3800000  59.3800000  32.9100000  89.4300000  59.1400000  33.9700000
  13.9700000  88.9800000  85.7000000  14.3900000  88.2100000  86.0900000
  13.1800000  89.1100000  86.2200000  42.2700000  90.0200000  49.5900000
  41.5100000  89.9400000  49.0300000  41.9200000  90.0500000  50.4800000
  19.4500000  89.9200000  71.7500000  19.1700000  89.2900000  71.0800000
  18.6400000  90.3800000  72.0000000  25.1100000  55.9400000   9.2000000
  25.3700000  56.6800000   8.6500000  25.5100000  55.1700000   8.7900000
  62.7700000  22.2700000  71.2900000  63.3700000  22.1300000  70.5600000
  63.3200000  22.6600000  71.9800000  57.7000000  56.1400000  95.4100000
  58.2000000  55.4800000  94.9400000  58.0400000  56.1000000  96.3100000
  74.2100000  34.1100000 104.1400000  73.8900000  33.4800000 104.7800000
  74.9500000  34.5400000 104.5800000  98.8600000  58.1200000  65.9300000
  99.0900000  57.3100000  65.4800000  99.5900000  58.2800000  66.5300000
   4.5200000  85.7200000  97.0500000   4.9400000  85.1700000  97.7100000
   5.2400000  86.2300000  96.6700000  95.3400000   2.6300000  30.0600000
  95.8700000   2.4000000  30.8300000  94.4700000   2.2900000  30.2700000
  98.6800000   7.2200000  53.8900000  98.9800000   6.3200000  53.8100000
  99.1800000   7.7000000  53.2300000  16.8600000  31.3300000  42.7200000
  15.9800000  31.5400000  42.4000000  16.8900000  31.6800000  43.6000000
  12.5000000   2.3200000  91.3200000  12.7300000   3.2400000  91.2600000
  11.8100000   2.2900000  91.9800000  59.7200000  16.5900000  31.1600000
  59.1600000  16.6200000  31.9300000  60.4700000  16.0600000  31.4200000
  15.1600000   7.9000000  97.9200000  15.2800000   6.9500000  98.0300000
  15.6600000   8.1000000  97.1200000  57.2600000  25.0400000 103.5600000
  56.5400000  24.6400000 104.0300000  56.9300000  25.1700000 102.6700000
  63.6500000  16.9500000   3.6700000  64.4600000  17.4700000   3.7200000
  62.9800000  17.5300000   4.0300000  22.4100000  12.6900000  76.4200000
  22.0600000  12.2500000  75.6500000  21.6500000  13.1100000  76.8200000
  23.5000000  93.3900000   8.3700000  24.3300000  93.6200000   7.9600000
  23.5900000  92.4600000   8.5800000  50.6000000  79.5300000  74.6700000
  50.3900000  79.9900000  75.4800000  51.5200000  79.7600000  74.5000000
  50.8700000  17.2800000  51.4200000  50.5400000  16.4500000  51.0700000
  51.6000000  17.0300000  51.9800000   8.7000000  23.7500000  34.5600000
   9.5600000  24.1000000  34.3300000   8.8300000  23.3400000  35.4200000
  80.2600000  44.4700000  24.8300000  79.3300000  44.4700000  24.6200000
  80.4600000  45.3900000  25.0000000  88.3100000  41.6000000  13.2700000
  87.8000000  40.9700000  12.7500000  88.1600000  42.4400000  12.8300000
  95.7100000  88.7600000  40.0200000  95.4300000  89.2300000  40.8100000
  96.4800000  88.2700000  40.3100000  47.1800000  93.6400000   3.0600000
  46.9100000  94.5300000   2.8500000  46.3900000  93.2200000   3.3900000
  17.4700000  72.1200000  82.6600000  16.7300000  72.7000000  82.5100000
  18.1800000  72.6900000  82.9300000  13.2700000  82.2600000  74.5500000
  12.6000000  82.9300000  74.7100000  13.7400000  82.1900000  75.3800000
  18.7900000  65.5900000  69.8300000  19.5300000  65.5300000  69.2200000
  18.9100000  64.8500000  70.4200000  94.7000000   4.2300000  50.4000000
  94.2500000   3.3900000  50.2600000  95.3700000   4.0300000  51.0600000
  12.3400000  19.0400000  34.7300000  11.9900000  18.6800000  33.9200000
  13.2700000  18.8000000  34.7100000  38.3000000  62.3900000  72.5600000
  39.1700000  62.4000000  72.1700000  38.1700000  63.2900000  72.8700000
  72.1700000  47.7600000  61.1800000  71.4900000  47.5500000  60.5400000
  71.9400000  48.6400000  61.5000000  25.4900000  79.2700000   2.3100000
  26.1700000  79.6700000   2.8500000  24.7600000  79.1400000   2.9200000
  56.5300000  54.3300000 104.5900000  57.0900000  53.7200000 105.0700000
  55.9900000  53.7800000 104.0400000  31.9300000  48.8900000  71.9700000
  32.4700000  49.3700000  72.6000000  31.0300000  49.1000000  72.2200000
  92.2500000  72.8200000  60.2600000  92.3600000  72.7100000  59.3100000
  92.7300000  73.6300000  60.4600000   3.1100000  47.4500000  35.3500000
   2.5500000  47.2800000  34.5800000   4.0000000  47.4700000  35.0000000
   6.2800000  65.4100000  80.1600000   6.8600000  65.8500000  80.7900000
   5.9300000  64.6600000  80.6500000  30.1600000  85.0700000  98.1000000
  30.0300000  85.0900000  99.0500000  29.4400000  85.6000000  97.7500000
   2.6800000  98.9500000  79.2500000   2.7400000  99.6700000  78.6300000
   1.7300000  98.8400000  79.3900000  29.6200000  99.8300000  90.5400000
  29.6700000  98.8800000  90.4500000  30.5300000 100.1200000  90.5300000
  32.4200000  61.3800000   5.3300000  33.0400000  60.7500000   5.7000000
  32.4900000  62.1500000   5.8900000  71.3600000  94.9000000  13.3200000
  70.6100000  95.4900000  13.4000000  71.4500000  94.7600000  12.3800000
  22.8000000   2.0600000  77.5100000  22.1300000   1.5400000  77.9400000
  23.0400000   2.7400000  78.1500000  86.3500000  40.6300000  32.6700000
  85.5500000  40.2000000  32.3700000  86.3900000  41.4400000  32.1500000
  41.3400000 104.8500000  57.6200000  41.6200000 104.9900000  58.5300000
  41.9100000 105.4200000  57.1100000  89.9000000  37.4400000  69.4400000
  89.7400000  36.5800000  69.8200000  89.0400000  37.8400000  69.3800000
  34.6100000  78.0000000  46.5800000  34.7500000  77.7100000  45.6800000
  35.2600000  78.6900000  46.7100000  93.4100000  63.7200000   5.7700000
  92.9600000  62.8700000   5.7500000  93.0800000  64.1800000   5.0000000
  82.2500000  36.3300000  72.0600000  82.2400000  36.6200000  71.1500000
  82.0700000  35.3900000  72.0100000  55.8200000  17.8000000  25.7000000
  54.8900000  17.9700000  25.8700000  55.8400000  16.9100000  25.3500000
  37.9800000  73.0000000  52.6400000  37.6700000  72.2100000  53.0800000
  38.9200000  73.0200000  52.8400000  93.1400000  56.4200000  66.7500000
  92.8100000  56.7000000  67.6100000  92.9300000  55.4900000  66.7100000
  47.9200000  92.5500000  11.5500000  48.2000000  91.6400000  11.4800000
  48.7100000  93.0600000  11.3800000  53.1000000  38.2300000  24.2200000
  53.5700000  38.8400000  23.6500000  52.3400000  38.7200000  24.5200000
  97.5000000   5.6100000  90.4300000  98.3400000   5.1500000  90.3300000
  97.3900000   6.0700000  89.5900000  94.0900000 100.9300000 104.5600000
  94.0200000  99.9800000 104.6200000  94.9300000 101.0900000 104.1200000
  14.8100000 100.4600000  18.5400000  15.6400000 100.3300000  18.0700000
  14.4300000  99.5800000  18.5900000  24.2000000  54.4500000  30.2500000
  24.5100000  53.7700000  29.6500000  24.6700000  54.2800000  31.0700000
  21.5100000  74.2700000  35.8200000  20.9600000  74.1800000  35.0400000
  21.3700000  75.1800000  36.1000000   0.1700000   4.3800000  70.9100000
   0.0700000   5.1800000  71.4100000  -0.5000000   3.7900000  71.2500000
  57.8000000  90.4300000  32.1400000  56.8900000  90.1300000  32.0400000
  58.2100000  90.2300000  31.2900000  14.1200000 104.5900000  15.3800000
  14.6500000 104.0800000  14.7800000  13.6100000 103.9400000  15.8500000
  42.1000000   4.5400000  76.9200000  41.7300000   5.4200000  77.0200000
  42.5900000   4.3900000  77.7300000  67.4300000  74.8500000  26.9600000
  68.1100000  74.7500000  26.2900000  67.9000000  74.8600000  27.8000000
  31.5100000  40.8200000  73.3000000  30.8700000  40.4200000  72.7100000
  31.3600000  41.7600000  73.2000000  40.5100000  30.6900000  50.3900000
  41.4500000  30.6700000  50.1900000  40.4300000  30.1900000  51.2100000
  48.9000000  33.0500000  32.1600000  49.4000000  32.2800000  31.8900000
  48.0300000  32.7100000  32.3800000  77.3000000  18.7000000  50.4800000
  76.7900000  18.9300000  49.7000000  78.2100000  18.8600000  50.2200000
  28.7000000  23.8400000  49.1400000  29.3800000  23.1900000  49.0200000
  28.5200000  24.1600000  48.2600000  51.1100000 100.4800000  29.0300000
  50.7300000 101.1500000  28.4700000  50.8700000  99.6500000  28.6200000
  43.6200000  54.4400000  22.6400000  44.0800000  54.8100000  23.3900000
  44.2200000  54.5800000  21.9000000  38.0500000   8.2800000  47.6100000
  38.0800000   7.7200000  48.3900000  38.6000000   7.8200000  46.9700000
   9.5600000   6.6500000  99.1400000  10.5100000   6.7300000  99.0300000
   9.3300000   5.8500000  98.6700000  62.0500000  11.7300000   6.4900000
  62.7700000  12.0300000   5.9400000  61.4000000  11.3800000   5.8900000
 105.0800000  53.9700000 104.8200000 104.7900000  54.1700000 105.7100000
 104.9800000  54.7900000 104.3500000  12.8000000   3.1300000   7.6700000
  13.5400000   3.3500000   7.1000000  12.5100000   3.9700000   8.0200000
  96.4600000  56.1100000  88.4400000  95.7000000  55.9400000  87.8900000
  97.0300000  56.6500000  87.8900000  86.2200000  34.4700000  83.9900000
  86.7200000  35.1200000  83.5100000  85.4100000  34.9200000  84.2400000
  30.0400000  41.5000000   7.7400000  30.3700000  42.3900000   7.8000000
  29.6300000  41.4500000   6.8800000  81.1500000  47.2900000   8.8400000
  81.5400000  46.7800000   9.5500000  80.8800000  48.1100000   9.2700000
  34.8700000  99.5500000  23.0900000  34.2400000  99.0100000  22.6200000
  35.5400000  99.7700000  22.4500000  52.2200000  65.0900000  87.1300000
  52.5000000  64.2000000  86.9200000  51.8700000  65.4300000  86.3100000
  50.3100000  78.9100000  39.8800000  49.9100000  78.7300000  40.7400000
  50.5700000  79.8300000  39.9300000  97.2200000  77.1700000  54.8100000
  96.4300000  76.7000000  55.0800000  97.0200000  78.0900000  54.9700000
  41.4700000  32.3200000  22.8700000  41.1500000  32.8300000  23.6300000
  42.3300000  31.9900000  23.1600000  32.6800000  41.0300000  38.5100000
  33.4300000  41.2700000  37.9600000  32.2600000  40.3200000  38.0300000
  81.7000000   8.9700000  49.3100000  81.3100000   8.6600000  48.4900000
  82.4000000   9.5700000  49.0300000  91.1500000   2.1100000  99.2100000
  91.5300000   1.6800000  98.4500000  90.3000000   1.6900000  99.3200000
  13.5100000  71.0700000  96.2400000  13.5200000  71.4200000  97.1300000
  12.5900000  70.9600000  96.0300000  33.9300000  14.5300000  48.0900000
  32.9800000  14.6200000  48.0700000  34.1700000  14.3900000  47.1700000
  83.5600000  19.9300000  10.1100000  83.7500000  20.2400000   9.2200000
  82.7400000  19.4400000  10.0200000  78.3200000   4.5100000  61.5100000
  79.0000000   4.2900000  60.8700000  78.6900000   4.2300000  62.3500000
  25.1600000  63.8100000  60.5100000  24.4000000  63.5800000  61.0300000
  25.7000000  63.0100000  60.5000000  97.7100000  81.3100000 103.1200000
  97.4800000  80.7300000 102.3900000  96.8700000  81.5900000 103.4800000
  59.0500000  12.7600000  14.9000000  59.9900000  12.8600000  15.0200000
  58.9300000  12.7900000  13.9400000  79.8100000   0.2000000  41.2200000
  80.0100000   0.7200000  40.4400000  80.5600000   0.3700000  41.8100000
  22.8100000  60.3400000  80.6000000  23.4500000  61.0500000  80.7000000
  22.1900000  60.4800000  81.3200000  90.2400000  12.9000000  86.1900000
  90.9700000  13.5000000  86.0900000  90.5800000  12.0600000  85.8600000
  58.3700000  53.7500000  23.4900000  58.6800000  53.6000000  22.5900000
  58.8500000  54.5300000  23.7700000  57.5100000   6.0300000  30.5700000
  58.2100000   5.6300000  30.0500000  57.5800000   6.9600000  30.3600000
  91.1200000  71.2200000  32.6600000  91.5800000  70.4000000  32.8400000
  91.7600000  71.9000000  32.8700000  34.6200000  36.1200000  94.8100000
  33.8000000  35.9600000  94.3400000  35.2800000  36.1900000  94.1300000
  93.3400000  83.9000000  70.6000000  93.5800000  84.8000000  70.3700000
  92.4400000  83.9700000  70.9400000  22.0600000  25.6200000  38.8400000
  21.2800000  25.3100000  38.3800000  22.2100000  26.5000000  38.4900000
  56.5000000   5.0000000  49.1200000  57.3900000   4.8500000  48.8100000
  56.4300000   4.4800000  49.9200000  50.1500000  45.9100000  17.0500000
  50.7400000  46.5200000  16.6000000  50.6200000  45.6800000  17.8500000
  79.4900000  10.3400000  96.0100000  78.5500000  10.4700000  96.0900000
  79.8000000  10.3000000  96.9100000  13.1200000  59.7000000  55.3900000
  12.9200000  60.6100000  55.1700000  14.0700000  59.6300000  55.2600000
  17.6500000  35.2500000  33.7000000  17.7800000  35.6200000  34.5800000
  18.0900000  34.4000000  33.7300000   8.6600000  66.7500000  73.5400000
   9.3100000  66.9600000  74.2100000   7.8200000  66.9100000  73.9600000
  96.5500000  17.1600000  89.9400000  97.1800000  17.8600000  90.0800000
  95.7000000  17.5900000  89.9200000   8.5800000  10.7600000  90.3200000
   8.5800000  10.0000000  90.9000000   7.7400000  11.1900000  90.4800000
  18.4600000  64.6400000  88.9200000  17.6600000  64.5100000  89.4300000
  18.2200000  64.3800000  88.0300000  81.3200000  57.6200000   3.3000000
  82.0000000  56.9900000   3.0600000  80.7500000  57.1300000   3.8900000
   2.1900000  36.5300000  24.6600000   1.9900000  35.6200000  24.4500000
   2.0100000  36.6000000  25.6100000  79.6500000  20.0600000   5.5700000
  79.2400000  19.2200000   5.7800000  80.5400000  19.8300000   5.3000000
  30.5400000  82.7700000  90.2300000  31.3900000  82.6800000  89.8000000
  29.9600000  83.0800000  89.5300000   3.0400000  87.8800000  10.3700000
   2.6900000  88.7300000  10.0900000   3.3000000  88.0100000  11.2900000
 102.0200000  42.0200000  34.9800000 102.9200000  42.0700000  34.6500000
 102.0900000  41.5600000  35.8200000  38.1600000  36.6700000  59.5900000
  38.8800000  37.0100000  60.1100000  38.5200000  35.9100000  59.1300000
  79.3200000  97.2400000  46.1400000  78.5800000  96.8200000  46.5800000
  80.0800000  96.9800000  46.6500000  15.3600000  61.4300000  97.4900000
  15.0000000  61.6500000  96.6400000  15.6600000  60.5200000  97.3900000
  14.4500000  76.9700000  22.0900000  13.9300000  77.1100000  21.2900000
  14.1700000  77.6600000  22.6800000 101.2800000  57.2800000  36.8600000
 101.5800000  58.0900000  37.2900000 102.0700000  56.9300000  36.4500000
  91.7400000  38.5400000  60.7300000  90.9200000  38.0900000  60.5200000
  91.6000000  39.4400000  60.4300000   0.3600000  54.2900000  97.3100000
   0.5500000  54.0900000  98.2300000   0.2900000  53.4300000  96.8900000
  86.9200000   8.2800000  20.3000000  86.6400000   8.1600000  19.3900000
  87.4800000   7.5200000  20.4700000  96.5700000  85.3000000  21.9500000
  96.4200000  84.3600000  21.8300000  96.7400000  85.4000000  22.8800000
  58.4400000 103.2900000  24.2000000  57.9800000 103.0500000  23.3900000
  57.7500000 103.5400000  24.8100000  34.5400000  81.5400000  39.9000000
  34.0200000  80.7500000  39.7900000  34.5500000  81.9500000  39.0300000
  38.8800000  83.6000000  87.2800000  38.1000000  83.9600000  87.7100000
  38.9800000  82.7200000  87.6500000   6.6700000  17.6900000  78.9800000
   6.3300000  18.5700000  79.1100000   7.2300000  17.5300000  79.7400000
  68.0700000   6.6800000   9.8000000  68.7400000   7.3200000  10.0500000
  67.2600000   7.1900000   9.7900000  50.4200000  13.5600000  54.3200000
  50.2900000  14.4300000  53.9300000  51.0900000  13.7000000  54.9900000
  56.5500000  60.5400000  80.3000000  57.3800000  60.7600000  80.7200000
  56.6400000  60.8800000  79.4100000 104.2900000  64.6000000  47.4900000
 103.3400000  64.5200000  47.6100000 104.5500000  63.7700000  47.1200000
 104.6500000  98.3900000  16.4600000 104.2800000  97.5600000  16.7600000
 105.1400000  98.7200000  17.2100000  94.0000000  39.4800000  57.3900000
  93.8500000  38.5900000  57.7100000  94.3600000  39.9500000  58.1400000
  25.2000000  21.2000000  40.7200000  25.2500000  20.3800000  41.2000000
  25.9000000  21.7400000  41.0800000  17.8000000  78.4300000   9.5500000
  18.0600000  79.3500000   9.5100000  16.8600000  78.4600000   9.7100000
  33.0500000  75.4200000  34.7200000  32.3300000  75.7500000  35.2600000
  33.4300000  76.2000000  34.3100000  42.0400000  19.1800000  40.5300000
  41.4600000  18.4200000  40.5600000  41.6800000  19.7800000  41.1900000
  63.3100000  69.1000000  28.0300000  63.9600000  69.2600000  28.7200000
  63.6500000  68.3300000  27.5700000  15.2800000  40.0300000   6.7700000
  15.4600000  39.1300000   7.0400000  16.1000000  40.5000000   6.9300000
  95.5400000  89.1500000  46.4500000  95.9800000  89.6100000  45.7400000
  94.6200000  89.1400000  46.1900000  61.7800000  27.1100000  90.5400000
  62.5200000  27.7200000  90.5900000  61.0800000  27.6300000  90.1300000
  52.4000000  39.6300000  19.3800000  52.8800000  40.3300000  18.9400000
  51.6900000  39.4200000  18.7700000  63.7200000  34.3800000  23.6000000
  63.3100000  35.0100000  24.1900000  63.0000000  33.8100000  23.3400000
  10.4200000  96.9000000  92.0900000  10.7700000  97.5800000  92.6800000
  10.2300000  96.1600000  92.6700000  88.5500000  42.9900000  45.9500000
  88.0000000  42.2900000  45.6000000  88.6600000  43.6000000  45.2200000
  18.9600000  86.0200000  92.7900000  19.8000000  86.2300000  93.2000000
  18.3200000  86.5300000  93.2800000  29.3500000  91.9000000 104.1700000
  30.1600000  91.7700000 104.6500000  29.3100000  91.1700000 103.5500000
  62.7400000  75.7400000  24.3100000  62.5500000  75.7500000  23.3700000
  63.2800000  74.9600000  24.4300000 103.7700000  40.1000000  75.2300000
 103.9600000  40.3000000  76.1500000 104.1900000  40.8100000  74.7400000
  65.6700000  57.9300000  77.4700000  65.3500000  57.8100000  76.5700000
  66.4700000  58.4500000  77.3600000  71.2000000  13.6200000  22.0700000
  71.0600000  14.5700000  22.0000000  71.7400000  13.5100000  22.8500000
  48.6400000   8.0700000   4.1800000  48.8300000   8.8500000   3.6600000
  48.9300000   7.3400000   3.6500000   2.1000000  89.6500000   4.1000000
   1.4000000  90.0900000   4.5900000   2.0800000  90.0600000   3.2500000
  43.2800000 100.6900000  92.1500000  43.7600000 101.5100000  92.0000000
  43.4000000 100.5100000  93.0900000  74.6700000  38.6800000  44.9900000
  75.5000000  39.0500000  44.7000000  74.1100000  39.4400000  45.1700000
  53.5500000   8.9300000  67.5600000  53.5900000   8.0200000  67.8600000
  53.9500000   9.4300000  68.2800000   2.6500000  45.2300000  94.4600000
   1.8800000  45.2000000  95.0300000   3.3500000  44.8100000  94.9700000
  23.4100000  79.7000000  40.3000000  22.6900000  79.4200000  39.7400000
  23.9000000  78.9000000  40.4800000   1.4900000  35.3100000 104.4900000
   1.8000000  35.0100000 103.6300000   0.5500000  35.4300000 104.3700000
  89.5600000  92.8800000  12.1900000  89.3600000  93.2100000  13.0600000
  88.9500000  92.1500000  12.0500000  17.3500000  30.8600000  38.4200000
  18.2100000  30.6200000  38.7500000  17.5200000  31.4900000  37.7300000
  28.8600000  99.3100000  87.7500000  29.2800000  99.8600000  87.0800000
  28.9400000  99.8200000  88.5600000  28.7300000  52.0100000  40.6400000
  29.6300000  51.6600000  40.6600000  28.3300000  51.6600000  41.4400000
  89.2900000  43.5000000  22.9700000  90.0500000  43.1700000  22.4800000
  88.8800000  44.1200000  22.3600000  59.4400000  16.0700000   8.2500000
  60.2200000  16.2100000   7.7300000  58.8100000  15.6600000   7.6600000
 101.2900000  19.7200000  84.9200000 101.8500000  20.2100000  84.3200000
 100.4200000  19.7500000  84.5300000  96.6000000  66.6800000  46.7200000
  97.2700000  66.0200000  46.8700000  97.0300000  67.3400000  46.1700000
  23.5500000  36.0000000 103.1500000  23.9000000  36.7500000 102.6700000
  23.7100000  35.2500000 102.5700000  75.4800000  11.8800000  98.4500000
  74.6800000  11.9300000  98.9600000  76.1900000  11.8700000  99.1000000
  85.6900000  29.2400000  85.2000000  86.0900000  28.5300000  85.7000000
  85.3800000  29.8600000  85.8700000   3.6300000  37.7300000   6.4800000
   2.8600000  37.2300000   6.2000000   3.7100000  37.5400000   7.4000000
  10.1700000  68.2100000  84.2100000  10.4400000  67.3000000  84.1000000
  10.9200000  68.7200000  83.8800000  40.1000000  86.4300000  21.6900000
  39.8900000  86.5500000  22.6100000  39.2600000  86.1900000  21.2900000
  33.2800000  72.8400000  69.2800000  33.9100000  72.2100000  68.9400000
  33.0600000  72.5200000  70.1500000  57.7600000  16.6200000  99.9900000
  57.6100000  17.4100000  99.4700000  58.3800000  16.8900000 100.6600000
  68.1200000  18.3900000  76.2800000  67.8000000  19.2700000  76.5100000
  67.4400000  18.0400000  75.6900000  13.7600000   5.3700000  81.7900000
  13.5500000   4.4700000  81.5600000  14.0100000   5.3300000  82.7100000
 104.2200000  84.9900000  92.9600000 104.2300000  84.0500000  93.1400000
 103.5400000  85.1000000  92.2900000  59.2200000  15.7900000  66.9400000
  58.2700000  15.9400000  66.8700000  59.4800000  15.4900000  66.0700000
  25.0800000  70.5700000  17.4300000  25.4300000  69.9600000  16.7900000
  24.1300000  70.4500000  17.4000000  61.0300000  17.9500000  42.3400000
  60.2200000  17.9100000  41.8300000  61.4300000  18.7800000  42.0800000
  68.1700000  25.2300000  33.2500000  68.1400000  24.6100000  32.5300000
  67.4800000  24.9400000  33.8500000  48.2700000  14.9600000  84.6200000
  47.9100000  14.9800000  83.7300000  47.5800000  14.5600000  85.1500000
  20.8700000  24.2900000  87.6900000  20.1700000  23.6800000  87.9200000
  21.2200000  23.9500000  86.8600000  73.7100000  46.6100000  22.9900000
  72.9400000  46.8500000  22.4700000  73.7400000  47.2500000  23.7000000
  15.3600000  78.9800000  26.9600000  14.4500000  78.7300000  27.1200000
  15.8300000  78.7100000  27.7500000  38.4300000 100.7000000  38.2700000
  37.7400000 100.6200000  38.9300000  39.0800000 100.0500000  38.5200000
  88.3300000  11.1000000  63.7300000  88.8200000  11.2300000  62.9200000
  88.6600000  10.2800000  64.0900000  10.2200000  26.1600000   8.4200000
   9.9100000  26.9200000   7.9300000   9.4500000  25.8600000   8.9100000
  56.2100000   4.2100000  15.4200000  57.1600000   4.3400000  15.3500000
  55.9300000   4.8300000  16.0900000  68.2000000  94.8100000  83.6900000
  67.4500000  94.3200000  83.3500000  68.0000000  94.9500000  84.6100000
  25.7400000  24.2000000  84.9100000  26.3800000  23.5000000  84.7800000
  25.5500000  24.5200000  84.0200000  71.9300000  99.8000000  12.2600000
  72.0900000 100.5300000  11.6700000  71.6900000  99.0700000  11.6900000
  13.6200000  85.4600000  94.9700000  13.2900000  85.7900000  94.1400000
  12.9200000  85.6400000  95.6000000  97.4000000  27.7000000   0.0500000
  97.0400000  28.5800000  -0.0300000  98.3500000  27.8300000   0.1000000
  56.0000000  89.0800000  39.0000000  56.1700000  89.5800000  39.8000000
  55.9600000  88.1700000  39.2900000 100.5400000  91.1000000  61.7200000
 101.3600000  91.4900000  62.0400000  99.8800000  91.3800000  62.3600000
  72.8800000  63.7400000  17.9900000  73.1800000  63.3000000  17.1900000
  73.0600000  64.6700000  17.8200000  96.1100000  48.6600000  50.8700000
  95.7100000  47.8600000  50.5400000  96.5400000  48.4000000  51.6800000
  51.4900000 100.9100000  15.8700000  51.4300000 101.3200000  16.7200000
  52.1400000 101.4400000  15.3900000  73.1000000  43.1900000  79.6700000
  73.8000000  42.6100000  79.9700000  73.2300000  43.2500000  78.7200000
  11.2500000  51.8800000  66.7500000  11.2200000  52.3400000  65.9100000
  10.3900000  52.0300000  67.1400000  56.3800000  10.0500000  92.7300000
  55.7000000  10.5800000  92.3100000  55.9000000   9.5200000  93.3700000
  86.7900000  73.6100000  22.5900000  86.2500000  74.0800000  23.2300000
  86.2900000  73.6600000  21.7600000  88.4600000  97.4500000  87.1600000
  88.3500000  98.4000000  87.0500000  89.0100000  97.3600000  87.9400000
  93.4600000  12.0400000  83.3300000  92.5700000  11.9000000  83.0000000
  94.0200000  11.9700000  82.5600000   0.9800000  38.3300000   7.9900000
   0.3100000  38.9200000   7.6400000   0.6500000  37.4500000   7.8100000
  21.7300000  94.1900000  67.5500000  20.9800000  94.4400000  67.0100000
  22.0600000  93.3800000  67.1500000  84.8400000  25.8600000  46.1800000
  85.5500000  25.3900000  45.7500000  84.1400000  25.9000000  45.5300000
   8.4100000  28.0300000  69.1000000   8.7500000  28.9100000  68.9400000
   7.5900000  28.1700000  69.5900000  90.3700000  14.9900000  39.0700000
  90.9200000  15.7700000  39.1300000  90.0700000  14.8400000  39.9700000
  86.3600000  50.3800000  55.8500000  85.5900000  49.8600000  56.0600000
  86.7800000  49.9100000  55.1300000   3.3300000  14.4200000  27.9000000
   3.5800000  13.5600000  27.5500000   3.6400000  15.0400000  27.2400000
  94.4100000  22.1300000  11.2700000  94.0400000  22.2600000  10.4000000
  93.6500000  22.1400000  11.8600000  27.7200000  77.4400000  76.1500000
  27.8300000  77.9900000  75.3800000  28.3100000  76.7000000  76.0000000
 103.7200000  82.1200000  74.4800000 103.5900000  82.0600000  75.4300000
 102.8600000  82.3300000  74.1300000   5.9100000  59.9800000  10.9600000
   6.5900000  60.3400000  10.3900000   6.1200000  59.0600000  11.0400000
   0.4800000 100.7000000 105.1100000   0.0300000 101.4700000 105.4600000
  -0.2200000 100.1500000 104.7700000  41.2900000  97.3100000   5.2400000
  42.0300000  97.2500000   4.6400000  41.6800000  97.5300000   6.0900000
  22.0200000  10.7800000  33.2500000  22.1500000  11.6300000  32.8400000
  22.5800000  10.1800000  32.7500000  25.7200000  70.2800000 103.4600000
  25.8000000  69.8800000 104.3200000  25.3800000  69.5800000 102.9000000
  80.5200000  53.4200000  73.8100000  81.3900000  53.8300000  73.8100000
  80.4400000  53.0300000  74.6700000  99.2800000 104.2600000 102.5700000
  98.8800000 104.6400000 103.3500000  99.1100000 104.9000000 101.8800000
  62.2300000  53.7800000  93.6000000  62.4700000  54.7000000  93.7200000
  62.8100000  53.3000000  94.1900000  38.7200000   6.2800000  84.3300000
  38.0300000   5.8200000  84.8100000  39.4700000   5.6900000  84.3600000
  51.9800000  39.0500000  82.8300000  51.2100000  39.2400000  82.2900000
  51.6400000  39.0400000  83.7300000  83.6800000  36.0500000  13.8200000
  82.8200000  35.6400000  13.7200000  84.2800000  35.4700000  13.3500000
   4.1300000  35.1900000 102.3800000   3.2300000  34.9500000 102.1600000
   4.5400000  34.3600000 102.6200000  83.6700000  48.0400000  78.8600000
  83.8400000  48.7600000  79.4700000  83.8900000  47.2500000  79.3400000
  54.8100000   1.4800000  47.5700000  54.1300000   1.0700000  47.0400000
  54.8700000   0.9400000  48.3500000  25.2500000  87.7300000  84.4000000
  25.8200000  88.2400000  83.8100000  25.1100000  86.9000000  83.9400000
  28.3300000  60.3500000  32.4100000  28.3000000  60.8200000  33.2400000
  28.1700000  59.4300000  32.6500000  34.6500000  84.8100000  56.2200000
  35.1400000  85.2600000  56.9100000  34.5400000  83.9200000  56.5600000
  75.7700000 101.8400000  44.5100000  75.3000000 101.3600000  45.1900000
  76.5100000 101.2800000  44.2800000   2.5900000  59.2100000  29.2200000
   3.2700000  58.6900000  29.6400000   1.7700000  58.9000000  29.6300000
  40.0200000  99.7300000 101.6700000  39.5200000 100.4200000 102.0900000
  39.9500000  99.9100000 100.7300000   4.4200000  27.5100000   8.7400000
   3.6800000  28.0300000   9.0300000   4.1800000  26.6000000   8.9600000
 102.4400000  52.3800000  82.6900000 102.8700000  51.6200000  83.0900000
 102.7900000  53.1300000  83.1600000  84.7800000 102.9100000   8.2300000
  84.4300000 102.7300000   7.3600000  85.5300000 102.3300000   8.3200000
  38.6200000  14.5900000  59.1100000  39.4300000  14.3800000  59.5900000
  38.9200000  14.9300000  58.2700000  77.6100000  81.9500000  91.0800000
  78.2000000  81.2900000  91.4300000  77.6800000  82.6800000  91.7000000
  16.4800000  94.1800000  84.5100000  15.6700000  93.6900000  84.6500000
  17.1500000  93.5200000  84.4000000  86.8700000  51.2100000  75.2100000
  86.7000000  50.8000000  76.0600000  87.5500000  51.8600000  75.4000000
  25.1100000  30.9600000  60.2500000  24.7400000  30.2200000  59.7700000
  24.3900000  31.2800000  60.8000000 103.0700000  93.0100000  37.4000000
 102.6300000  92.4100000  36.8000000 102.4400000  93.7200000  37.5200000
  48.8300000  70.9300000  88.8800000  48.4300000  70.8700000  88.0100000
  48.1700000  70.5800000  89.4700000  83.6000000  76.3400000  54.7800000
  82.9900000  77.0400000  54.5800000  83.8100000  76.4500000  55.7100000
  63.2800000  71.0500000   5.6500000  62.4400000  71.1300000   5.1900000
  63.1200000  71.4400000   6.5100000  72.7000000 101.7000000 101.2400000
  72.7200000 101.5100000 102.1800000  73.6100000 101.5800000 100.9500000
  21.0700000  89.1400000   8.2500000  20.2700000  89.4400000   7.8200000
  21.2400000  88.2800000   7.8700000  61.3200000  36.9200000  37.4000000
  61.4200000  36.2600000  36.7100000  60.3800000  36.9300000  37.5800000
  39.9300000  95.9400000  98.3500000  40.6400000  96.5300000  98.0700000
  39.8400000  95.3300000  97.6200000  45.4700000  75.1600000  61.9000000
  46.1700000  74.5000000  61.9200000  45.8500000  75.9200000  62.3400000
  17.9200000  34.3000000   3.9600000  17.8100000  35.0100000   4.6000000
  17.6500000  33.5200000   4.4300000  82.5900000  55.7200000  35.3700000
  82.3200000  55.4300000  34.5000000  81.8500000  55.4900000  35.9400000
  69.4500000  95.4900000 102.6000000  70.0900000  95.4800000 103.3200000
  69.7800000  94.8400000 101.9800000   7.3300000  44.3900000  34.6200000
   6.6200000  44.2300000  33.9900000   8.0600000  44.7100000  34.0900000
  91.9100000  69.5500000  56.8100000  92.7500000  69.9000000  56.5200000
  91.9700000  68.6100000  56.6400000  43.2000000  78.5000000  18.0600000
  43.8600000  79.1000000  18.3900000  43.1600000  77.8100000  18.7300000
  96.9200000  25.1800000  42.2900000  96.9700000  24.3100000  41.9000000
  97.8400000  25.4100000  42.4700000  51.9200000  73.4100000  41.2500000
  52.7400000  73.6100000  40.8100000  51.2900000  74.0200000  40.8600000
  88.3100000  10.2800000 105.4400000  87.4400000  10.0200000 105.1200000
  88.5200000   9.6300000 106.1100000  62.6900000  72.4600000  20.6600000
  62.4700000  73.3700000  20.8400000  63.5700000  72.3500000  21.0300000
  44.2200000  62.8600000  99.3900000  43.6900000  62.7100000 100.1700000
  44.1900000  62.0300000  98.9100000  31.9500000  25.9600000  69.0800000
  32.1500000  25.8600000  68.1400000  32.5600000  26.6300000  69.3800000
  84.9300000  94.2900000  58.5000000  84.2400000  94.9400000  58.5800000
  84.6100000  93.6700000  57.8500000  53.6800000   8.8600000  60.5300000
  53.5400000   9.8000000  60.6500000  54.1700000   8.5900000  61.3000000
  47.6000000  50.5000000  98.8500000  48.1600000  49.7300000  98.7500000
  47.4400000  50.5600000  99.7900000  62.5800000  79.0600000  30.9700000
  63.0600000  78.5300000  31.6000000  63.2400000  79.6000000  30.5500000
  22.8900000  80.3500000  55.7100000  23.1100000  81.2700000  55.6300000
  22.2100000  80.3200000  56.3900000  71.2500000  36.9300000  99.9700000
  72.0600000  37.2200000 100.3900000  71.4700000  36.0800000  99.5800000
  98.7700000   7.6000000  41.1300000  98.3700000   7.7700000  40.2800000
  98.0500000   7.2400000  41.6600000  21.0400000  67.9300000  65.2300000
  20.6100000  67.1200000  64.9700000  20.3300000  68.4700000  65.6000000
  96.8000000  55.8700000  56.0200000  97.3900000  56.4500000  55.5400000
  97.1200000  55.8800000  56.9200000   7.9500000  35.9400000  13.0100000
   8.4700000  36.6500000  12.6600000   7.7300000  35.3900000  12.2600000
  80.1000000  81.6200000  34.3500000  80.2000000  81.0800000  33.5600000
  80.6800000  82.3700000  34.2000000  82.8300000  13.1300000  55.2600000
  83.7200000  13.1000000  55.6100000  82.7600000  12.3600000  54.7000000
  18.6300000  97.9600000  28.1000000  18.6100000  97.0600000  28.4200000
  17.8900000  98.3900000  28.5400000  59.6400000  91.0900000  99.8900000
  60.1200000  91.2200000 100.7100000  60.3000000  91.1800000  99.2100000
  37.7400000 104.9500000  24.6900000  36.8500000 105.2000000  24.9300000
  38.3000000 105.4300000  25.3000000  39.9500000   1.2500000  60.5100000
  39.1600000   1.7300000  60.7400000  40.6600000   1.7100000  60.9600000
  40.0700000  95.7200000  14.3400000  40.7700000  96.2900000  14.6500000
  39.3100000  95.9600000  14.8800000  21.3900000  13.5200000  73.8100000
  21.3500000  14.3900000  74.2100000  20.7800000  13.5700000  73.0700000
  38.6300000  45.2700000  40.6900000  38.8500000  45.8100000  41.4400000
  38.0700000  45.8300000  40.1400000 104.2000000  42.5000000  41.7100000
 104.2900000  43.3700000  41.3400000 105.0100000  42.0500000  41.4700000
  16.4300000  39.7000000  97.4100000  16.2300000  40.6400000  97.4500000
  17.1600000  39.6500000  96.7900000  24.0300000  22.4200000  87.9400000
  24.7900000  23.0000000  87.8600000  24.1000000  22.0600000  88.8200000
   7.7300000  98.5100000  56.5000000   7.1800000  97.7300000  56.4100000
   8.6200000  98.1700000  56.5900000  49.7500000  96.0000000  60.3200000
  49.8500000  96.6500000  59.6300000  50.1700000  96.4000000  61.0800000
  60.1300000  82.3400000  91.5200000  59.1800000  82.2600000  91.4400000
  60.2800000  83.2900000  91.5100000  51.7000000  85.2500000  36.7000000
  50.7700000  85.0400000  36.7700000  51.7400000  85.9200000  36.0300000
  16.6400000  53.2300000  29.0600000  16.1200000  52.6100000  29.5700000
  17.4400000  52.7500000  28.8400000  27.4400000   5.8200000  16.1500000
  28.1600000   6.2100000  16.6700000  26.8900000   5.3900000  16.8100000
  77.2900000 104.1000000  26.5000000  76.8900000 104.1400000  25.6300000
  77.9900000 103.4500000  26.4100000  40.6000000  35.4700000   8.9200000
  41.5400000  35.4400000   8.7200000  40.5600000  35.3100000   9.8600000
   6.5800000   8.3200000  57.6900000   6.2400000   8.4700000  58.5700000
   6.8600000   7.4000000  57.6900000  56.9300000  96.8300000   3.4400000
  57.6900000  96.4000000   3.8100000  56.2200000  96.6500000   4.0500000
  97.2500000  39.7000000  25.5800000  97.3800000  40.0300000  26.4600000
  96.6500000  40.3300000  25.1800000  85.5600000  41.4700000  83.2000000
  85.3000000  41.4200000  82.2800000  86.4800000  41.1900000  83.2100000
  96.6600000  47.3300000  10.4400000  96.8500000  46.8200000   9.6500000
  97.1700000  48.1300000  10.3300000  96.4900000  51.4500000  21.0800000
  96.0700000  51.2200000  21.9000000  95.9400000  52.1400000  20.7000000
  16.8400000  24.3000000  71.6500000  16.3600000  23.8000000  70.9900000
  17.7500000  24.3200000  71.3300000  76.4900000  49.6500000   5.0200000
  76.4500000  48.9400000   4.3800000  75.6400000  50.0900000   4.9300000
 101.2400000  28.4500000  82.2700000 101.8300000  27.8100000  81.8800000
 100.4800000  28.4700000  81.6800000  31.6000000   2.2400000  26.6200000
  32.2000000   1.7100000  26.1000000  32.1600000   2.8400000  27.0900000
  55.6500000  90.8000000   4.5000000  55.0300000  90.5000000   5.1600000
  55.3500000  90.4000000   3.6800000  10.0800000  37.8300000  44.3700000
  10.9800000  37.8400000  44.6900000   9.5400000  37.7900000  45.1600000
  19.7800000  55.4000000  78.8300000  19.6500000  56.3200000  79.0900000
  18.9300000  54.9900000  79.0000000  76.7200000  90.8500000   3.8400000
  76.5500000  91.5900000   4.4300000  77.5800000  90.5300000   4.1100000
  86.0500000  53.5100000  71.3600000  86.2700000  53.3500000  72.2800000
  85.3400000  54.1500000  71.3900000   0.6500000  60.7500000  72.2700000
   1.3200000  60.2600000  72.7500000   0.8700000  60.6200000  71.3500000
  42.5600000  30.0600000  44.2700000  42.1700000  30.9100000  44.1100000
  43.4700000  30.1500000  43.9800000  79.2100000  69.6500000  31.6100000
  78.5500000  70.2200000  31.9900000  78.8800000  69.4400000  30.7300000
  13.0700000  75.3700000  34.5600000  13.4600000  75.3900000  33.6900000
  13.7800000  75.0700000  35.1300000  48.4600000 101.4400000 102.8500000
  49.3000000 101.5400000 102.4200000  47.8100000 101.6000000 102.1600000
  67.1700000  43.9500000  21.3900000  67.1400000  44.7700000  20.9100000
  67.8900000  44.0700000  22.0200000  76.3600000  78.6200000  46.0600000
  75.9700000  79.2600000  45.4700000  75.6400000  78.3200000  46.6100000
   2.7200000  79.5800000  66.6700000   3.3300000  79.4500000  67.3900000
   1.8500000  79.5600000  67.0700000  25.3600000   8.4300000  29.5900000
  25.9700000   7.7400000  29.8600000  24.9700000   8.0900000  28.7800000
  44.3500000  82.0200000  18.6600000  44.8400000  82.2200000  17.8500000
  43.4600000  82.3200000  18.4800000  76.8000000  33.2400000  89.8300000
  76.3300000  33.3300000  90.6600000  76.3900000  32.4900000  89.4000000
  17.3300000 100.0200000  97.1200000  16.5100000 100.2600000  96.6800000
  17.9700000  99.9700000  96.4100000  39.3400000  72.2300000  10.1000000
  39.4300000  72.8400000   9.3800000  38.5300000  71.7600000   9.9200000
  14.7500000   2.0500000  99.6700000  15.1200000   2.5600000 100.4000000
  14.5100000   1.2100000 100.0700000  44.9100000  77.4000000  52.7500000
  45.0800000  77.7500000  51.8800000  44.7600000  78.1600000  53.3000000
  39.0900000  18.3200000  44.8500000  39.5600000  17.8000000  45.5100000
  39.3300000  19.2200000  45.0500000  32.6900000  84.7600000  86.1300000
  32.2300000  85.3200000  86.7700000  33.5400000  84.5900000  86.5300000
  41.8400000  51.8800000  17.5400000  41.8200000  52.0300000  18.4700000
  42.5400000  51.2300000  17.4000000  51.6400000  65.8600000   1.1500000
  52.0800000  65.8700000   2.0000000  51.8700000  66.6900000   0.7300000
  90.5100000  44.9200000  50.5400000  90.6800000  44.0600000  50.1500000
  91.1600000  45.5000000  50.1200000  72.2000000 100.9100000  18.7000000
  72.9800000 100.3700000  18.6000000  72.3700000 101.4400000  19.5000000
  67.5700000  73.3200000  39.8000000  67.8700000  74.0100000  39.2000000
  68.3000000  73.2000000  40.4100000  89.9600000  80.2900000  87.6600000
  90.4700000  79.9100000  86.9300000  90.6100000  80.7900000  88.1600000
  33.5900000  66.9400000  31.1500000  34.0000000  67.7800000  31.3600000
  33.6100000  66.4500000  31.9700000  40.6700000  66.2900000  82.1200000
  40.4300000  65.5200000  82.6300000  39.9100000  66.8700000  82.1800000
  15.7900000  82.2600000 100.8500000  15.7100000  83.2100000 100.8700000
  16.4900000  82.0600000 101.4800000   3.6900000  56.9200000  49.8600000
   3.8300000  56.1100000  49.3700000   4.4700000  57.4500000  49.6700000
  84.1400000  68.1500000  17.2800000  84.2100000  67.2800000  17.6900000
  83.2900000  68.1400000  16.8400000  76.7500000  19.7500000 105.0800000
  76.1100000  19.7200000 104.3700000  77.1300000  18.8700000 105.1000000
  48.4500000  74.9700000  79.1500000  48.8600000  74.5400000  79.9100000
  48.9200000  75.8000000  79.0700000  19.1900000  46.5400000  19.1000000
  18.6900000  45.9900000  18.4900000  18.9300000  47.4300000  18.8900000
  98.7800000   7.6800000  15.8700000  99.3100000   7.6700000  16.6700000
  98.2200000   8.4500000  15.9600000   6.1500000  27.7600000  35.1800000
   5.8400000  27.4400000  36.0300000   6.2000000  28.7100000  35.2900000
  38.5700000  60.7400000  76.8000000  39.0600000  61.5000000  76.4900000
  38.2300000  60.3300000  76.0000000   6.9000000  11.2400000 100.6300000
   6.6500000  11.5200000 101.5100000   6.2000000  10.6500000 100.3600000
  24.1600000  84.7700000  13.8100000  23.2200000  84.9400000  13.9600000
  24.2400000  84.6700000  12.8700000  11.4700000  56.3500000  35.9000000
  11.2100000  55.8200000  35.1500000  11.5100000  57.2400000  35.5500000
  17.7100000  54.2900000  23.6700000  18.2800000  54.4300000  22.9200000
  18.3000000  53.9900000  24.3600000  50.7500000 102.9600000  78.2800000
  51.1200000 103.0600000  77.4000000  50.4300000 103.8400000  78.5000000
  87.8500000  93.6100000 102.9900000  87.5500000  92.7900000 102.6000000
  88.7900000  93.6200000 102.8400000  69.7100000  80.2200000  81.8700000
  70.5800000  79.9100000  81.6200000  69.6800000  80.1000000  82.8200000
  30.2100000  78.6900000  35.4700000  29.4500000  78.4600000  36.0000000
  30.1800000  79.6400000  35.4000000  42.5100000  16.1200000  39.9300000
  41.5900000  16.0600000  39.6800000  42.5300000  16.7400000  40.6600000
  91.9400000  93.9900000  33.2200000  92.8300000  93.7400000  33.4900000
  91.8200000  93.5600000  32.3700000   0.2700000  71.5200000  45.3200000
   1.0800000  71.5800000  45.8300000   0.4100000  70.7900000  44.7200000
  53.8400000  71.2900000  96.7800000  54.1300000  72.2000000  96.7700000
  53.1100000  71.2700000  96.1500000  58.5500000 100.4800000   5.0400000
  57.9000000 100.9400000   5.5600000  58.7000000  99.6600000   5.4900000
  41.0700000  94.9300000  11.5500000  41.3400000  94.2100000  12.1200000
  40.7500000  95.6000000  12.1500000   6.5300000 102.7300000  68.2500000
   7.4000000 102.5900000  67.8800000   6.3200000 101.9100000  68.6900000
  99.6700000  65.7000000  59.9700000  99.0400000  66.4200000  59.9700000
 100.5100000  66.1200000  60.1200000 100.8000000  32.4000000  88.9000000
 101.2000000  31.8600000  88.2200000 100.4400000  33.1500000  88.4200000
   6.3600000  36.3900000   7.5200000   5.4800000  36.0100000   7.5000000
   6.9000000  35.7600000   7.0400000  51.5700000  21.5500000  68.0200000
  52.0200000  21.9800000  68.7600000  50.6400000  21.7000000  68.2000000
  36.1600000  96.5800000  92.3500000  35.9100000  95.7000000  92.0600000
  37.0900000  96.6500000  92.1400000  66.5400000 100.9400000  33.4100000
  65.9800000 100.1700000  33.3000000  66.0300000 101.6600000  33.0200000
  50.0700000  80.7300000   8.4600000  50.0600000  81.6300000   8.1400000
  50.3500000  80.2100000   7.7000000  12.1500000   0.9200000  59.1400000
  12.3500000   1.0100000  58.2100000  11.3300000   0.4200000  59.1600000
  92.5300000  41.6300000  62.3900000  93.3000000  41.9500000  62.8600000
  92.0700000  41.0800000  63.0200000  68.0300000 100.0900000  80.2900000
  67.7800000  99.9300000  79.3800000  68.9600000  99.8700000  80.3300000
   8.0400000  84.1400000  35.9000000   7.1700000  83.8500000  35.6500000
   8.6300000  83.6300000  35.3400000  94.2800000  40.2400000  92.7200000
  94.9500000  39.7700000  93.2200000  94.6600000  40.3400000  91.8500000
   5.2200000  78.0400000  98.1100000   5.2600000  78.7000000  97.4200000
   4.5700000  78.3800000  98.7300000  13.3800000  91.7800000  85.1800000
  13.8000000  92.2400000  85.9100000  12.7700000  91.1800000  85.6100000
 101.2600000  75.3300000 103.1300000 100.4700000  74.8100000 103.2800000
 101.5100000  75.6500000 104.0000000  36.4000000  94.5000000 102.0000000
  37.2500000  94.8500000 101.7200000  36.1800000  95.0300000 102.7700000
  20.6400000 100.5300000 100.0100000  20.7900000 101.4700000  99.9200000
  19.6900000 100.4300000  99.9100000  92.1500000  17.2000000  34.9600000
  92.3500000  16.6200000  35.7000000  92.1800000  16.6300000  34.1900000
  39.1100000  20.0000000  36.2400000  38.6400000  20.3100000  37.0200000
  38.8800000  19.0800000  36.1700000  55.3500000   1.5900000   3.3900000
  54.9700000   1.0600000   4.0800000  55.5700000   0.9600000   2.6900000
  95.1800000  10.1500000   0.1600000  95.3400000   9.6900000  -0.6600000
  94.3300000  10.5700000   0.0500000  16.4600000  75.5800000  10.6300000
  17.1200000  76.1800000  10.9600000  16.7800000  75.3400000   9.7600000
  58.3200000  64.9200000  10.3100000  59.1800000  65.0800000   9.9100000
  57.9500000  64.2100000   9.7900000  30.5200000  18.7000000  25.5800000
  30.4000000  19.3100000  24.8500000  29.6800000  18.2500000  25.6600000
  50.7700000  89.2300000  18.0100000  51.2100000  88.3900000  18.1600000
  51.4700000  89.8200000  17.7300000  91.8700000  18.0800000  57.6800000
  91.6700000  17.1500000  57.7700000  91.1700000  18.5200000  58.1500000
  63.1500000  94.8500000  93.6500000  63.3300000  95.5300000  94.2900000
  62.2000000  94.9100000  93.4900000  70.5800000  71.7500000  93.8500000
  70.7600000  70.8200000  93.9800000  71.2800000  72.0500000  93.2700000
  45.1200000  24.9800000  15.5000000  44.2900000  25.4500000  15.6300000
  45.4000000  25.2100000  14.6200000  33.4200000   2.4200000  28.6300000
  33.5500000   1.5000000  28.8500000  34.2100000   2.6800000  28.1700000
  78.5000000  45.9100000  72.8200000  78.9100000  46.7100000  72.4700000
  78.1700000  45.4500000  72.0500000  45.9800000  23.2600000  28.2000000
  45.9400000  22.5100000  27.6200000  46.2500000  22.9000000  29.0500000
  51.7400000  64.2500000  96.2300000  52.6300000  63.9100000  96.3700000
  51.3300000  63.6100000  95.6500000 104.6800000  91.2000000  79.6100000
 105.3900000  91.0900000  78.9800000 103.9200000  90.8000000  79.1800000
  22.2700000  86.2500000   3.0800000  22.4400000  85.3200000   3.0200000
  22.9700000  86.5900000   3.6500000  77.7800000   4.8300000  25.7000000
  78.6200000   4.6400000  25.2800000  78.0200000   5.2500000  26.5300000
  27.4400000  20.7100000  19.6700000  27.4200000  21.2400000  18.8700000
  27.1700000  21.3100000  20.3700000  44.4200000  46.1200000 101.6100000
  45.0400000  45.4100000 101.7900000  43.5600000  45.7400000 101.7700000
  78.2100000  83.2400000  43.3500000  77.4200000  83.7600000  43.1900000
  78.9200000  83.8800000  43.2900000   7.9200000  26.4800000  59.5800000
   7.1100000  26.8100000  59.9600000   8.3700000  27.2600000  59.2400000
  85.7900000   1.5700000  65.5000000  85.4700000   0.8100000  65.0000000
  86.5700000   1.2500000  65.9600000 104.8000000  91.4200000  82.2900000
 104.0200000  91.9500000  82.5000000 104.6600000  91.1500000  81.3800000
  97.8800000  54.2900000  22.7100000  97.0900000  54.8300000  22.7300000
  98.2600000  54.4600000  21.8400000  44.7800000  23.6400000  95.0800000
  44.4800000  23.5600000  94.1800000  45.2000000  24.5100000  95.1200000
  27.8000000  23.6400000 100.4000000  27.5100000  24.5200000 100.6100000
  27.9800000  23.2300000 101.2400000  93.8800000  87.0400000   2.7000000
  94.5200000  86.3400000   2.7600000  93.0500000  86.6300000   2.9300000
  21.4400000  84.0900000  20.8900000  20.9900000  84.7800000  20.4000000
  22.1500000  83.8200000  20.3000000  32.8900000  75.9600000  17.5700000
  33.3800000  76.7800000  17.4800000  32.1800000  76.0400000  16.9500000
  15.5000000  51.6400000 101.7100000  15.5300000  51.9300000 102.6200000
  15.0200000  52.3300000 101.2500000  76.5800000  19.2800000  90.5700000
  76.4800000  18.3300000  90.6600000  77.1400000  19.5400000  91.3000000
  97.5900000   3.9500000  95.5500000  97.1800000   3.6400000  94.7400000
  98.1600000   4.6600000  95.2800000   6.3100000  26.5500000  11.9500000
   6.4300000  27.4900000  11.8800000   5.8900000  26.4300000  12.8000000
  47.2900000  64.1000000  96.4400000  47.6900000  63.3200000  96.8300000
  47.9800000  64.7600000  96.4600000  33.3900000  64.0200000  73.2500000
  34.1200000  64.5800000  72.9800000  32.6400000  64.3500000  72.7700000
  81.6300000   2.6300000  79.3700000  82.4900000   2.4900000  79.7700000
  81.2700000   1.7500000  79.2500000  44.2300000 103.2300000  61.5300000
  45.0400000 102.8500000  61.1900000  44.2100000 102.9400000  62.4500000
   0.9000000  22.9600000  72.5900000   1.6300000  23.3300000  72.1000000
   1.2300000  22.8600000  73.4900000  58.8600000  72.6400000  78.7300000
  59.6700000  73.1300000  78.8700000  58.1900000  73.3100000  78.5700000
  11.0600000  85.1300000  86.5500000  11.5300000  85.4500000  87.3100000
  11.5900000  84.4000000  86.2300000  28.7700000  53.9300000  10.9600000
  29.2600000  53.9600000  11.7900000  29.1900000  54.5800000  10.4000000
  22.5600000  59.8300000  21.7400000  22.5900000  59.5000000  22.6400000
  22.2400000  59.0800000  21.2200000 101.9400000  38.1700000  78.0300000
 101.8500000  38.2400000  77.0800000 102.4100000  38.9700000  78.2800000
  65.5900000 101.1000000  48.9200000  64.8600000 101.2900000  48.3200000
  66.0500000 100.3600000  48.5100000  22.7100000  88.6800000  47.0500000
  23.0000000  88.6600000  46.1400000  21.7800000  88.4800000  47.0100000
  12.3000000  71.2700000  40.4300000  12.3400000  72.2200000  40.5800000
  13.1800000  71.0300000  40.1400000  99.3500000  73.6300000  34.1500000
  98.4900000  73.2400000  34.2900000  99.7600000  73.6300000  35.0100000
  80.0800000  57.3700000  76.7100000  80.8800000  57.0200000  77.0900000
  80.1900000  58.3200000  76.7400000  80.2600000  18.9900000  15.5600000
  80.0900000  18.5700000  16.3900000  81.0600000  19.5000000  15.7000000
   2.2300000  28.6000000  25.8900000   2.3600000  29.4700000  25.5200000
   2.7700000  28.5900000  26.6900000  89.3600000  27.3300000  38.5700000
  89.7300000  27.5400000  39.4200000  89.7400000  26.4800000  38.3300000
  30.1800000  66.5300000  41.5200000  31.0400000  66.1400000  41.6800000
  30.3700000  67.4100000  41.2000000  29.1600000  35.2800000  10.2300000
  29.9500000  34.9500000  10.6400000  28.4600000  34.6900000  10.5000000
  20.9900000  42.0600000  22.9400000  20.7400000  41.1400000  22.9900000
  21.9400000  42.0600000  22.9400000  13.3400000  35.5400000  35.2500000
  13.4000000  35.1800000  36.1300000  12.6500000  35.0300000  34.8300000
  18.0600000  58.3400000 103.7200000  17.6400000  58.9600000 103.1200000
  18.6600000  58.8700000 104.2400000  95.2300000   6.9400000 100.7700000
  94.9500000   6.1000000 100.3900000  96.1700000   6.8500000 100.8800000
  83.0300000  26.4000000  11.1600000  82.2700000  26.2700000  11.7200000
  83.7100000  25.8500000  11.5600000  65.0300000  12.4200000  50.6600000
  64.2200000  12.6200000  50.1800000  65.5100000  11.8200000  50.0800000
  26.2000000  50.1500000  23.9600000  26.9300000  50.2400000  23.3500000
  25.4200000  50.3100000  23.4400000  85.6600000  91.0600000  87.9300000
  85.3300000  90.1600000  87.8900000  86.5900000  90.9900000  87.7200000
  97.8700000   6.2100000 102.0500000  98.7500000   6.1300000 101.6900000
  98.0000000   6.6700000 102.8800000  21.6700000   2.9800000  43.7700000
  22.0800000   3.6600000  43.2400000  22.3300000   2.2800000  43.8100000
   8.1700000  65.3000000   6.9300000   7.4400000  65.9200000   6.9800000
   7.9600000  64.6400000   7.6000000  80.0200000 101.7900000  15.8000000
  80.2200000 102.2700000  15.0000000  80.4900000 100.9700000  15.7200000
  26.8000000  53.4700000  36.4700000  26.8900000  52.7900000  37.1400000
  26.3400000  53.0500000  35.7500000   1.1600000  43.9900000   1.4900000
   1.9700000  43.6700000   1.9100000   1.4000000  44.1700000   0.5900000
  11.3500000  69.1700000  70.2400000  11.1600000  68.2300000  70.2300000
  11.7100000  69.3300000  71.1100000 101.7400000  97.8200000  82.2900000
 101.8500000  96.8800000  82.4000000 100.8900000  97.9100000  81.8400000
 102.3600000  66.4000000  52.7900000 103.2800000  66.2400000  52.5600000
 101.9300000  66.5700000  51.9600000  90.6000000   2.4400000  42.1800000
  89.8600000   1.8700000  42.3500000  90.8400000   2.2600000  41.2700000
  73.0400000   7.6500000  43.5800000  73.6700000   7.8800000  44.2600000
  73.0400000   8.4100000  42.9900000  29.2700000  89.6900000  93.1100000
  29.4800000  89.1700000  93.8800000  29.2200000  89.0500000  92.4000000
  88.2200000  52.3100000  41.4200000  88.9000000  52.7900000  40.9600000
  88.5700000  52.1800000  42.3000000   1.6700000 103.8200000  77.8700000
   2.3100000 103.9700000  78.5600000   2.1200000 104.0500000  77.0600000
   0.3300000  57.3500000  73.4200000   1.0400000  56.8900000  72.9700000
   0.6400000  58.2600000  73.4900000  10.2400000  51.3700000  25.8200000
  11.1000000  50.9800000  25.6600000  10.3300000  52.2700000  25.5100000
  47.5900000  90.8800000   3.9200000  47.1600000  90.2600000   3.3400000
  47.9700000  91.5400000   3.3400000  43.9700000  70.3500000  14.1200000
  44.4200000  70.6100000  14.9200000  44.6600000  70.2900000  13.4600000
  89.5100000   1.3500000  91.8400000  90.2000000   1.6700000  91.2500000
  89.5000000   1.9900000  92.5600000  43.0400000  14.1100000  68.4700000
  42.1400000  13.9700000  68.1700000  43.1400000  15.0600000  68.5000000
  13.8100000   0.5700000  66.7800000  14.4600000  -0.0500000  67.1300000
  13.7500000   0.3500000  65.8500000  36.2000000  10.3800000  51.0500000
  36.8800000  10.2100000  50.4000000  36.5500000  11.0800000  51.6000000
  69.9800000  73.1100000  87.7800000  69.9600000  74.0400000  87.9900000
  70.0200000  72.6700000  88.6300000  53.2100000  99.8800000  22.9700000
  53.4300000 100.1400000  22.0900000  53.2900000  98.9300000  22.9900000
   9.2300000  30.7400000  67.9400000   9.9600000  31.3600000  67.8700000
   8.5000000  31.1900000  67.5200000  11.4600000  64.4700000  43.3800000
  12.4000000  64.4100000  43.1800000  11.0300000  64.0700000  42.6300000
  75.1000000  15.4600000  17.6400000  74.8000000  15.4800000  16.7400000
  75.9900000  15.1100000  17.5900000  13.2600000  73.2000000  57.9100000
  13.7400000  73.4800000  58.6900000  13.6500000  72.3500000  57.6800000
  55.6700000  72.6000000   9.7400000  56.3600000  71.9700000   9.5500000
  56.1300000  73.4100000   9.9200000  52.0700000  13.6300000  56.6200000
  51.4100000  13.9800000  57.2200000  51.8900000  12.6900000  56.6000000
  96.0700000  80.8800000  49.4800000  95.6700000  80.5200000  50.2700000
  95.7700000  81.7800000  49.4500000  29.8800000   8.5300000  59.4300000
  29.5200000   8.6700000  58.5500000  30.6500000   9.0900000  59.4700000
  42.9800000   9.8800000   5.4900000  42.7100000   9.4800000   4.6600000
  42.2200000   9.7800000   6.0800000 101.6800000   4.3600000  43.0900000
 102.1300000   3.9400000  42.3600000 100.7500000   4.3200000  42.8500000
  47.8700000  32.1000000  73.4900000  47.1700000  32.1300000  74.1400000
  48.1000000  31.1700000  73.4100000  22.4900000  90.7400000   6.3700000
  22.0600000  91.5900000   6.3100000  22.1200000  90.3500000   7.1700000
  33.3700000  27.9800000  99.9300000  34.2300000  28.2800000  99.6200000
  33.5600000  27.4900000 100.7300000  96.6800000  81.2000000  83.0600000
  97.0100000  80.4500000  83.5600000  97.1000000  81.9600000  83.4600000
  11.4500000  58.1900000  97.7000000  10.6500000  58.7100000  97.8100000
  11.5300000  57.7100000  98.5300000  95.6900000  21.3500000 103.2100000
  95.8800000  20.6700000 102.5700000  94.8100000  21.1300000 103.5300000
  32.8500000  63.8600000  69.0000000  33.3600000  63.4900000  69.7200000
  32.7300000  64.7800000  69.2400000  10.0700000  75.5900000   5.0400000
  10.5800000  75.4900000   5.8500000  10.1400000  74.7300000   4.6200000
  68.5200000  52.9400000  86.2900000  69.4600000  52.8100000  86.2300000
  68.2400000  53.0900000  85.3800000  43.1800000  51.0400000  95.0200000
  42.8800000  51.1000000  94.1200000  43.0400000  51.9200000  95.3800000
  54.5700000  22.5200000  78.6800000  54.2400000  23.4100000  78.7700000
  54.3200000  22.2600000  77.7900000   4.5300000   5.1200000   8.2600000
   4.9600000   4.7800000   7.4700000   3.5900000   5.0600000   8.0600000
   3.3100000  85.3400000  66.0400000   2.4500000  85.4700000  65.6400000
   3.2000000  85.6100000  66.9500000  13.6400000  87.6200000  70.6300000
  13.9200000  87.3400000  71.5000000  14.4400000  87.9300000  70.2100000
  47.7700000  84.4600000  29.3300000  47.8200000  85.0500000  28.5800000
  47.4900000  85.0000000  30.0600000  66.6400000  33.6700000   9.2100000
  66.6500000  34.3600000   8.5500000  67.1000000  34.0400000   9.9700000
   0.8100000  80.4300000  59.2900000   0.2100000  81.1700000  59.3000000
   1.6200000  80.7700000  58.9000000   6.0800000  35.3800000 105.4400000
   6.0700000  35.7800000 106.3100000   5.3700000  35.8100000 104.9600000
  56.2200000  81.4100000  47.8700000  55.4600000  81.3300000  47.2900000
  56.9300000  80.9800000  47.4000000  30.3000000  92.6800000  29.7700000
  30.6500000  92.7900000  30.6600000  29.4400000  93.1100000  29.8000000
  28.0400000  77.6200000  10.4900000  28.9200000  77.9900000  10.4500000
  28.1500000  76.8000000  10.9700000   2.3700000  71.9300000  10.2800000
   3.2200000  71.9300000  10.7000000   1.9700000  71.1100000  10.5400000
  43.4100000  29.0800000  69.4700000  43.1700000  28.7800000  70.3500000
  42.5800000  29.0700000  68.9800000  41.4000000   8.6000000  41.6100000
  42.3300000   8.6100000  41.3600000  41.2800000   9.4100000  42.1100000
  88.3600000  57.7400000  67.8200000  88.8900000  57.2600000  67.1800000
  87.5300000  57.2700000  67.8300000  65.1000000  90.4700000  56.6500000
  65.4300000  91.2300000  57.1300000  64.8100000  90.8200000  55.8100000
   2.9900000   3.6200000  16.9300000   3.3900000   4.3800000  17.3500000
   2.0500000   3.7500000  17.0500000  35.2400000  69.8400000  50.6100000
  35.8200000  70.4100000  50.1100000  35.4800000  69.9900000  51.5200000
  57.4000000   7.0200000  67.5000000  57.6200000   7.8700000  67.1300000
  56.8300000   7.2200000  68.2400000 102.1800000  95.6000000  39.0500000
 101.8100000  96.4400000  38.7800000 103.1200000  95.6700000  38.8600000
  42.7500000   7.8700000   7.6700000  42.0200000   7.2600000   7.6400000
  43.2900000   7.6300000   6.9100000   8.3000000  84.6000000  67.0000000
   8.5100000  85.5300000  67.0500000   8.2300000  84.3200000  67.9100000
  81.9900000  86.6500000   2.7400000  81.7100000  86.8000000   3.6500000
  81.4200000  87.1900000   2.2100000  31.3200000  59.2300000  22.6100000
  30.6300000  58.7500000  23.0800000  30.9200000  59.4800000  21.7700000
  12.1500000  24.1700000  87.2100000  11.6600000  23.3800000  87.4400000
  11.4800000  24.8500000  87.1600000   4.0200000  38.1700000  23.1400000
   3.9500000  37.9900000  22.2100000   3.4200000  37.5400000  23.5600000
  21.6900000  71.2800000  97.7900000  21.5600000  70.4600000  97.3100000
  20.8500000  71.4400000  98.2200000  30.2300000  37.8100000   7.4700000
  30.9200000  38.4100000   7.1900000  30.5200000  37.4900000   8.3200000
  87.7500000   3.8000000  15.6300000  87.7500000   4.3600000  14.8500000
  87.2600000   3.0200000  15.3500000  62.9300000  67.1300000  77.3800000
  63.0800000  66.6100000  76.5900000  63.4700000  66.7100000  78.0500000
  69.8100000  58.0900000   3.3200000  69.0200000  58.1400000   3.8500000
  69.8700000  57.1700000   3.0600000  93.1600000  94.7100000  84.6800000
  92.8500000  93.8600000  84.3800000  93.9900000  94.8400000  84.2000000
  86.8800000   2.4300000  39.2800000  86.6800000   2.6500000  40.1900000
  87.8400000   2.4400000  39.2300000   5.0700000  16.8100000  56.6200000
   5.2200000  17.7400000  56.4700000   5.9100000  16.4000000  56.4200000
 104.5000000  62.9300000  15.0900000 104.2500000  62.5000000  15.9000000
 105.0700000  63.6500000  15.3700000  39.3900000  84.8600000  56.4500000
  39.7700000  84.7600000  55.5700000  40.0100000  85.4000000  56.9300000
 105.2500000  12.3000000  18.0900000 105.3800000  11.5200000  18.6300000
 104.4900000  12.7400000  18.4800000  36.5000000  33.5800000  31.4400000
  37.4600000  33.6200000  31.4400000  36.2200000  34.4200000  31.8000000
 102.1900000  78.9000000  26.0100000 101.5900000  78.1500000  26.0800000
 101.8600000  79.5200000  26.6700000  45.0100000  19.5300000  52.3800000
  44.6000000  18.7700000  51.9800000  45.6600000  19.8200000  51.7400000
  60.1100000  79.3500000  27.3800000  60.2800000  80.1800000  26.9500000
  60.3100000  78.6800000  26.7400000  76.4000000  16.7000000  52.5500000
  75.6600000  16.6000000  51.9500000  76.8600000  17.4800000  52.2300000
   4.6500000  95.0000000  81.6400000   4.8500000  94.1600000  81.2200000
   4.9700000  95.6600000  81.0300000  50.2000000  83.3300000   2.8600000
  51.0000000  83.6200000   3.2900000  50.2500000  83.7000000   1.9800000
  47.5700000   1.4500000  56.6200000  47.4600000   0.6400000  57.1300000
  48.4900000   1.6800000  56.7400000   3.6400000  59.0300000  97.3100000
   2.9500000  59.1700000  96.6600000   3.8200000  58.0900000  97.2500000
 101.5100000  13.4000000 104.9400000 101.0100000  13.9000000 104.2900000
 102.1600000  12.9300000 104.4200000  86.0300000   9.5100000  60.6800000
  85.5300000   9.9100000  61.4000000  86.2400000  10.2400000  60.1000000
  41.3900000  26.4100000  91.2600000  41.3200000  27.2200000  90.7400000
  40.4800000  26.1500000  91.4100000  82.1900000  89.4200000   3.0600000
  82.1400000  90.3700000   3.0800000  81.6500000  89.1700000   2.3000000
  33.6300000  10.7900000  80.0800000  33.9600000  10.2800000  79.3400000
  33.5100000  10.1400000  80.7800000  11.3700000  95.4900000  53.3300000
  10.6200000  95.8800000  53.7700000  11.9600000  96.2200000  53.1400000
  32.1800000  56.5800000  88.4800000  32.2100000  57.4600000  88.8500000
  32.9000000  56.1100000  88.9000000  93.4000000  50.2600000  70.0900000
  92.9900000  50.9700000  70.5900000  92.6700000  49.7100000  69.8200000
   6.0300000  65.9000000  68.8600000   6.6700000  65.7500000  68.1600000
   6.5300000  65.7800000  69.6700000  91.5500000  32.6700000  47.4900000
  92.0300000  31.8400000  47.4300000  92.1800000  33.3300000  47.2100000
  66.0700000  39.5500000  89.2100000  65.7800000  40.0600000  89.9700000
  66.9300000  39.9100000  88.9900000  83.0000000  10.2300000  54.5300000
  82.9700000  10.1900000  53.5800000  82.9100000   9.3200000  54.8100000
  84.4800000  27.1100000  76.0500000  83.9400000  27.9000000  76.1200000
  85.3800000  27.4400000  76.0500000  42.3800000  96.0300000  32.5200000
  42.8200000  95.9700000  33.3700000  41.8400000  95.2400000  32.4800000
  96.1900000  69.8100000  15.7100000  96.5500000  70.2500000  14.9500000
  95.2500000  69.9600000  15.6600000  87.8900000  21.4200000  96.9800000
  87.3700000  21.2000000  96.2000000  87.2900000  21.2700000  97.7100000
   3.6200000 104.6200000  35.6100000   3.6500000 103.8600000  35.0200000
   3.9000000 105.3500000  35.0700000  16.1000000  90.4000000  53.4800000
  16.4100000  91.0500000  54.1100000  15.3500000  90.8100000  53.0500000
   6.0000000  20.4500000 101.6200000   6.3500000  19.5600000 101.5600000
   6.7700000  21.0100000 101.4800000 102.3200000  56.3800000  67.5400000
 103.1900000  56.7200000  67.3300000 102.4800000  55.7400000  68.2400000
  62.1100000   5.7800000  86.5600000  62.4600000   4.9000000  86.6900000
  61.3700000   5.8500000  87.1600000  60.6800000  83.3800000  30.3400000
  61.3500000  82.7000000  30.2600000  60.9300000  84.0500000  29.7000000
  83.9400000  43.3800000  36.8000000  83.8900000  42.5900000  36.2500000
  83.3300000  43.9900000  36.4000000  24.3400000  41.6800000  81.0200000
  24.0500000  42.5200000  81.3800000  24.9200000  41.3200000  81.6900000
  90.8500000  26.9400000  70.6600000  91.2500000  27.8100000  70.6100000
  91.2500000  26.5400000  71.4300000  36.5700000   4.4300000  85.9400000
  36.0100000   3.9400000  86.5400000  36.5700000   3.9200000  85.1300000
  90.7100000  85.1500000   8.5400000  89.7800000  85.2000000   8.7700000
  91.1200000  84.7400000   9.3100000  74.9300000  95.0100000   3.3600000
  74.3000000  94.8000000   2.6700000  75.7200000  94.5300000   3.1300000
  95.1200000  89.3800000  18.6300000  95.1700000  89.3700000  17.6600000
  94.3700000  88.8200000  18.8400000  75.9700000  31.0600000  74.5200000
  75.1800000  31.4400000  74.1400000  76.2800000  30.4400000  73.8600000
  26.6400000  86.5700000  20.5900000  27.0100000  86.0900000  19.8500000
  26.0900000  85.9300000  21.0400000  15.0300000  92.9500000  87.0000000
  15.8300000  93.4500000  86.8500000  14.5900000  93.4100000  87.7100000
   0.7500000   1.1800000   8.1800000   0.2700000   1.1900000   9.0100000
   0.0900000   0.9500000   7.5400000  23.6100000  32.5700000  34.4300000
  23.8400000  32.7200000  35.3500000  23.3900000  31.6400000  34.3900000
  51.5900000  81.9900000  14.2200000  50.8200000  82.3300000  14.6600000
  52.0200000  82.7700000  13.8600000 101.9600000  43.6800000   6.9600000
 102.1900000  43.7700000   6.0300000 102.5700000  44.2500000   7.4200000
  74.9900000  24.5200000  54.4100000  74.1500000  24.4700000  54.8500000
  75.1400000  25.4600000  54.2800000  83.9100000  82.2100000  97.3600000
  83.1200000  82.3000000  96.8300000  84.5300000  82.8400000  96.9800000
   4.1400000  58.2900000   6.0500000   3.6600000  58.0200000   5.2800000
   4.4400000  59.1800000   5.8400000  83.3800000  95.1800000  71.8000000
  82.4400000  95.1200000  71.9900000  83.4600000  95.9300000  71.2200000
  14.4300000  22.4400000  98.8900000  15.3700000  22.2900000  98.7400000
  14.3700000  23.3800000  99.0500000 100.9100000  67.8500000  10.1600000
 101.8500000  67.6700000  10.0700000 100.5000000  67.2800000   9.5100000
  36.7900000  81.6400000  15.8200000  36.7000000  81.0000000  15.1100000
  36.5200000  82.4700000  15.4200000   0.4500000   8.4700000  21.4100000
   0.3500000   9.2900000  20.9100000   1.3700000   8.4600000  21.6700000
  37.2600000  18.4400000  29.3300000  36.3400000  18.2200000  29.1400000
  37.5300000  18.9900000  28.6000000  42.2300000  73.5500000  82.8300000
  41.8000000  73.6100000  83.6800000  41.5400000  73.7400000  82.1900000
  88.9600000  28.3400000  46.0600000  89.3600000  29.1000000  45.6400000
  88.0300000  28.5700000  46.1500000   1.7200000  49.3100000   8.9100000
   1.5900000  48.3600000   8.8800000   0.9800000  49.6400000   9.4300000
  49.6800000  82.2800000 103.7200000  48.8400000  82.4300000 104.1700000
  49.6300000  82.8300000 102.9400000  16.2300000  49.2600000  32.5100000
  15.6100000  48.8300000  31.9200000  15.6900000  49.5500000  33.2500000
  70.3500000  47.5800000  17.8700000  71.1300000  47.7400000  17.3400000
  70.0000000  46.7500000  17.5500000  93.0600000  94.8100000  95.9600000
  92.6700000  95.4200000  95.3300000  93.1400000  95.3100000  96.7700000
  97.8200000  47.1100000  22.1200000  97.7300000  46.6900000  22.9700000
  97.7300000  48.0500000  22.3100000  68.7200000  17.5900000 105.3400000
  69.3300000  18.1800000 104.9000000  69.1000000  16.7200000 105.2200000
  55.6200000  18.8000000  86.7900000  55.4500000  19.1500000  85.9100000
  55.5700000  17.8500000  86.6800000  78.3100000  32.0800000  29.1000000
  77.7700000  32.8100000  28.7900000  77.7000000  31.5100000  29.5700000
  30.4300000  66.6700000  96.4100000  31.2900000  66.2900000  96.5800000
  30.0900000  66.1700000  95.6600000  17.1100000  90.6900000  92.9400000
  16.7900000  89.8800000  92.5600000  17.9500000  90.4500000  93.3400000
  91.2900000  21.3100000  61.2400000  90.8400000  20.7600000  61.8900000
  90.6500000  21.9800000  61.0100000  78.3700000  13.6300000  25.8900000
  78.0000000  14.2800000  25.3000000  78.5200000  12.8600000  25.3500000
  31.6500000  71.6600000  75.6200000  31.0000000  71.5900000  74.9200000
  32.3900000  71.1400000  75.3100000  85.0900000  35.7000000  72.1600000
  85.0600000  36.5000000  71.6300000  84.1900000  35.3600000  72.1300000
  69.3000000  63.7500000  20.1100000  70.1100000  63.3500000  19.8100000
  69.2200000  64.5600000  19.5900000  51.2000000  76.0900000  50.6200000
  50.5100000  76.6300000  50.9900000  51.9300000  76.6900000  50.4600000
  96.1400000  49.4500000  34.2500000  96.6700000  50.2300000  34.4100000
  96.4300000  48.8300000  34.9100000  97.4300000  16.5600000  97.2800000
  96.9400000  15.9300000  96.7500000  97.1300000  16.4100000  98.1800000
 102.4800000  79.5300000   5.3000000 103.0400000  78.8600000   4.9000000
 101.7000000  79.0400000   5.5900000  17.7800000 102.0200000  50.6900000
  17.0200000 101.5800000  50.3200000  17.8200000 101.7100000  51.6000000
 104.1100000  11.7500000  79.3400000 103.6800000  10.9800000  79.7200000
 103.6200000  11.9200000  78.5400000  16.1200000   2.7400000  89.9900000
  15.5300000   1.9800000  90.0000000  16.9000000   2.4400000  90.4500000
  43.1300000  71.3000000  67.3900000  43.6700000  71.3500000  68.1800000
  42.2400000  71.4800000  67.6900000  98.4400000  88.5900000  32.6100000
  98.4100000  88.6600000  33.5600000  98.9700000  87.8000000  32.4500000
  87.2100000  21.4200000  99.7000000  87.5100000  22.1400000 100.2600000
  87.7700000  20.6800000  99.9400000 102.3200000  50.2100000   0.5900000
 102.1700000  49.2700000   0.7300000 103.2700000  50.3100000   0.6100000
  70.2200000  96.2600000  74.3200000  70.1300000  96.0800000  73.3900000
  70.8300000  95.5900000  74.6400000  69.7800000  21.4100000  87.2000000
  70.6800000  21.6400000  86.9600000  69.3900000  21.0800000  86.3800000
  72.3300000  57.6800000  66.1900000  72.9000000  58.1800000  65.6000000
  71.4800000  58.1100000  66.1300000  60.5500000  45.6000000  81.3100000
  61.4200000  45.9300000  81.5300000  60.2500000  46.1500000  80.5900000
   8.6700000  19.2700000  20.8700000   9.5600000  18.9900000  20.6800000
   8.6500000  19.3500000  21.8300000  56.7800000  86.7700000  25.9200000
  57.3600000  86.0700000  25.6100000  56.3700000  87.1100000  25.1400000
  69.6600000  73.4600000  49.5800000  69.1300000  73.3100000  48.8000000
  69.1500000  74.0800000  50.1000000  54.8700000   3.7800000  11.4800000
  54.2500000   3.0500000  11.4400000  54.3400000   4.5400000  11.6900000
   4.1100000   2.5400000  28.4200000   3.6000000   1.7700000  28.6700000
   4.7700000   2.6300000  29.1000000  77.2400000  31.1500000  67.9100000
  77.2100000  32.1000000  67.9600000  77.9200000  30.8900000  68.5300000
  23.7100000  34.2900000 101.0400000  24.3900000  34.2800000 100.3600000
  23.2000000  33.4900000 100.8700000  21.6000000  58.8600000  85.9400000
  21.8200000  57.9800000  86.2300000  20.9200000  58.7400000  85.2900000
   2.1900000  38.4600000  33.2900000   2.8100000  37.7400000  33.2000000
   1.3700000  38.1300000  32.9500000  15.1200000  37.4400000  98.4100000
  15.3100000  36.6900000  97.8500000  15.7800000  38.0900000  98.1800000
   1.2200000   0.0200000 101.6500000   1.5100000  -0.5200000 102.3900000
   2.0200000   0.4500000 101.3400000  14.9700000  49.4900000 103.2900000
  14.6600000  50.1200000 102.6400000  15.6200000  49.9800000 103.8100000
  91.3400000  87.2500000  33.2700000  90.6200000  87.3900000  33.8800000
  92.0400000  86.8900000  33.8100000  25.1000000  47.7100000  38.6900000
  24.4300000  47.9700000  38.0600000  25.8800000  48.2100000  38.4300000
  20.6100000  59.3800000   9.2600000  20.6900000  59.0800000   8.3500000
  21.4800000  59.2600000   9.6400000  15.2700000   5.4800000  31.5100000
  15.9900000   6.0500000  31.7900000  14.7500000   5.3500000  32.3000000
  45.4300000 103.5000000  56.3000000  44.7300000 104.1400000  56.3700000
  45.2300000 103.0100000  55.5100000   2.7100000  98.8800000  54.3200000
   3.4200000  98.6300000  53.7300000   2.7300000  99.8300000  54.3300000
  98.4100000  80.5100000   6.2500000  98.5600000  81.3300000   5.7800000
  98.5000000  80.7400000   7.1700000  95.5000000  93.4000000  74.6600000
  95.6500000  94.3200000  74.4600000  94.5800000  93.2400000  74.4500000
  47.2300000  74.4900000  99.5600000  46.7300000  74.8900000 100.2700000
  47.5000000  75.2200000  99.0100000  21.1900000  46.5100000  84.1400000
  20.5900000  46.2600000  83.4400000  20.7600000  46.2400000  84.9500000
  85.1300000  82.4100000  32.9500000  85.4100000  82.4600000  32.0300000
  85.0200000  81.4700000  33.1100000  81.9500000  72.9300000  73.7200000
  82.0800000  73.6700000  73.1300000  82.1000000  72.1600000  73.1800000
  38.0100000  25.8100000  72.3600000  37.8000000  24.8800000  72.2700000
  37.3300000  26.1500000  72.9400000  98.4600000  64.9600000  47.7600000
  99.1600000  64.9700000  48.4200000  98.3600000  64.0300000  47.5300000
  78.0300000  50.1500000  39.7300000  78.8000000  50.7000000  39.8500000
  78.0200000  49.9400000  38.8000000  28.3900000  90.4200000   1.1300000
  29.3000000  90.6200000   1.3400000  28.3000000  90.6300000   0.2100000
  52.2900000  93.7500000  51.0000000  51.3700000  93.5700000  50.8200000
  52.5200000  94.4700000  50.4100000  66.4000000  50.8200000  88.1500000
  65.8600000  50.9000000  87.3700000  66.9100000  50.0200000  88.0200000
  49.5500000  39.6700000  63.3100000  49.7000000  40.1200000  64.1400000
  50.1400000  38.9100000  63.3400000   2.3200000  73.0800000  68.9500000
   2.4200000  72.9200000  69.8900000   1.5400000  72.5800000  68.7000000
  23.3400000  51.8300000  59.6500000  23.2100000  52.3600000  60.4400000
  24.1800000  51.4000000  59.7800000  27.1400000  50.4900000 102.9800000
  26.9600000  49.7600000 102.3800000  26.8900000  50.1500000 103.8400000
  72.3400000  79.5100000  51.9000000  71.7800000  79.1700000  51.2100000
  72.3000000  80.4600000  51.7900000  60.4300000  17.9200000  10.3700000
  60.0800000  17.3800000   9.6600000  60.4100000  17.3600000  11.1500000
  95.4600000  65.8800000  60.7200000  95.2700000  66.6900000  61.1900000
  94.6000000  65.5400000  60.4700000  80.3100000 100.3900000  56.3500000
  80.5900000 101.1900000  55.9100000  79.3600000 100.3700000  56.2400000
  96.5800000  49.1900000  19.5500000  96.5900000  49.9900000  20.0700000
  95.8600000  48.6700000  19.9100000  32.5600000  19.6000000  82.5400000
  31.9000000  19.3400000  81.9100000  32.9400000  18.7700000  82.8400000
  79.8700000  45.6400000  16.0800000  79.3000000  45.6500000  15.3100000
  79.2700000  45.7900000  16.8200000  51.0300000  66.4900000  94.7300000
  50.1400000  66.3400000  94.4000000  51.3500000  65.6200000  94.9800000
  29.9400000   6.1100000  96.7000000  29.0800000   6.3900000  97.0000000
  29.9500000   5.1600000  96.8600000 105.3000000   7.0600000  74.7900000
 106.0200000   7.6900000  74.7100000 104.6900000   7.4600000  75.4100000
   5.8400000  28.9200000   7.0700000   5.2900000  28.5400000   7.7400000
   6.5900000  28.3400000   7.0000000  77.6500000  80.7800000  84.2500000
  78.2900000  81.4900000  84.2300000  76.8600000  81.1500000  83.8500000
 104.1800000  95.8300000  17.4200000 104.9300000  95.2700000  17.2100000
 103.4300000  95.3800000  17.0300000 100.0000000  55.0600000  70.5700000
 100.8800000  55.3600000  70.8000000  99.4500000  55.8300000  70.6900000
  52.3800000  71.3700000  65.8400000  51.9600000  70.5400000  65.6600000
[truncated: 3,712,672 more chars]
