# Supplementary material for: Mechanism of Hyaluronic Acid Hydrolysis Catalyzed by Snake Venom Hyaluronidase
Source: J Chem Inf Model. 2026 Jan 27;66(7):4033–48. doi: 10.1021/acs.jcim.5c02594 (PMC13080975; doi:10.1021/acs.jcim.5c02594)
Supplement: Supplementary file 1 [file ci5c02594_si_001.zip › SI_files/HYA_ASH_forceeval_qmmm.inc]

! CP2K > FORCE_EVAL > QMMM > CELL
&CELL
  ABC [angstrom] 23.479999542236328  23.110000610351562  22.899997711181641     !size of cell
  ALPHA_BETA_GAMMA 90.0 90.0 90.0      !shape of cell
&END CELL

! CP2K > FORCE_EVAL > QMMM > QM_KIND
&QM_KIND H
  MM_INDEX 1753 1754 1758 1790 1791 1793 1794 1798 3006 3007 3010 3012 3015 3017 3019 3770 3771 3774 3776 3779 3781 3783 7018 7021 7026 7028 7030 7032 7034 7037 7040 7042 7043 7045 7047 7049 7051 7053 7055 7059 7060 7061 7064 7067 7072 7074 7076 7078 7080
&END QM_KIND
&QM_KIND C
  MM_INDEX 1752 1755 1789 1792 1795 3005 3008 3009 3011 3013 3016 3018 3769 3772 3773 3775 3777 3780 3782 7017 7020 7022 7025 7027 7031 7036 7039 7041 7046 7050 7052 7056 7058 7063 7066 7068 7071 7073 7077
&END QM_KIND
&QM_KIND N
  MM_INDEX 7054
&END QM_KIND
&QM_KIND O
  MM_INDEX 1756 1757 1796 1797 3014 3778 7016 7019 7023 7024 7029 7033 7035 7038 7044 7048 7057 7062 7065 7069 7070 7075 7079 7081
&END QM_KIND
! CP2K > FORCE_EVAL > QMMM > LINK
&LINK
  ALPHA_IMOMM 1.38     !CX-2C bond (default is ALPHA_IMOMM 1.38 for C-C bond)
  LINK_TYPE IMOMM
  MM_INDEX  1750
  QM_INDEX  1752
  QMMM_SCALE_FACTOR 0.8
&END LINK
&LINK
  ALPHA_IMOMM 1.38     !CX-2C bond (default is ALPHA_IMOMM 1.38 for C-C bond)
  LINK_TYPE IMOMM
  MM_INDEX  1787
  QM_INDEX  1789
  QMMM_SCALE_FACTOR 0.8
&END LINK
&LINK
  ALPHA_IMOMM 1.38     !CX-CT bond (default is ALPHA_IMOMM 1.38 for C-C bond)
  LINK_TYPE IMOMM
  MM_INDEX  3003
  QM_INDEX  3005
  QMMM_SCALE_FACTOR 0.8
&END LINK
&LINK
  ALPHA_IMOMM 1.38     !CX-CT bond (default is ALPHA_IMOMM 1.38 for C-C bond)
  LINK_TYPE IMOMM
  MM_INDEX  3767
  QM_INDEX  3769
  QMMM_SCALE_FACTOR 0.8
&END LINK
&LINK
  ALPHA_IMOMM 1.38     !Cg-Os bond (default is ALPHA_IMOMM 1.38 for C-C bond)
  LINK_TYPE IMOMM
  MM_INDEX  7004
  QM_INDEX  7016
  QMMM_SCALE_FACTOR 0.7
&END LINK
&LINK
  ALPHA_IMOMM 1.39     !Os-Cg bond (default is ALPHA_IMOMM 1.38 for C-C bond)
  LINK_TYPE IMOMM
  MM_INDEX  7082
  QM_INDEX  7081
  QMMM_SCALE_FACTOR 0.7
&END LINK
