# Supplementary material for: Mechanism of Hyaluronic Acid Hydrolysis Catalyzed by Snake Venom Hyaluronidase
Source: J Chem Inf Model. 2026 Jan 27;66(7):4033–48. doi: 10.1021/acs.jcim.5c02594 (PMC13080975; doi:10.1021/acs.jcim.5c02594)
Supplement: Supplementary file 1 [file ci5c02594_si_001.zip › SI_files/HYA_ASP_forceeval_qmmm.inc]

! CP2K > FORCE_EVAL > QMMM > CELL
&CELL
  ABC [angstrom] 24.100002288818359  22.349998474121094  22.659999847412109     !size of cell
  ALPHA_BETA_GAMMA 90.0 90.0 90.0      !shape of cell
&END CELL

! CP2K > FORCE_EVAL > QMMM > QM_KIND
&QM_KIND H
  MM_INDEX 1753 1754 1789 1790 1792 1793 1797 3005 3006 3009 3011 3014 3016 3018 3769 3770 3773 3775 3778 3780 3782 7017 7020 7025 7027 7029 7031 7033 7036 7039 7041 7042 7044 7046 7048 7050 7052 7054 7058 7059 7060 7063 7066 7071 7073 7075 7077 7079
&END QM_KIND
&QM_KIND C
  MM_INDEX 1752 1755 1788 1791 1794 3004 3007 3008 3010 3012 3015 3017 3768 3771 3772 3774 3776 3779 3781 7016 7019 7021 7024 7026 7030 7035 7038 7040 7045 7049 7051 7055 7057 7062 7065 7067 7070 7072 7076
&END QM_KIND
&QM_KIND N
  MM_INDEX 7053
&END QM_KIND
&QM_KIND O
  MM_INDEX 1756 1757 1795 1796 3013 3777 7015 7018 7022 7023 7028 7032 7034 7037 7043 7047 7056 7061 7064 7068 7069 7074 7078 7080
&END QM_KIND
! CP2K > FORCE_EVAL > QMMM > LINK
&LINK
  ALPHA_IMOMM 1.38     !CX-2C bond (default is ALPHA_IMOMM 1.38 for C-C bond)
  LINK_TYPE IMOMM
  MM_INDEX  1750
  QM_INDEX  1752
  QMMM_SCALE_FACTOR 0.8
&END LINK
&LINK
  ALPHA_IMOMM 1.38     !CX-2C bond (default is ALPHA_IMOMM 1.38 for C-C bond)
  LINK_TYPE IMOMM
  MM_INDEX  1786
  QM_INDEX  1788
  QMMM_SCALE_FACTOR 0.8
&END LINK
&LINK
  ALPHA_IMOMM 1.38     !CX-CT bond (default is ALPHA_IMOMM 1.38 for C-C bond)
  LINK_TYPE IMOMM
  MM_INDEX  3002
  QM_INDEX  3004
  QMMM_SCALE_FACTOR 0.8
&END LINK
&LINK
  ALPHA_IMOMM 1.38     !CX-CT bond (default is ALPHA_IMOMM 1.38 for C-C bond)
  LINK_TYPE IMOMM
  MM_INDEX  3766
  QM_INDEX  3768
  QMMM_SCALE_FACTOR 0.8
&END LINK
&LINK
  ALPHA_IMOMM 1.38     !Cg-Os bond (default is ALPHA_IMOMM 1.38 for C-C bond)
  LINK_TYPE IMOMM
  MM_INDEX  7003
  QM_INDEX  7015
  QMMM_SCALE_FACTOR 0.7
&END LINK
&LINK
  ALPHA_IMOMM 1.39     !Os-Cg bond (default is ALPHA_IMOMM 1.38 for C-C bond)
  LINK_TYPE IMOMM
  MM_INDEX  7081
  QM_INDEX  7080
  QMMM_SCALE_FACTOR 0.7
&END LINK
